# Supplementary material for: Medical Diagnoses Associated with Substance Dependence among Inpatients at a Large Urban Hospital
Source: PLoS One. 2015 Jun 24;10(6):e0131324. doi: 10.1371/journal.pone.0131324 (PMC4479595; doi:10.1371/journal.pone.0131324)
Supplement: S1 File — (ZIP) [file pone.0131324.s001.zip › S1_File.xls]

## Sheet: PLOS minimal data
ID	sequence_min	age_mean	Gender_first	sequence_mean	code_first	code_main_first	icd9group	code_desc_first	AnyAlc30_mean	Drugs30_mean	Coc30_mean	CocaineCrackRoute_first	Mar30_mean	Her30_mean	OpiatesHeroinRoute_first	CausedNextNextSeriousProblem_first	CausedNextSeriousProblem_first	CausedWorstSeriousProblem_first	AssessmentResults_first	NIAAAScore_mean	TCUScore_mean	SmokedTobacco_first	QuitSmoking_first	CigPerDay_first	Alcohol12months_first	Drugs3Months_first	HealthScreenResult_first	Hispanic_first	int_date_mean	admit_date_mean	dc_date_mean	time_int_mean	time_diff_int_dc_mean	her_dep_mean	Race_first	Alcintox30_mean	heroinonly_mean	cocaineonly_mean	alcoholonly_mean	marionly_mean	lowrisk_mean	atrisketoh_mean	anydep_mean	anydrugdep_mean	PrimaryLast	filter_$	HERONLY	COCONLY	ETOHONLY
2	1	76	MALE	7	005.89	5	1	bact food poisoning nec	0	0	0	NA	0	0	NA			COCAINE/ CRACK	No Consequences	0	0	YES, QUIT (MORE THAN 6MONTHS)			0	No	LOW HEALTH RISK	No	17708	17706	17706	2529	2	0	BLACK/AFRICAN AMERICAN	0	0	0	0	0	1	0	0	0	1	1	0	0	0
3	1	58	FEMALE	4	005.89	5	1	bact food poisoning nec												0	0	NO			1	No	LOW HEALTH RISK	No	17680	17679	17679	2525	1	0	WHITE	0	0	0	0	0	1	0	0	0	1	1	0	0	0
4	1	81	FEMALE	6	008.45	8	1	int inf clstrdium dfcile												0	0	YES, QUIT (WITHIN 8DAYS-6MONTHS)			0	No	LOW HEALTH RISK	No	17671	17670	17670	2524	1	0	BLACK/AFRICAN AMERICAN	0	0	0	0	0	1	0	0	0	1	1	0	0	0
5	1	45	FEMALE	1.5	008.8	8	1	viral enteritis nos												0	0	NO			0	No	LOW HEALTH RISK	Yes	17657	17655	17655	2522	2	0	HISPANIC	0	0	0	0	0	1	0	0	0	1	1	0	0	0
6	1	73	FEMALE	7	008.45	8	1	int inf clstrdium dfcile												0	0	NO			1	No	LOW HEALTH RISK	No	17024	17022	17022	2432	2	0	BLACK/AFRICAN AMERICAN	0	0	0	0	0	1	0	0	0	1	1	0	0	0
7	1	56	MALE	2.5	008.8	8	1	viral enteritis nos												0	0	YES, QUIT (MORE THAN 6MONTHS)			0	No	LOW HEALTH RISK	No	17069	17068	17068	2438	1	0	BLACK/AFRICAN AMERICAN	0	0	0	0	0	1	0	0	0	1	1	0	0	0
8	1	56	MALE	2.2	008.8	8	1	viral enteritis nos												0	0	YES, CURRENTLY (WITHIN 7DAYS)	YES	9 OR LESS	0	No	LOW HEALTH RISK	No	17024	17023	17023	2432	1	0	BLACK/AFRICAN AMERICAN	0	0	0	0	0	1	0	0	0	1	1	0	0	0
9	1	70	FEMALE	2.5	008.8	8	1	viral enteritis nos												0	0	NO			0	No	LOW HEALTH RISK	No	17217	17216	17216	2459	1	0	ASIAN	0	0	0	0	0	1	0	0	0	1	1	0	0	0
10	1	52	FEMALE	1.5	008.8	8	1	viral enteritis nos												0	0	NO			1	No	LOW HEALTH RISK	No	17695	17694	17694	2527	1	0	BLACK/AFRICAN AMERICAN	0	0	0	0	0	1	0	0	0	1	1	0	0	0
11	1	69	MALE	3.5	008.8	8	1	viral enteritis nos												0	0	YES, QUIT (MORE THAN 6MONTHS)			1	No	LOW HEALTH RISK	No	17241	17240	17240	2463	1	0	BLACK/AFRICAN AMERICAN	0	0	0	0	0	1	0	0	0	1	1	0	0	0
12	1	19	MALE	3	008.8	8	1	viral enteritis nos												0	0	NO			0	No	LOW HEALTH RISK	Yes	17441	17440	17440	2491	1	0	HISPANIC	0	0	0	0	0	1	0	0	0	1	1	0	0	0
13	1	63	FEMALE	3.5	008.8	8	1	viral enteritis nos												0	0	YES, QUIT (MORE THAN 6MONTHS)			1	No	LOW HEALTH RISK	No	17659	17657	17657	2522	2	0	BLACK/AFRICAN AMERICAN	0	0	0	0	0	1	0	0	0	1	1	0	0	0
14	1	38	MALE	4	008.8	8	1	viral enteritis nos												0	0	YES, CURRENTLY (WITHIN 7DAYS)	YES	9 OR LESS		No	LOW HEALTH RISK	Yes	17625	17624	17624	2517	1	0	HISPANIC	0	0	0	0	0	1	0	0	0	1	1	0	0	0
15	1	73	MALE	4	008.45	8	1	int inf clstrdium dfcile												0	0	YES, QUIT (MORE THAN 6MONTHS)			0	No	LOW HEALTH RISK	Yes	17581	17580	17580	2511	1	0	HISPANIC	0	0	0	0	0	1	0	0	0	1	1	0	0	0
16	1	44	MALE	1.5	008.45	8	1	int inf clstrdium dfcile	25	0	0	NA	0	0	NA			NONE	3+ Consequences	1	7	YES, CURRENTLY (WITHIN 7DAYS)	YES	10-14, FIRST CIG WITHIN 30MINS OF WAKING	1	No	INCREASED HEALTH RISK	No	17220	17219	17219	2460	1	0	WHITE	0	0	0	0	0	0	0	1	0	1	0	0	0	0
17	1	18	FEMALE	1	008.8	8	1	viral enteritis nos												0	0	YES, QUIT (WITHIN 8DAYS-6MONTHS)			1	No	LOW HEALTH RISK	Yes	17226	17224	17224	2460	2	0	HISPANIC	0	0	0	0	0	1	0	0	0	1	1	0	0	0
18	1	35	MALE	4.5	008.8	8	1	viral enteritis nos	15	7	0	NA	7	0	NA			NONE	No Consequences	0	0	YES, CURRENTLY (WITHIN 7DAYS)	YES	10-14, FIRST CIG WITHIN 30MINS OF WAKING	1	No	INCREASED HEALTH RISK	No	17173	17171	17171	2453	2	0	BLACK/AFRICAN AMERICAN	2	0	0	0	0	0	0	0	0	1	0	0	0	0
19	1	29	MALE	3.5	008.45	8	1	int inf clstrdium dfcile												0	0	NO			0	No	LOW HEALTH RISK	Yes	17225	17223	17223	2460	2	0	HISPANIC	0	0	0	0	0	1	0	0	0	1	1	0	0	0
20	1	22	FEMALE	2	008.45	8	1	int inf clstrdium dfcile												0	0	NO			0	No	LOW HEALTH RISK	No	17339	17339	17339	2477	0	0	WHITE	0	0	0	0	0	1	0	0	0	1	1	0	0	0
21	1	71	FEMALE	2.5	008.8	8	1	viral enteritis nos												0	0	NO			0	No	LOW HEALTH RISK	No	17424	17423	17423	2489	1	0	WHITE	0	0	0	0	0	1	0	0	0	1	1	0	0	0
22	1	24	FEMALE	3.5	008.8	8	1	viral enteritis nos	29	29	18	Smoking	0	29	IV		COCAINE/ CRACK	HEROIN	3+ Consequences	1	9	YES, CURRENTLY (WITHIN 7DAYS)	YES	10-14, FIRST CIG MORE THAN 30MINS OF WAKING	1	Yes	INCREASED HEALTH RISK	No	17582	17581	17581	2511	1	1	WHITE	0	0	0	0	0	0	0	1	0	1	1	0	0	0
23	1	51	MALE	4	008.8	8	1	viral enteritis nos	0	24	0	NA	0	24	IV			HEROIN	3+ Consequences	0	9	YES, CURRENTLY (WITHIN 7DAYS)	YES	9 OR LESS	0	Yes	INCREASED HEALTH RISK	No	17600	17598	17598	2514	2	1	BLACK/AFRICAN AMERICAN	0	1	0	0	0	0	0	1	1	1	1	1	0	0
24	1	81	MALE	1.5	008.8	8	1	viral enteritis nos												0	0	NO			1	No	LOW HEALTH RISK	No	17643	17642	17642	2520	1	0	WHITE	0	0	0	0	0	1	0	0	0	1	1	0	0	0
25	1	40	MALE	4	008.45	8	1	int inf clstrdium dfcile												0	0	NO			0	No	LOW HEALTH RISK	Yes	17701	17695	17695	2528	6	0	HISPANIC	0	0	0	0	0	1	0	0	0	1	1	0	0	0
26	1	22	FEMALE	1	009.0	9	1	infectious enteritis nos												0	0	YES, CURRENTLY (WITHIN 7DAYS)	YES	10-14, FIRST CIG WITHIN 30MINS OF WAKING	0	No	LOW HEALTH RISK	No	17218	17216	17216	2459	2	0	BLACK/AFRICAN AMERICAN	0	0	0	0	0	1	0	0	0	1	1	0	0	0
27	1	74	FEMALE	2	009.0	9	1	infectious enteritis nos												0	0	NO			0	No	LOW HEALTH RISK	Yes	17465	17463	17463	2495	2	0	HISPANIC	0	0	0	0	0	1	0	0	0	1	1	0	0	0
28	1	45	MALE	2	009.0	9	1	infectious enteritis nos												0	0	YES, QUIT (MORE THAN 6MONTHS)			0	No	LOW HEALTH RISK	Yes	17040	17038	17038	2434	2	0	HISPANIC	0	0	0	0	0	1	0	0	0	1	1	0	0	0
29	1	50	MALE	1.5	009.0	9	1	infectious enteritis nos	0	30	0	NA	0	30	Nasal			HEROIN	3+ Consequences	0	6	YES, CURRENTLY (WITHIN 7DAYS)	YES	MORE THAN 14	0	Yes	INCREASED HEALTH RISK	No	17426	17425	17425	2489	1	1	BLACK/AFRICAN AMERICAN	0	1	0	0	0	0	0	1	1	1	0	1	0	0
30	1	53	MALE	2.5	009.0	9	1	infectious enteritis nos	4	3	0	NA	0	3	Nasal			HEROIN	3+ Consequences	0	3	YES, CURRENTLY (WITHIN 7DAYS)	YES	10-14, FIRST CIG MORE THAN 30MINS OF WAKING	1	Yes	INCREASED HEALTH RISK	No	17514	17512	17512	2502	2	1	BLACK/AFRICAN AMERICAN	0	1	0	0	0	0	0	1	1	1	0	1	0	0
31	1	57	MALE	2	010.90	10	1	primary tb nos-unspec												0	0	YES, CURRENTLY (WITHIN 7DAYS)	NO	9 OR LESS	1	No	LOW HEALTH RISK	No	17467	17465	17465	2495	2	0	WHITE	0	0	0	0	0	1	0	0	0	1	1	0	0	0
32	1	57	FEMALE	3.5	010.83	10	1	prim prg tb nec-micro dx												0	0	NO			0	No	LOW HEALTH RISK	Yes	17460	17459	17459	2494	1	0	HISPANIC	0	0	0	0	0	1	0	0	0	1	1	0	0	0
33	1	44	FEMALE	2	011.90	11	1	pulmonary tb nos-unspec												0	0	NO			0	No	LOW HEALTH RISK	No	17269	17268	17268	2467	1	0	BLACK/AFRICAN AMERICAN	0	0	0	0	0	1	0	0	0	1	1	0	0	0
34	1	64	FEMALE	3.5	011.93	11	1	pulmon tb nos-micro dx												0	0	NO			0	No	Low Health Risk	Yes	17015	17008	17008	2430	7	0	HISPANIC	0	0	0	0	0	1	0	0	0	1	1	0	0	0
35	1	49	MALE	5	011.93	11	1	pulmon tb nos-micro dx	20	5	5	Missing	0	0	NA				3+ Consequences	1	4	YES, CURRENTLY (WITHIN 7DAYS)	NO	10-14, FIRST CIG MORE THAN 30MINS OF WAKING	1	Yes	INCREASED HEALTH RISK	No	17090	17088	17088	2441	2	0	BLACK/AFRICAN AMERICAN	0	0	0	0	0	0	0	1	0	1	0	0	0	0
36	1	48	MALE	1.5	011.90	11	1	pulmonary tb nos-unspec												0	0	YES, CURRENTLY (WITHIN 7DAYS)	YES	10-14, FIRST CIG WITHIN 30MINS OF WAKING	0	No	LOW HEALTH RISK	No	17695	17693	17693	2527	2	0	BLACK/AFRICAN AMERICAN	0	0	0	0	0	1	0	0	0	1	1	0	0	0
37	1	48	FEMALE	2	011.93	11	1	pulmon tb nos-micro dx	3	20	20	Smoking	0	0	NA			COCAINE/ CRACK	3+ Consequences	0	6	YES, QUIT (WITHIN 8DAYS-6MONTHS)			1	Yes	INCREASED HEALTH RISK	No	17376	17373	17373	2482	3	0	BLACK/AFRICAN AMERICAN	0	0	1	0	0	0	0	1	1	1	0	0	1	0
38	1	47	MALE	3	011.90	11	1	pulmonary tb nos-unspec												0	0	YES, CURRENTLY (WITHIN 7DAYS)	YES	MORE THAN 14	0	No	LOW HEALTH RISK	Yes	17710	17709	17709	2530	1	0	HISPANIC	0	0	0	0	0	1	0	0	0	1	1	0	0	0
39	1	76	MALE	4	011.96	11	1	pulmon tb nos-oth test												0	0	YES, QUIT (WITHIN 8DAYS-6MONTHS)			0	No	LOW HEALTH RISK	No	17381	17378	17378	2483	3	0	BLACK/AFRICAN AMERICAN	0	0	0	0	0	1	0	0	0	1	1	0	0	0
40	1	48	MALE	2.5	011.93	11	1	pulmon tb nos-micro dx	1	0	0	NA	0	0	NA			NONE	No Consequences	1	0	YES, QUIT (MORE THAN 6MONTHS)			1	No	LOW HEALTH RISK	Yes	17127	17125	17125	2446	2	0	HISPANIC	1	0	0	0	0	1	1	0	0	1	1	0	0	0
41	1	46	MALE	1.5	011.93	11	1	pulmon tb nos-micro dx												0	0	YES, QUIT (WITHIN 8DAYS-6MONTHS)			1	No	LOW HEALTH RISK	No	17273	17268	17268	2467	5	0	ASIAN	0	0	0	0	0	1	0	0	0	1	1	0	0	0
42	1	72	FEMALE	2	011.90	11	1	pulmonary tb nos-unspec												0	0	YES, QUIT (WITHIN 8DAYS-6MONTHS)			0	No	LOW HEALTH RISK	No	17686	17684	17684	2526	2	0	BLACK/AFRICAN AMERICAN	0	0	0	0	0	1	0	0	0	1	1	0	0	0
43	1	59	MALE	3.5	011.25	11	1	tb lung w cavit-histo dx												0	0	YES, CURRENTLY (WITHIN 7DAYS)	NO	10-14, FIRST CIG WITHIN 30MINS OF WAKING	1	No	LOW HEALTH RISK	No	17458	17451	17451	2494	7	0	WHITE	0	0	0	0	0	1	0	0	0	1	1	0	0	0
44	1	42	MALE	2	011.93	11	1	pulmon tb nos-micro dx												0	0	YES, CURRENTLY (WITHIN 7DAYS)	YES	9 OR LESS	1	No	LOW HEALTH RISK	No	17566	17565	17565	2509	1	0	BLACK/AFRICAN AMERICAN	0	0	0	0	0	1	0	0	0	1	1	0	0	0
45	1	49	MALE	2.66667	011.96	11	1	pulmon tb nos-oth test												0	0	NO			1	No	LOW HEALTH RISK	Yes	17293	17290	17290	2470	3	0	HISPANIC	0	0	0	0	0	1	0	0	0	1	1	0	0	0
46	1	32	FEMALE	2.5	011.93	11	1	pulmon tb nos-micro dx												0	0	NO			0	No	LOW HEALTH RISK	Yes	17070	17069	17069	2438	1	0	HISPANIC	0	0	0	0	0	1	0	0	0	1	1	0	0	0
47	1	56	MALE	5	011.90	11	1	pulmonary tb nos-unspec	19	0	0	NA	0	0	NA			ALCOHOL	3+ Consequences	1	3	YES, CURRENTLY (WITHIN 7DAYS)	YES	10-14, FIRST CIG WITHIN 30MINS OF WAKING	1	No	INCREASED HEALTH RISK	No	16999	16992	16992	2428	7	0	BLACK/AFRICAN AMERICAN	0	0	0	1	0	0	0	1	0	1	0	0	0	1
48	1	50	FEMALE	2.5	011.96	11	1	pulmon tb nos-oth test												0	0	NO			0	No	LOW HEALTH RISK	No	17001	16995	16995	2428	6	0	NATIVE HAWAIIAN	0	0	0	0	0	1	0	0	0	1	1	0	0	0
49	2	40	MALE	2.33333	011.90	11	1	pulmonary tb nos-unspec												0	0	YES, CURRENTLY (WITHIN 7DAYS)	YES	9 OR LESS	1	No	LOW HEALTH RISK	Yes	17092	17090	17090	2441	2	0	HISPANIC	0	0	0	0	0	1	0	0	0	1	1	0	0	0
50	1	45	MALE	4	011.95	11	1	pulmon tb nos-histo dx												0	0	Yes, Quit (More Than 6Months)			1	No	Low Health Risk	Yes	17014	17010	17010	2430	4	0	HISPANIC	0	0	0	0	0	1	0	0	0	1	1	0	0	0
51	1	21	MALE	1.5	011.93	11	1	pulmon tb nos-micro dx												0	0	NO			1	No	LOW HEALTH RISK	Yes	17023	17022	17022	2431	1	0	HISPANIC	0	0	0	0	0	1	0	0	0	1	1	0	0	0
52	1	50	MALE	2	011.90	11	1	pulmonary tb nos-unspec	10	0	0	NA	0	0	NA				3+ Consequences	1	7	YES, QUIT (MORE THAN 6MONTHS)			1	No	LOW HEALTH RISK	Yes	17031	17029	17029	2433	2	0	HISPANIC	6	0	0	0	0	1	0	1	0	1	1	0	0	0
53	1	53	FEMALE	2.5	011.93	11	1	pulmon tb nos-micro dx	0	0	0	NA	0	0	NA		ALCOHOL	COCAINE/ CRACK	3+ Consequences	1	6	YES, QUIT (MORE THAN 6MONTHS)			1	Yes	INCREASED HEALTH RISK	No	17062	17060	17060	2437	2	0	BLACK/AFRICAN AMERICAN	0	0	0	0	0	0	0	1	0	1	0	0	0	0
54	1	36	MALE	1.5	011.96	11	1	pulmon tb nos-oth test	4	0	0	NA	0	0	NA			ALCOHOL	1-2 Consequences	1	1	YES, CURRENTLY (WITHIN 7DAYS)	NO	9 OR LESS	1	No	INCREASED HEALTH RISK	Yes	17064	17062	17062	2437	2	0	HISPANIC	4	0	0	0	0	0	1	0	0	1	0	0	0	0
55	1	46	MALE	2	011.93	11	1	pulmon tb nos-micro dx												0	0	NO			0	No	LOW HEALTH RISK	No	17070	17067	17067	2438	3	0	ASIAN	0	0	0	0	0	1	0	0	0	1	1	0	0	0
56	1	33	MALE	2.5	011.93	11	1	pulmon tb nos-micro dx	1	1	1	Nasal	0	0	NA	NONE	ALCOHOL	COCAINE/ CRACK	3+ Consequences	1	5	NO			1	Yes	INCREASED HEALTH RISK	Yes	17204	17203	17203	2457	1	0	HISPANIC	0	0	0	0	0	0	0	1	0	1	0	0	0	0
57	1	22	MALE	1.5	011.90	11	1	pulmonary tb nos-unspec	25	27	0	NA	27	0	NA			NONE	No Consequences	0	0	YES, CURRENTLY (WITHIN 7DAYS)	NO	9 OR LESS	1	Yes	INCREASED HEALTH RISK	No	17114	17113	17113	2444	1	0	BLACK/AFRICAN AMERICAN	0	0	0	0	0	0	0	0	0	1	0	0	0	0
58	1	36	MALE	2	011.92	11	1	pulmon tb nos-exam unkn	0	12	12	Smoking	0	0	NA				1-2 Consequences	0	1	YES, CURRENTLY (WITHIN 7DAYS)	YES	10-14, FIRST CIG WITHIN 30MINS OF WAKING	1	Yes	INCREASED HEALTH RISK	No	17140	17138	17138	2448	2	0	BLACK/AFRICAN AMERICAN	0	0	0	0	0	0	0	0	0	1	0	0	0	0
59	1	62	MALE	1.5	011.90	11	1	pulmonary tb nos-unspec												0	0	YES, QUIT (MORE THAN 6MONTHS)			0	No	LOW HEALTH RISK	Yes	17148	17147	17147	2449	1	0	HISPANIC	0	0	0	0	0	1	0	0	0	1	1	0	0	0
60	1	52	MALE	2	011.23	11	1	tb lung w cavit-micro dx	0	0	0	NA	0	0	NA			NONE	No Consequences	1	0	YES, QUIT (MORE THAN 6MONTHS)			1	No	INCREASED HEALTH RISK	No	17182	17178	17178	2454	4	0	ASIAN	0	0	0	0	0	0	1	0	0	1	0	0	0	0
61	1	36	FEMALE	3.5	011.94	11	1	pulmon tb nos-cult dx	4	30	30	Smoking	0	30	Nasal		COCAINE/ CRACK	HEROIN	3+ Consequences	0	7	YES, CURRENTLY (WITHIN 7DAYS)	YES	10-14, FIRST CIG WITHIN 30MINS OF WAKING	1	Yes	INCREASED HEALTH RISK	No	17467	17466	17466	2495	1	1	BLACK/AFRICAN AMERICAN	0	0	0	0	0	0	0	1	1	1	0	0	0	0
62	1	63	MALE	2	011.93	11	1	pulmon tb nos-micro dx												0	0	YES, QUIT (MORE THAN 6MONTHS)			0	No	LOW HEALTH RISK	No	17223	17221	17221	2460	2	0	ASIAN	0	0	0	0	0	1	0	0	0	1	1	0	0	0
63	1	66	MALE	3.5	011.90	11	1	pulmonary tb nos-unspec												0	0	NO			0	No	LOW HEALTH RISK	Yes	17267	17266	17266	2466	1	0	HISPANIC	0	0	0	0	0	1	0	0	0	1	1	0	0	0
64	1	38	MALE	1.5	011.93	11	1	pulmon tb nos-micro dx												0	0	YES, QUIT (MORE THAN 6MONTHS)			1	No	LOW HEALTH RISK	Yes	17272	17271	17271	2467	1	0	HISPANIC	0	0	0	0	0	1	0	0	0	1	1	0	0	0
65	1	44	FEMALE	1	011.90	11	1	pulmonary tb nos-unspec	2	0	0	NA	0	0	NA			NONE	3+ Consequences	1	4	YES, CURRENTLY (WITHIN 7DAYS)	NO	10-14, FIRST CIG MORE THAN 30MINS OF WAKING	1	No	INCREASED HEALTH RISK	No	17353	17352	17352	2479	1	0	BLACK/AFRICAN AMERICAN	0	0	0	0	0	0	0	1	0	1	0	0	0	0
66	1	47	MALE	2.5	011.93	11	1	pulmon tb nos-micro dx												0	0	NO			0	No	LOW HEALTH RISK	Yes	17464	17461	17461	2494	3	0	HISPANIC	0	0	0	0	0	1	0	0	0	1	1	0	0	0
67	1	70	MALE	2	011.93	11	1	pulmon tb nos-micro dx												0	0	NO			0	No	LOW HEALTH RISK	Yes	17506	17505	17505	2500	1	0	HISPANIC	0	0	0	0	0	1	0	0	0	1	1	0	0	0
68	1	36	MALE	1	011.90	11	1	pulmonary tb nos-unspec												0	0	NO			0	No	LOW HEALTH RISK	Yes	17507	17506	17506	2501	1	0	HISPANIC	0	0	0	0	0	1	0	0	0	1	1	0	0	0
69	1	34	MALE	4.5	011.93	11	1	pulmon tb nos-micro dx	21	21	0	NA	21	0	NA			NONE	No Consequences	0	0	YES, CURRENTLY (WITHIN 7DAYS)	YES	9 OR LESS	1	Yes	INCREASED HEALTH RISK	No	17555	17551	17551	2507	4	0	BLACK/AFRICAN AMERICAN	0	0	0	0	0	0	0	0	0	1	0	0	0	0
70	1	54	FEMALE	2	011.90	11	1	pulmonary tb nos-unspec												0	0	NO			0	No	LOW HEALTH RISK	No	17660	17657	17657	2522	3	0	ASIAN	0	0	0	0	0	1	0	0	0	1	1	0	0	0
71	1	60	FEMALE	1	011.93	11	1	pulmon tb nos-micro dx												0	0	NO			0	No		No	17680	17678	17678	2525	2	0	AMERICAN INDIAN	0	0	0	0	0	0	0	0	0	1	0	0	0	0
72	1	31	MALE	1	011.93	11	1	pulmon tb nos-micro dx	12	2	0	NA	2	0	NA			NONE	No Consequences	1	0	YES, CURRENTLY (WITHIN 7DAYS)	YES	9 OR LESS	1	Yes	INCREASED HEALTH RISK	No	17686	17682	17682	2526	4	0	ASIAN	1	0	0	0	0	0	1	0	0	1	0	0	0	0
73	1	63	FEMALE	1.5	011.90	11	1	pulmonary tb nos-unspec												0	0	NO			1	No	LOW HEALTH RISK	No	17671	17670	17670	2524	1	0	BLACK/AFRICAN AMERICAN	0	0	0	0	0	1	0	0	0	1	1	0	0	0
74	1	50	MALE	6	011.93	11	1	pulmon tb nos-micro dx	8	2	0	NA	2	0	NA			NONE	No Consequences	0	0	NO			1	Yes	INCREASED HEALTH RISK	No	17387	17378	17378	2483	9	0	BLACK/AFRICAN AMERICAN	0	0	0	0	0	0	0	0	0	1	0	0	0	0
75	1	39	MALE	3	012.06	12	1	tb pleurisy-oth test	3	1	1	Smoking	0	0	NA			NONE	1-2 Consequences	0	1	YES, CURRENTLY (WITHIN 7DAYS)	YES	9 OR LESS	1	Yes	INCREASED HEALTH RISK	No	17213	17209	17209	2459	4	0	BLACK/AFRICAN AMERICAN	0	0	0	0	0	0	0	0	0	1	0	0	0	0
76	1	25	MALE	2	013.50	13	1	tb sp crd abscess-unspec												0	0	YES, QUIT (WITHIN 8DAYS-6MONTHS)			1	No	LOW HEALTH RISK	Yes	17137	17136	17136	2448	1	0	HISPANIC	0	0	0	0	0	1	0	0	0	1	1	0	0	0
77	1	31	MALE	2	014.05	14	1	tb peritonitis-histo dx												0	0	NO			1	No	LOW HEALTH RISK	Yes	17162	17149	17149	2451	13	0	HISPANIC	0	0	0	0	0	1	0	0	0	1	1	0	0	0
78	1	47	MALE	2.5	015.00	15	1	tb of vertebra-unspec												0	0	YES, QUIT (WITHIN 8DAYS-6MONTHS)			0	No	LOW HEALTH RISK	No	17190	17185	17185	2455	5	0	BLACK/AFRICAN AMERICAN	0	0	0	0	0	1	0	0	0	1	1	0	0	0
79	1	59	FEMALE	2	015.00	15	1	tb of vertebra-unspec												0	0	NO			0	No	LOW HEALTH RISK	No	17711	17707	17707	2530	4	0	NATIVE HAWAIIAN	0	0	0	0	0	1	0	0	0	1	1	0	0	0
80	1	22	MALE	2.5	015.93	15	1	tb bone/jt nos-micro dx												0	0	YES, QUIT (MORE THAN 6MONTHS)			0	No		Yes	17207	17203	17203	2458	4	0	HISPANIC	0	0	0	0	0	0	0	0	0	1	0	0	0	0
81	1	32	MALE	3.5	017.23	17	1	tb periph lymph-micro dx	0	0	0	NA	0	0	NA			NONE	No Consequences	0	0	NO			1	Yes	INCREASED HEALTH RISK	No	17265	17263	17263	2466	2	0	BLACK/AFRICAN AMERICAN	0	0	0	0	0	0	0	0	0	1	0	0	0	0
82	1	34	MALE	1.5	017.20	17	1	tb periph lymph-unspec												0	0	YES, QUIT (WITHIN 8DAYS-6MONTHS)			0	No	LOW HEALTH RISK	No	17688	17687	17687	2526	1	0	ASIAN	0	0	0	0	0	1	0	0	0	1	1	0	0	0
83	1	56	FEMALE	4.5	018.90	18	1	miliary tb nos-unspec												0	0	NO			0	No	LOW HEALTH RISK	Yes	17120	17113	17113	2445	7	0	HISPANIC	0	0	0	0	0	1	0	0	0	1	1	0	0	0
84	1	67	FEMALE	3.5	018.93	18	1	miliary tb nos-micro dx												0	0	YES, QUIT (MORE THAN 6MONTHS)			0	No	LOW HEALTH RISK	No	17524	17521	17521	2503	3	0	ASIAN	0	0	0	0	0	1	0	0	0	1	1	0	0	0
85	1	72	FEMALE	2.5	018.03	18	1	ac miliary tb-micro dx												0	0	YES, CURRENTLY (WITHIN 7DAYS)	YES	MORE THAN 14	0	No	LOW HEALTH RISK	No	17624	17618	17618	2517	6	0	WHITE	0	0	0	0	0	1	0	0	0	1	1	0	0	0
86	2	50	FEMALE	7.55556	031.2	31	1	dmac bacteremia	0	3	3	Smoking	0	0	NA			COCAINE/ CRACK	3+ Consequences	0	3	YES, CURRENTLY (WITHIN 7DAYS)	YES	10-14, FIRST CIG MORE THAN 30MINS OF WAKING	0	Yes	INCREASED HEALTH RISK	No	17589	17588	17588	2512	1	0	BLACK/AFRICAN AMERICAN	0	0	1	0	0	0	0	1	1	1	0	0	1	0
87	2	48	MALE	2	031.2	31	1	dmac bacteremia												0	0	NO			0	No	LOW HEALTH RISK	Yes	17673	17672	17672	2524	1	0	HISPANIC	0	0	0	0	0	1	0	0	0	1	1	0	0	0
88	1	90	FEMALE	4	031.2	31	1	dmac bacteremia												0	0	NO			0	No	LOW HEALTH RISK	No	17562	17558	17558	2508	4	0	BLACK/AFRICAN AMERICAN	0	0	0	0	0	1	0	0	0	1	1	0	0	0
89	1	49	MALE	4	034.0	34	1	strep sore throat	9	1	1	Smoking	0	0	NA				No Consequences	0	0	YES, CURRENTLY (WITHIN 7DAYS)	YES	9 OR LESS	1	Yes	INCREASED HEALTH RISK	No	17559	17557	17557	2508	2	0	BLACK/AFRICAN AMERICAN	0	0	0	0	0	0	0	0	0	1	0	0	0	0
90	1	44	FEMALE	2	034.0	34	1	strep sore throat												0	0	NO			0	No	LOW HEALTH RISK	Yes	17309	17307	17307	2472	2	0	HISPANIC	0	0	0	0	0	1	0	0	0	1	1	0	0	0
91	1	51	MALE	3	035	35	1	erysipelas												0	0	YES, CURRENTLY (WITHIN 7DAYS)	NO	9 OR LESS	0	No	LOW HEALTH RISK	No	17671	17670	17670	2524	1	0	WHITE	0	0	0	0	0	1	0	0	0	1	1	0	0	0
92	1	51	MALE	4	036.2	36	1	meningococcemia												0	0	NO			0	No	LOW HEALTH RISK	No	17346	17337	17337	2478	9	0	BLACK/AFRICAN AMERICAN	0	0	0	0	0	1	0	0	0	1	1	0	0	0
93	1	46	MALE	8	036.2	36	1	meningococcemia	20	0	0	NA	0	0	NA			NONE	3+ Consequences	1	9	YES, CURRENTLY (WITHIN 7DAYS)	NO	10-14, FIRST CIG MORE THAN 30MINS OF WAKING	1	No	INCREASED HEALTH RISK	No	17407	17405	17405	2486	2	0	BLACK/AFRICAN AMERICAN	0	0	0	0	0	0	0	1	0	1	0	0	0	0
94	1	55	FEMALE	5.5	038.42	38	1	e coli septicemia												0	0	NO			0	No	LOW HEALTH RISK	Yes	17591	17587	17587	2513	4	0	HISPANIC	0	0	0	0	0	1	0	0	0	1	1	0	0	0
95	1	62	FEMALE	12	038.8	38	1	septicemia nec												0	0	YES, CURRENTLY (WITHIN 7DAYS)	YES	9 OR LESS	0	No	LOW HEALTH RISK	No	17575	17573	17573	2510	2	0	BLACK/AFRICAN AMERICAN	0	0	0	0	0	1	0	0	0	1	1	0	0	0
96	1	70	FEMALE	2.5	038.2	38	1	pneumococcal septicemia												0	0	NO			0	No	LOW HEALTH RISK	Yes	17638	17633	17633	2519	5	0	HISPANIC	0	0	0	0	0	1	0	0	0	1	1	0	0	0
97	1	73	FEMALE	5	038.42	38	1	e coli septicemia												0	0	NO			0	No	LOW HEALTH RISK	Yes	17640	17637	17637	2520	3	0	HISPANIC	0	0	0	0	0	1	0	0	0	1	1	0	0	0
98	1	49	MALE	4.5	038.8	38	1	septicemia nec												0	0	NO			0	No	LOW HEALTH RISK	Yes	17686	17681	17681	2526	5	0	HISPANIC	0	0	0	0	0	1	0	0	0	1	1	0	0	0
99	1	38	FEMALE	4.5	038.42	38	1	e coli septicemia												0	0	NO			0	No	LOW HEALTH RISK	No	17192	17189	17189	2456	3	0	BLACK/AFRICAN AMERICAN	0	0	0	0	0	1	0	0	0	1	1	0	0	0
100	1	59	FEMALE	9	038.11	38	1	meth susc staph aur sept												0	0	YES, QUIT (MORE THAN 6MONTHS)			0	No	LOW HEALTH RISK	No	17226	17225	17225	2460	1	0	BLACK/AFRICAN AMERICAN	0	0	0	0	0	1	0	0	0	1	1	0	0	0
101	1	55	MALE	5	038.8	38	1	septicemia nec												0	0	NO			1	No	LOW HEALTH RISK	No	17618	17617	17617	2516	1	0	BLACK/AFRICAN AMERICAN	0	0	0	0	0	1	0	0	0	1	1	0	0	0
102	1	42	MALE	9.5	038.8	38	1	septicemia nec												0	0	NO			1	No	LOW HEALTH RISK	Yes	17189	17188	17188	2455	1	0	HISPANIC	0	0	0	0	0	1	0	0	0	1	1	0	0	0
103	1	24	MALE	3.5	038.11	38	1	meth susc staph aur sept	27	15	0	NA	15	0	NA			NONE	No Consequences	1	0	YES, CURRENTLY (WITHIN 7DAYS)	YES	MORE THAN 14	1	Yes	INCREASED HEALTH RISK	No	17400	17396	17396	2485	4	0	BLACK/AFRICAN AMERICAN	27	0	0	0	0	0	1	0	0	1	0	0	0	0
104	1	87	MALE	6	038.8	38	1	septicemia nec												0	0	NO			0	No	LOW HEALTH RISK	No	17559	17557	17557	2508	2	0	BLACK/AFRICAN AMERICAN	0	0	0	0	0	1	0	0	0	1	1	0	0	0
105	1	52	FEMALE	10	038.19	38	1	staphylcocc septicem nec												0	0	NO			0	No	LOW HEALTH RISK	Yes	17693	17692	17692	2527	1	0	HISPANIC	0	0	0	0	0	1	0	0	0	1	1	0	0	0
106	1	33	MALE	2	039.8	39	1	actinomycosis nec												0	0	YES, QUIT (MORE THAN 6MONTHS)			0	No	LOW HEALTH RISK	Yes	17541	17540	17540	2505	1	0	HISPANIC	0	0	0	0	0	1	0	0	0	1	1	0	0	0
107	1	47	FEMALE	2.5	039.1	39	1	pulmonary actinomycosis	30	15	15	Smoking	0	0	NA			ALCOHOL	3+ Consequences	1	4	YES, CURRENTLY (WITHIN 7DAYS)	NO	9 OR LESS	1	Yes	INCREASED HEALTH RISK	No	17459	17458	17458	2494	1	0	BLACK/AFRICAN AMERICAN	0	0	0	0	0	0	0	1	0	1	0	0	0	1
108	1	56	MALE	5	040.0	40	1	gas gangrene												0	0	NO			0	No	LOW HEALTH RISK	No	17651	17642	17642	2521	9	0	WHITE	0	0	0	0	0	1	0	0	0	1	1	0	0	0
109	1	60	MALE	2.5	040.0	40	1	gas gangrene												0	0	YES, QUIT (MORE THAN 6MONTHS)			1	No	LOW HEALTH RISK	No	17594	17592	17592	2513	2	0	BLACK/AFRICAN AMERICAN	0	0	0	0	0	1	0	0	0	1	1	0	0	0
110	1	28	MALE	1	041.9	41	1	bacterial infection nos												0	0	NO			0	No	LOW HEALTH RISK	No	17258	17255	17255	2465	3	0	ASIAN	0	0	0	0	0	1	0	0	0	1	1	0	0	0
111	1	47	MALE	1.5	046.1	46	1	jakob-creutzfeldt dis#												0	0	YES, CURRENTLY (WITHIN 7DAYS)			0	No	LOW HEALTH RISK	No	17093	17092	17092	2441	1	0	BLACK/AFRICAN AMERICAN	0	0	0	0	0	1	0	0	0	1	1	0	0	0
112	1	35	MALE	2.5	047.8	47	1	viral meningitis nec												0	0	NO			1	No	LOW HEALTH RISK	No	17383	17381	17381	2483	2	0	BLACK/AFRICAN AMERICAN	0	0	0	0	0	1	0	0	0	1	1	0	0	0
113	1	19	MALE	2	047.9	47	1	viral meningitis nos												0	0	NO			0	No	LOW HEALTH RISK	No	17017	17016	17016	2431	1	0	BLACK/AFRICAN AMERICAN	0	0	0	0	0	1	0	0	0	1	1	0	0	0
114	1	41	FEMALE	2.5	047.9	47	1	viral meningitis nos												0	0	YES, QUIT (MORE THAN 6MONTHS)			0	No	LOW HEALTH RISK	No	17127	17126	17126	2446	1	0	BLACK/AFRICAN AMERICAN	0	0	0	0	0	1	0	0	0	1	1	0	0	0
115	1	51	FEMALE	2	047.9	47	1	viral meningitis nos												0	0	NO			1	No	LOW HEALTH RISK	Yes	17134	17133	17133	2447	1	0	HISPANIC	0	0	0	0	0	1	0	0	0	1	1	0	0	0
116	1	36	FEMALE	1.5	047.9	47	1	viral meningitis nos												0	0	NO			1	No	LOW HEALTH RISK	Yes	17521	17520	17520	2503	1	0	HISPANIC	0	0	0	0	0	1	0	0	0	1	1	0	0	0
117	1	35	FEMALE	4.5	047.8	47	1	viral meningitis nec												0	0	NO			0	No	LOW HEALTH RISK	Yes	17456	17455	17455	2493	1	0	HISPANIC	0	0	0	0	0	1	0	0	0	1	1	0	0	0
118	1	31	MALE	2.5	047.9	47	1	viral meningitis nos	1	2	0	NA	2	0	NA			NONE	No Consequences	0	0	YES, QUIT (MORE THAN 6MONTHS)			1	Yes	INCREASED HEALTH RISK	Yes	17479	17478	17478	2497	1	0	HISPANIC	0	0	0	0	0	0	0	0	0	1	0	0	0	0
119	1	24	FEMALE	1	047.8	47	1	viral meningitis nec												0	0	NO			1	No	LOW HEALTH RISK	No	17219	17217	17217	2459	2	0	BLACK/AFRICAN AMERICAN	0	0	0	0	0	1	0	0	0	1	1	0	0	0
120	2	29	MALE	5.57143	047.9	47	1	viral meningitis nos	16	1	0	NA	1	0	NA			NONE	1-2 Consequences	1	1	YES, CURRENTLY (WITHIN 7DAYS)	YES	9 OR LESS	1	Yes	INCREASED HEALTH RISK	No	17438	17436	17436	2491	2	0	BLACK/AFRICAN AMERICAN	0	0	0	0	0	0	1	0	0	1	0	0	0	0
121	1	52	MALE	1.5	047.9	47	1	viral meningitis nos												0	0	NO			0	No	LOW HEALTH RISK	No	17686	17684	17684	2526	2	0	BLACK/AFRICAN AMERICAN	0	0	0	0	0	1	0	0	0	1	1	0	0	0
122	1	60	MALE	2.5	047.8	47	1	viral meningitis nec												0	0	NO			1	No	LOW HEALTH RISK	No	17034	17031	17031	2433	3	0	BLACK/AFRICAN AMERICAN	0	0	0	0	0	1	0	0	0	1	1	0	0	0
123	1	32	MALE	2	047.9	47	1	viral meningitis nos												0	0	YES, QUIT (WITHIN 8DAYS-6MONTHS)			1	No	LOW HEALTH RISK	No	17063	17062	17062	2437	1	0	WHITE	0	0	0	0	0	1	0	0	0	1	1	0	0	0
124	1	25	MALE	1.5	047.9	47	1	viral meningitis nos	20	0	0	NA	0	0	NA			NONE	1-2 Consequences	1	1	YES, CURRENTLY (WITHIN 7DAYS)	NO	10-14, FIRST CIG MORE THAN 30MINS OF WAKING	1	No	INCREASED HEALTH RISK	No	17148	17147	17147	2449	1	0	BLACK/AFRICAN AMERICAN	0	0	0	0	0	0	1	0	0	1	0	0	0	0
125	1	26	FEMALE	1	047.9	47	1	viral meningitis nos												0	0	YES, CURRENTLY (WITHIN 7DAYS)	YES		0	No	LOW HEALTH RISK	Yes	17176	17175	17175	2453	1	0	HISPANIC	0	0	0	0	0	1	0	0	0	1	1	0	0	0
126	1	20	MALE	2	047.8	47	1	viral meningitis nec	0	1	1	Nasal	1	0	NA			NONE	1-2 Consequences	0	1	YES, QUIT (WITHIN 8DAYS-6MONTHS)			1	Yes	INCREASED HEALTH RISK	Yes	17354	17351	17351	2479	3	0	HISPANIC	0	0	0	0	0	0	0	0	0	1	0	0	0	0
127	1	60	FEMALE	3	047.8	47	1	viral meningitis nec												0	0	NO			0	No	LOW HEALTH RISK	Yes	17421	17418	17418	2488	3	0	HISPANIC	0	0	0	0	0	1	0	0	0	1	1	0	0	0
128	1	36	MALE	2	047.9	47	1	viral meningitis nos												0	0	YES, CURRENTLY (WITHIN 7DAYS)	YES	MORE THAN 14	0	No	LOW HEALTH RISK	No	17504	17502	17502	2500	2	0	ASIAN	0	0	0	0	0	1	0	0	0	1	1	0	0	0
129	1	32	FEMALE	4	052.7	52	1	varicella complicat nec												0	0	NO			0	No	LOW HEALTH RISK	Yes	17156	17155	17155	2450	1	0	HISPANIC	0	0	0	0	0	1	0	0	0	1	1	0	0	0
130	1	36	MALE	2.5	052.1	52	1	varicella pneumonitis	0	2	2	Smoking	0	2	Nasal			COCAINE/ CRACK	No Consequences	0	0	YES, CURRENTLY (WITHIN 7DAYS)	YES	10-14, FIRST CIG WITHIN 30MINS OF WAKING	0	Yes	INCREASED HEALTH RISK	No	17623	17621	17621	2517	2	0	BLACK/AFRICAN AMERICAN	0	0	0	0	0	0	0	0	0	1	0	0	0	0
131	1	53	MALE	2.5	052.9	52	1	varicella uncomplicated												0	0	NO			0	No	LOW HEALTH RISK	No	17108	17106	17106	2444	2	0	ASIAN	0	0	0	0	0	1	0	0	0	1	1	0	0	0
132	1	65	FEMALE	2.5	052.9	52	1	varicella uncomplicated												0	0	NO			0	No	LOW HEALTH RISK	No	17329	17327	17327	2475	2	0	ASIAN	0	0	0	0	0	1	0	0	0	1	1	0	0	0
133	1	71	FEMALE	2.5	053.20	53	1	herpes zoster of eyelid												0	0	NO			0	No	LOW HEALTH RISK	No	17682	17681	17681	2526	1	0	BLACK/AFRICAN AMERICAN	0	0	0	0	0	1	0	0	0	1	1	0	0	0
134	1	60	MALE	1	053.9	53	1	herpes zoster nos												0	0	NO			0	No	LOW HEALTH RISK	No	17324	17320	17320	2474	4	0	BLACK/AFRICAN AMERICAN	0	0	0	0	0	1	0	0	0	1	1	0	0	0
135	1	48	MALE	5	053.9	53	1	herpes zoster nos												0	0	YES, QUIT (WITHIN 8DAYS-6MONTHS)			1	No	LOW HEALTH RISK	No	17065	17064	17064	2437	1	0	BLACK/AFRICAN AMERICAN	0	0	0	0	0	1	0	0	0	1	1	0	0	0
136	1	59	FEMALE	1.5	053.9	53	1	herpes zoster nos												0	0	NO			0	No	LOW HEALTH RISK	No	17141	17140	17140	2448	1	0	BLACK/AFRICAN AMERICAN	0	0	0	0	0	1	0	0	0	1	1	0	0	0
137	1	22	MALE	2.5	054.0	54	1	eczema herpeticum	12	10	3	Nasal	10	0	NA			NONE	No Consequences	1	0	YES, CURRENTLY (WITHIN 7DAYS)	YES	9 OR LESS	1	Yes	INCREASED HEALTH RISK	No	17666	17663	17663	2523	3	0	WHITE	12	0	0	0	0	0	1	0	0	1	0	0	0	0
138	1	64	MALE	3.5	057.9	57	1	viral exanthemata nos												0	0	YES, QUIT (MORE THAN 6MONTHS)			0	No	LOW HEALTH RISK	No	17272	17271	17271	2467	1	0	BLACK/AFRICAN AMERICAN	0	0	0	0	0	1	0	0	0	1	1	0	0	0
139	1	29	MALE	2	066.40	66	1	west nile fever nos												0	0	NO			1	No	LOW HEALTH RISK	No	17701	17699	17699	2528	2	0	ASIAN	0	0	0	0	0	1	0	0	0	1	1	0	0	0
140	1	67	FEMALE	3	070.51	70	1	hpt c acute wo hpat coma												0	0	YES, QUIT (MORE THAN 6MONTHS)			1	No	LOW HEALTH RISK	No	17665	17665	17665	2523	0	0	BLACK/AFRICAN AMERICAN	0	0	0	0	0	1	0	0	0	1	1	0	0	0
141	1	57	MALE	4.11111	070.54	70	1	chrnc hpt c wo hpat coma												0	0	YES, QUIT (MORE THAN 6MONTHS)			0	No	LOW HEALTH RISK	No	17073	17070	17070	2439	3	0	BLACK/AFRICAN AMERICAN	0	0	0	0	0	1	0	0	0	1	1	0	0	0
142	1	42	MALE	1.5	070.30	70	1	hpt b acte wo cm wo dlta	1	27	27	Smoking	0	27	Nasal		COCAINE/ CRACK	HEROIN	3+ Consequences	0	8	YES, CURRENTLY (WITHIN 7DAYS)	YES	MORE THAN 14	1	Yes	INCREASED HEALTH RISK	No	17704	17703	17703	2529	1	1	BLACK/AFRICAN AMERICAN	1	0	0	0	0	0	0	1	1	1	0	0	0	0
143	1	60	MALE	3.625	070.54	70	1	chrnc hpt c wo hpat coma												0	0	NO			1	No	LOW HEALTH RISK	No	17507	17506	17506	2501	1	0	BLACK/AFRICAN AMERICAN	0	0	0	0	0	1	0	0	0	1	1	0	0	0
144	3	51	MALE	3.5	070.70	70	1	hpt c w/o hepat coma nos												0	0	YES, CURRENTLY (WITHIN 7DAYS)	YES	MORE THAN 14	0	No	LOW HEALTH RISK	No	17362	17360	17360	2480	2	0	BLACK/AFRICAN AMERICAN	0	0	0	0	0	1	0	0	0	1	1	0	0	0
145	3	32	FEMALE	3	070.51	70	1	hpt c acute wo hpat coma	0	28	28	Smoking	0	28	Nasal		COCAINE/ CRACK	HEROIN	3+ Consequences	0	9	YES, CURRENTLY (WITHIN 7DAYS)	YES	MORE THAN 14	0	Yes	INCREASED HEALTH RISK	No	17366	17364	17364	2480	2	1	BLACK/AFRICAN AMERICAN	0	0	0	0	0	0	0	1	1	1	0	0	0	0
146	3	49	MALE	6.83333	070.51	70	1	hpt c acute wo hpat coma	29	12	12	Smoking	0	0	NA		ALCOHOL	COCAINE/ CRACK	3+ Consequences	1	6	YES, CURRENTLY (WITHIN 7DAYS)	YES	10-14, FIRST CIG WITHIN 30MINS OF WAKING	1	Yes	INCREASED HEALTH RISK	No	17487	17486	17486	2498	1	0	BLACK/AFRICAN AMERICAN	0	0	0	0	0	0	0	1	0	1	0	0	0	0
147	3	49	MALE	4.5	070.51	70	1	hpt c acute wo hpat coma	10	3	0	NA	0	3	Nasal		ALCOHOL	HEROIN	3+ Consequences	0	4	YES, CURRENTLY (WITHIN 7DAYS)	YES	9 OR LESS	1	Yes	INCREASED HEALTH RISK	No	17637	17636	17636	2519	1	1	BLACK/AFRICAN AMERICAN	0	1	0	0	0	0	0	1	1	1	0	0	0	0
148	1	28	FEMALE	1.5	070.51	70	1	hpt c acute wo hpat coma												0	0	YES, CURRENTLY (WITHIN 7DAYS)	NO	9 OR LESS	1	No	LOW HEALTH RISK	Yes	17262	17264	17264	2466	2	0	HISPANIC	0	0	0	0	0	1	0	0	0	1	1	0	0	0
149	3	58	MALE	7.77778	070.51	70	1	hpt c acute wo hpat coma	1	0	0	NA	0	0	NA		COCAINE/ CRACK	ALCOHOL	1-2 Consequences	1	2	YES, QUIT (WITHIN 8DAYS-6MONTHS)			1	Yes	INCREASED HEALTH RISK	No	17687	17686	17686	2526	1	0	BLACK/AFRICAN AMERICAN	1	0	0	0	0	0	1	0	0	1	0	0	0	0
150	2	53	MALE	5	070.51	70	1	hpt c acute wo hpat coma	0	4	4	Smoking	2	0	NA		MARIJUANA	COCAINE/ CRACK	3+ Consequences	0	3	YES, CURRENTLY (WITHIN 7DAYS)	YES	9 OR LESS	0	Yes	INCREASED HEALTH RISK	No	17672	17671	17671	2524	1	0	BLACK/AFRICAN AMERICAN	0	0	1	0	0	0	0	1	1	1	0	0	0	0
151	3	54	MALE	3	070.51	70	1	hpt c acute wo hpat coma												0	0	YES, CURRENTLY (WITHIN 7DAYS)	YES	9 OR LESS	1	No	LOW HEALTH RISK	No	17387	17386	17386	2483	1	0	BLACK/AFRICAN AMERICAN	0	0	0	0	0	1	0	0	0	1	1	0	0	0
152	1	35	MALE	2	070.30	70	1	hpt b acte wo cm wo dlta												0	0	NO			0	No	LOW HEALTH RISK	Yes	17531	17529	17529	2504	2	0	HISPANIC	0	0	0	0	0	1	0	0	0	1	1	0	0	0
153	3	41	MALE	3	070.70	70	1	hpt c w/o hepat coma nos	0	1	1	Smoking	0	0	NA			COCAINE/ CRACK	3+ Consequences	0	5	NO			0	Yes	INCREASED HEALTH RISK	No	17320	17319	17319	2474	1	0	BLACK/AFRICAN AMERICAN	0	0	1	0	0	0	0	1	1	1	0	0	1	0
154	3	46	MALE	4	070.51	70	1	hpt c acute wo hpat coma	20	10	0	NA	10	0	NA			NONE	1-2 Consequences	1	2	YES, QUIT (WITHIN 8DAYS-6MONTHS)			1	Yes	INCREASED HEALTH RISK	No	17063	17056	17056	2437	7	0	WHITE	0	0	0	0	0	0	1	0	0	1	0	0	0	0
155	4	49	MALE	5.66667	070.51	70	1	hpt c acute wo hpat coma												0	0	YES, CURRENTLY (WITHIN 7DAYS)	YES	9 OR LESS	1	No	LOW HEALTH RISK	Yes	17611	17610	17610	2515	1	0	HISPANIC	0	0	0	0	0	1	0	0	0	1	1	0	0	0
156	1	28	FEMALE	2	070.30	70	1	hpt b acte wo cm wo dlta	0	28	28	Smoking	0	28	Nasal		COCAINE/ CRACK	HEROIN	3+ Consequences	0	9	YES, QUIT (MORE THAN 6MONTHS)			0	Yes	INCREASED HEALTH RISK	Yes	17136	17134	17134	2448	2	1	HISPANIC	0	0	0	0	0	0	0	1	1	1	0	0	0	0
157	1	55	FEMALE	3.625	070.44	70	1	chrnc hpt c w hepat coma												0	0	YES, QUIT (WITHIN 8DAYS-6MONTHS)			0	No	LOW HEALTH RISK	Yes	17309	17308	17308	2472	1	0	HISPANIC	0	0	0	0	0	1	0	0	0	1	1	0	0	0
158	1	25	FEMALE	2.5	070.9	70	1	viral hepat nos w/o coma												0	0	YES, QUIT (MORE THAN 6MONTHS)			0	No	LOW HEALTH RISK	Yes	17142	17139	17139	2448	3	0	HISPANIC	0	0	0	0	0	1	0	0	0	1	1	0	0	0
159	1	26	FEMALE	1	070.51	70	1	hpt c acute wo hpat coma	0	0	0	NA	0	0	NA			COCAINE/ CRACK	3+ Consequences	0	5	YES, CURRENTLY (WITHIN 7DAYS)	NO	MORE THAN 14	1	Yes	INCREASED HEALTH RISK	No	17164	17163	17163	2452	1	0	WHITE	0	0	1	0	0	0	0	1	1	1	0	0	1	0
160	1	43	FEMALE	2.5	070.9	70	1	viral hepat nos w/o coma	1	20	0	NA	20	0	NA			NONE	No Consequences	0	0	NO			1	Yes	INCREASED HEALTH RISK	No	17237	17234	17234	2462	3	0	BLACK/AFRICAN AMERICAN	0	0	0	0	0	0	0	0	0	1	0	0	0	0
161	1	50	MALE	2.2	070.54	70	1	chrnc hpt c wo hpat coma												0	0	YES, QUIT (WITHIN 8DAYS-6MONTHS)			1	No	LOW HEALTH RISK	Yes	17402	17401	17401	2486	1	0	HISPANIC	0	0	0	0	0	1	0	0	0	1	1	0	0	0
162	1	31	MALE	1.5	070.30	70	1	hpt b acte wo cm wo dlta	8	8	0	NA	8	0	NA			ALCOHOL	3+ Consequences	1	5	YES, CURRENTLY (WITHIN 7DAYS)	YES	MORE THAN 14	1	Yes	INCREASED HEALTH RISK	No	17329	17327	17327	2475	2	0	BLACK/AFRICAN AMERICAN	8	0	0	1	0	0	0	1	0	1	0	0	0	1
163	4	40	FEMALE	4.5	070.30	70	1	hpt b acte wo cm wo dlta												0	0	YES, QUIT (WITHIN 8DAYS-6MONTHS)			0	No	LOW HEALTH RISK	No	17596	17595	17595	2513	1	0	BLACK/AFRICAN AMERICAN	0	0	0	0	0	1	0	0	0	1	1	0	0	0
164	1	28	MALE	2	070.30	70	1	hpt b acte wo cm wo dlta												0	0	NO			1	No	LOW HEALTH RISK	No	17494	17493	17493	2499	1	0	BLACK/AFRICAN AMERICAN	0	0	0	0	0	1	0	0	0	1	1	0	0	0
165	1	48	MALE	3	070.51	70	1	hpt c acute wo hpat coma												1	0	YES, CURRENTLY (WITHIN 7DAYS)	NO	MORE THAN 14	1	No	LOW HEALTH RISK	No	17601	17600	17600	2514	1	0	WHITE	0	0	0	0	0	1	1	0	0	1	1	0	0	0
166	1	40	MALE	3.33333	070.30	70	1	hpt b acte wo cm wo dlta												0	0	NO			0	No	LOW HEALTH RISK	No	17687	17686	17686	2526	1	0	BLACK/AFRICAN AMERICAN	0	0	0	0	0	1	0	0	0	1	1	0	0	0
167	2	59	MALE	2.5	070.51	70	1	hpt c acute wo hpat coma												0	0	YES, CURRENTLY (WITHIN 7DAYS)	YES	9 OR LESS	1	No	LOW HEALTH RISK	No	17533	17531	17531	2504	2	0	BLACK/AFRICAN AMERICAN	0	0	0	0	0	1	0	0	0	1	1	0	0	0
168	1	52	MALE	3	075	75	1	infectious mononucleosis												0	0	YES, CURRENTLY (WITHIN 7DAYS)	YES	10-14, FIRST CIG MORE THAN 30MINS OF WAKING	1	No	LOW HEALTH RISK	No	17390	17389	17389	2484	1	0	BLACK/AFRICAN AMERICAN	0	0	0	0	0	1	0	0	0	1	1	0	0	0
169	1	22	FEMALE	2.5	078.82	78	1	epidemic vomiting synd												0	0	NO			0	No	LOW HEALTH RISK	No	17563	17559	17559	2509	4	0	BLACK/AFRICAN AMERICAN	0	0	0	0	0	1	0	0	0	1	1	0	0	0
170	1	47	MALE	1.5	078.19	78	1	oth specfd viral warts												1	0	YES, CURRENTLY (WITHIN 7DAYS)	NO	9 OR LESS	1	No	LOW HEALTH RISK	No	17338	17337	17337	2476	1	0	BLACK/AFRICAN AMERICAN	0	0	0	0	0	1	1	0	0	1	1	0	0	0
171	4	39	MALE	4	078.5	78	1	cytomegaloviral disease	0	0	0	NA	0	0	NA		COCAINE/ CRACK	ALCOHOL	3+ Consequences	1	7	NO			1	Yes	INCREASED HEALTH RISK	No	17240	17239	17239	2462	1	0	WHITE	0	0	0	1	0	0	0	1	0	1	0	0	0	0
172	1	46	FEMALE	3	078.5	78	1	cytomegaloviral disease												0	0	NO			0	No	LOW HEALTH RISK	Yes	17261	17253	17253	2465	8	0	HISPANIC	0	0	0	0	0	1	0	0	0	1	1	0	0	0
173	1	48	FEMALE	1	078.11	78	1	condyloma acuminatum												0	0	YES, CURRENTLY (WITHIN 7DAYS)	YES	9 OR LESS	1	No	LOW HEALTH RISK	No	17334	17332	17332	2476	2	0	BLACK/AFRICAN AMERICAN	0	0	0	0	0	1	0	0	0	1	1	0	0	0
174	1	43	FEMALE	3	079.99	79	1	viral infection nos												0	0	NO			0	No	LOW HEALTH RISK	Yes	17693	17692	17692	2527	1	0	HISPANIC	0	0	0	0	0	1	0	0	0	1	1	0	0	0
175	1	78	FEMALE	3.5	079.99	79	1	viral infection nos												0	0	YES, QUIT (MORE THAN 6MONTHS)			0	No	LOW HEALTH RISK	No	17691	17689	17689	2527	2	0	BLACK/AFRICAN AMERICAN	0	0	0	0	0	1	0	0	0	1	1	0	0	0
176	1	23	MALE	3	079.99	79	1	viral infection nos												0	0	YES, QUIT (MORE THAN 6MONTHS)			1	No	LOW HEALTH RISK	Yes	17555	17552	17552	2507	3	0	HISPANIC	0	0	0	0	0	1	0	0	0	1	1	0	0	0
177	1	69	MALE	2.5	079.99	79	1	viral infection nos	5	0	0	NA	0	0	NA			NONE	No Consequences	1	0	YES, QUIT (MORE THAN 6MONTHS)			1	No	INCREASED HEALTH RISK	No	17252	17251	17251	2464	1	0	BLACK/AFRICAN AMERICAN	0	0	0	0	0	0	1	0	0	1	0	0	0	0
178	1	46	MALE	4.5	079.99	79	1	viral infection nos	15	15	15	Smoking	7	10	Nasal	HEROIN	ALCOHOL	COCAINE/ CRACK	3+ Consequences	1	8	YES, CURRENTLY (WITHIN 7DAYS)	YES	9 OR LESS	1	Yes	INCREASED HEALTH RISK	No	17177	17175	17175	2453	2	0	BLACK/AFRICAN AMERICAN	0	0	0	0	0	0	0	1	0	1	0	0	0	0
179	1	71	FEMALE	3	079.99	79	1	viral infection nos												0	0	YES, QUIT (MORE THAN 6MONTHS)			0	No	LOW HEALTH RISK	No	17638	17637	17637	2519	1	0	BLACK/AFRICAN AMERICAN	0	0	0	0	0	1	0	0	0	1	1	0	0	0
180	1	56	MALE	2.5	084.1	84	1	vivax malaria												0	0	YES, QUIT (MORE THAN 6MONTHS)			0	No	LOW HEALTH RISK	No	17218	17216	17216	2459	2	0	BLACK/AFRICAN AMERICAN	0	0	0	0	0	1	0	0	0	1	1	0	0	0
181	1	58	FEMALE	4.5	084.6	84	1	malaria nos												0	0	NO			0	No	LOW HEALTH RISK	No	17651	17649	17649	2521	2	0	ASIAN	0	0	0	0	0	1	0	0	0	1	1	0	0	0
182	1	45	MALE	3.5	088.81	88	1	lyme disease												0	0	NO			0	No	LOW HEALTH RISK	No	17023	17021	17021	2431	2	0	WHITE	0	0	0	0	0	1	0	0	0	1	1	0	0	0
183	2	31	MALE	2	094.9	94	1	neurosyphilis nos												0	0	YES, CURRENTLY (WITHIN 7DAYS)	NO	10-14, FIRST CIG WITHIN 30MINS OF WAKING	0	No	LOW HEALTH RISK	Yes	17519	17518	17518	2502	1	0	HISPANIC	0	0	0	0	0	1	0	0	0	1	1	0	0	0
184	1	52	FEMALE	2.5	094.0	94	1	tabes dorsalis												0	0	YES, QUIT (MORE THAN 6MONTHS)			0	No	LOW HEALTH RISK	No	17163	17162	17162	2451	1	0	WHITE	0	0	0	0	0	1	0	0	0	1	1	0	0	0
185	1	47	MALE	3	094.9	94	1	neurosyphilis nos	0	28	28	Smoking	0	0	NA			COCAINE/ CRACK	3+ Consequences	0	6				0	Yes	INCREASED HEALTH RISK	No	17282	17280	17280	2468	2	0	BLACK/AFRICAN AMERICAN	0	0	1	0	0	0	0	1	1	1	0	0	1	0
186	1	80	MALE	3	094.9	94	1	neurosyphilis nos												0	0	YES, QUIT (MORE THAN 6MONTHS)			0	No	LOW HEALTH RISK	Yes	17457	17456	17456	2493	1	0	HISPANIC	0	0	0	0	0	1	0	0	0	1	1	0	0	0
187	1	58	FEMALE	2.2	094.9	94	1	neurosyphilis nos												0	0	YES, CURRENTLY (WITHIN 7DAYS)	YES	MORE THAN 14	0	No	LOW HEALTH RISK	Yes	17484	17478	17478	2497	6	0	HISPANIC	0	0	0	0	0	1	0	0	0	1	1	0	0	0
188	1	53	MALE	1	094.9	94	1	neurosyphilis nos												0	0	YES, CURRENTLY (WITHIN 7DAYS)			1	No	LOW HEALTH RISK	No	17113	17111	17111	2444	2	0	BLACK/AFRICAN AMERICAN	0	0	0	0	0	1	0	0	0	1	1	0	0	0
189	1	23	FEMALE	2	098.50	98	1	gonococcal arthritis	8	1	0	NA	1	0	NA				No Consequences	1	0	YES, CURRENTLY (WITHIN 7DAYS)	YES	9 OR LESS	1	Yes	INCREASED HEALTH RISK	No	17231	17230	17230	2461	1	0	BLACK/AFRICAN AMERICAN	0	0	0	0	0	0	1	0	0	1	0	0	0	0
190	1	30	MALE	1	110.2	110	1	dermatophytosis of hand												0	0	NO			1	No	LOW HEALTH RISK	No	17675	17674	17674	2525	1	0	BLACK/AFRICAN AMERICAN	0	0	0	0	0	1	0	0	0	1	1	0	0	0
191	1	49	MALE	2	110.4	110	1	dermatophytosis of foot	0	0	0	NA	0	0	NA			NONE	1-2 Consequences	1	1	YES, CURRENTLY (WITHIN 7DAYS)	YES	MORE THAN 14	1	No	INCREASED HEALTH RISK	No	17002	17002	17002	2428	0	0	BLACK/AFRICAN AMERICAN	0	0	0	0	0	0	1	0	0	1	0	0	0	0
192	1	56	FEMALE	2	111.8	111	1	dermatomycoses nec												0	0	NO			0	No	LOW HEALTH RISK	No	17635	17633	17633	2519	2	0	BLACK/AFRICAN AMERICAN	0	0	0	0	0	1	0	0	0	1	1	0	0	0
193	2	46	MALE	3.33333	112.84	112	1	candidal esophagitis												0	0	YES, QUIT (MORE THAN 6MONTHS)			0	No	LOW HEALTH RISK	No	17663	17662	17662	2523	1	0	BLACK/AFRICAN AMERICAN	0	0	0	0	0	1	0	0	0	1	1	0	0	0
194	2	39	MALE	2	112.84	112	1	candidal esophagitis												0	0	NO			1	No	LOW HEALTH RISK	No	17354	17353	17353	2479	1	0	BLACK/AFRICAN AMERICAN	0	0	0	0	0	1	0	0	0	1	1	0	0	0
195	1	54	MALE	3.14286	112.84	112	1	candidal esophagitis												0	0	YES, QUIT (MORE THAN 6MONTHS)			0	No	LOW HEALTH RISK	No	17227	17226	17226	2461	1	0	BLACK/AFRICAN AMERICAN	0	0	0	0	0	1	0	0	0	1	1	0	0	0
196	2	48	MALE	2	112.84	112	1	candidal esophagitis												0	0	NO			0	No	LOW HEALTH RISK	No	17338	17337	17337	2476	1	0	BLACK/AFRICAN AMERICAN	0	0	0	0	0	1	0	0	0	1	1	0	0	0
197	1	39	MALE	3	112.0	112	1	thrush												0	0	YES, CURRENTLY (WITHIN 7DAYS)	YES	MORE THAN 14	1	No	LOW HEALTH RISK	No	17388	17386	17386	2484	2	0	BLACK/AFRICAN AMERICAN	0	0	0	0	0	1	0	0	0	1	1	0	0	0
198	2	41	MALE	11	112.0	112	1	thrush	0	29	29	Smoking	0	29	IV				3+ Consequences	0	9	Yes, Currently (Within 7Days)	NO	10-14, First Cig More Than 30Mins of Waking	0	Yes	Increased Health Risk	No	17016	17015	17015	2430	1	0	BLACK/AFRICAN AMERICAN	0	0	0	0	0	0	0	1	1	1	0	0	0	0
199	2	43	FEMALE	4	112.0	112	1	thrush	0	19	0	NA	0	19	Nasal			HEROIN	3+ Consequences	0	9	YES, CURRENTLY (WITHIN 7DAYS)	YES	9 OR LESS	0	Yes	INCREASED HEALTH RISK	No	17495	17494	17494	2499	1	1	BLACK/AFRICAN AMERICAN	0	1	0	0	0	0	0	1	1	1	0	1	0	0
200	1	46	FEMALE	7.5	112.84	112	1	candidal esophagitis												0	0	YES, QUIT (MORE THAN 6MONTHS)			0	No	LOW HEALTH RISK	No	17616	17615	17615	2516	1	0	BLACK/AFRICAN AMERICAN	0	0	0	0	0	1	0	0	0	1	1	0	0	0
201	2	42	FEMALE	4	112.0	112	1	thrush												0	0	YES, QUIT (MORE THAN 6MONTHS)			0	No	LOW HEALTH RISK	No	17583	17582	17582	2511	1	0	BLACK/AFRICAN AMERICAN	0	0	0	0	0	1	0	0	0	1	1	0	0	0
202	2	37	MALE	3	112.84	112	1	candidal esophagitis												0	0	NO			1	No	LOW HEALTH RISK	Yes	17101	17100	17100	2443	1	0	HISPANIC	0	0	0	0	0	1	0	0	0	1	1	0	0	0
203	3	49	MALE	4.66667	112.84	112	1	candidal esophagitis												0	0	NO			1	No	LOW HEALTH RISK	No	17126	17122	17122	2446	4	0	BLACK/AFRICAN AMERICAN	0	0	0	0	0	1	0	0	0	1	1	0	0	0
204	2	30	MALE	3	112.0	112	1	thrush												0	0	NO			1	No	LOW HEALTH RISK	Yes	17310	17309	17309	2472	1	0	HISPANIC	0	0	0	0	0	1	0	0	0	1	1	0	0	0
205	2	45	MALE	8.16667	112.9	112	1	candidiasis site nos	20	0	0	NA	0	0	NA		ALCOHOL	COCAINE/ CRACK	3+ Consequences	1	6	YES, CURRENTLY (WITHIN 7DAYS)	YES	9 OR LESS	1	Yes	INCREASED HEALTH RISK	No	17479	17476	17476	2497	3	0	BLACK/AFRICAN AMERICAN	0	0	0	0	0	0	0	1	0	1	0	0	0	0
206	1	63	FEMALE	12	112.81	112	1	candidal endocarditis												0	0	NO			0	No	LOW HEALTH RISK	No	17583	17581	17581	2511	2	0	ASIAN	0	0	0	0	0	1	0	0	0	1	1	0	0	0
207	3	24	MALE	3.5	112.0	112	1	thrush												0	0	YES, QUIT (WITHIN 8DAYS-6MONTHS)			1	No	LOW HEALTH RISK	Yes	17615	17612	17612	2516	3	0	HISPANIC	0	0	0	0	0	1	0	0	0	1	1	0	0	0
208	1	27	MALE	2.5	114.3	114	1	progress coccidioid nec												0	0	NO			0	No	LOW HEALTH RISK	No	17100	17099	17099	2442	1	0	BLACK/AFRICAN AMERICAN	0	0	0	0	0	1	0	0	0	1	1	0	0	0
209	1	23	MALE	3	116.0	116	1	blastomycosis	0	0	0	NA	0	0	NA			NONE	No Consequences	0	0	YES, CURRENTLY (WITHIN 7DAYS)	NO	9 OR LESS	0	Yes	INCREASED HEALTH RISK	No	17085	17080	17080	2440	5	0	BLACK/AFRICAN AMERICAN	0	0	0	0	0	0	0	0	0	1	0	0	0	0
210	1	32	MALE	1.5	116.0	116	1	blastomycosis												0	0	NO			1	No	LOW HEALTH RISK	No	17273	17268	17268	2467	5	0	ASIAN	0	0	0	0	0	1	0	0	0	1	1	0	0	0
211	1	44	FEMALE	2	116.0	116	1	blastomycosis												0	0	YES, CURRENTLY (WITHIN 7DAYS)	YES	9 OR LESS	0	No	LOW HEALTH RISK	No	17202	17201	17201	2457	1	0	BLACK/AFRICAN AMERICAN	0	0	0	0	0	1	0	0	0	1	1	0	0	0
212	1	49	MALE	2.33333	117.5	117	1	cryptococcosis	2	2	0	NA	0	2	Nasal			HEROIN	3+ Consequences	0	8	YES, CURRENTLY (WITHIN 7DAYS)	NO		1	Yes	INCREASED HEALTH RISK	No	16988	16988	16988	2426	0	1	BLACK/AFRICAN AMERICAN	2	1	0	0	0	0	0	1	1	1	0	1	0	0
213	1	61	FEMALE	4	117.3	117	1	aspergillosis												0	0	NO			0	No	LOW HEALTH RISK	No	17093	17092	17092	2441	1	0	BLACK/AFRICAN AMERICAN	0	0	0	0	0	1	0	0	0	1	1	0	0	0
214	1	51	MALE	4.5	117.3	117	1	aspergillosis	8	27	0	NA	0	27	Nasal			HEROIN	3+ Consequences	1	5	YES, QUIT (WITHIN 8DAYS-6MONTHS)			1	Yes	INCREASED HEALTH RISK	No	17413	17410	17410	2487	3	1	BLACK/AFRICAN AMERICAN	0	0	0	0	0	0	0	1	0	1	0	1	0	0
215	1	61	MALE	3	117.9	117	1	mycoses nec & nos												0	0	NO			0	No	LOW HEALTH RISK	Yes	17590	17588	17588	2512	2	0	HISPANIC	0	0	0	0	0	1	0	0	0	1	1	0	0	0
216	1	54	MALE	2	117.3	117	1	aspergillosis												0	0	YES, QUIT (MORE THAN 6MONTHS)			0	No	LOW HEALTH RISK	No	17322	17318	17318	2474	4	0	ASIAN	0	0	0	0	0	1	0	0	0	1	1	0	0	0
217	1	60	FEMALE	3	117.3	117	1	aspergillosis												0	0	YES, QUIT (MORE THAN 6MONTHS)			0	No	LOW HEALTH RISK	No	17639	17636	17636	2519	3	0	BLACK/AFRICAN AMERICAN	0	0	0	0	0	1	0	0	0	1	1	0	0	0
218	1	60	MALE	3	117.3	117	1	aspergillosis												0	0	YES, QUIT (MORE THAN 6MONTHS)			0	No	LOW HEALTH RISK	No	17252	17251	17251	2464	1	0	BLACK/AFRICAN AMERICAN	0	0	0	0	0	1	0	0	0	1	1	0	0	0
219	2	37	MALE	2	117.5	117	1	cryptococcosis												0	0	NO			0	No	LOW HEALTH RISK	No	17125	17122	17122	2446	3	0	BLACK/AFRICAN AMERICAN	0	0	0	0	0	1	0	0	0	1	1	0	0	0
220	1	54	MALE	6.5	117.3	117	1	aspergillosis	25	0	0	NA	0	0	NA			ALCOHOL	3+ Consequences	1	6	YES, CURRENTLY (WITHIN 7DAYS)	YES	MORE THAN 14	1	No	INCREASED HEALTH RISK	Yes	17713	17711	17711	2530	2	0	HISPANIC	20	0	0	1	0	0	0	1	0	1	0	0	0	1
221	3	49	MALE	3	117.5	117	1	cryptococcosis												0	0	NO			0	No	LOW HEALTH RISK	No	17605	17604	17604	2515	1	0	BLACK/AFRICAN AMERICAN	0	0	0	0	0	1	0	0	0	1	1	0	0	0
222	1	22	FEMALE	2.5	123.1	123	1	cysticercosis												0	0	NO			0	No	LOW HEALTH RISK	Yes	17041	17038	17038	2434	3	0	HISPANIC	0	0	0	0	0	1	0	0	0	1	1	0	0	0
223	1	21	MALE	1.5	123.1	123	1	cysticercosis												0	0	YES, QUIT (MORE THAN 6MONTHS)			1	No	LOW HEALTH RISK	Yes	17526	17525	17525	2503	1	0	HISPANIC	0	0	0	0	0	1	0	0	0	1	1	0	0	0
224	1	30	MALE	2	123.1	123	1	cysticercosis												0	0	NO			1	No	LOW HEALTH RISK	Yes	17345	17343	17343	2477	2	0	HISPANIC	0	0	0	0	0	1	0	0	0	1	1	0	0	0
225	1	25	MALE	1.5	123.1	123	1	cysticercosis												0	0	NO			1	No	LOW HEALTH RISK	Yes	17663	17662	17662	2523	1	0	HISPANIC	0	0	0	0	0	1	0	0	0	1	1	0	0	0
226	1	50	MALE	1.33333	133.0	133	1	scabies												0	0	YES, CURRENTLY (WITHIN 7DAYS)	NO	10-14, FIRST CIG MORE THAN 30MINS OF WAKING	1	No	LOW HEALTH RISK	No	17615	17616	17616	2516	1	0	BLACK/AFRICAN AMERICAN	0	0	0	0	0	1	0	0	0	1	1	0	0	0
227	1	43	MALE	4	135	135	1	sarcoidosis	2	2	2	Smoking	0	2	Nasal		ALCOHOL	COCAINE/ CRACK	3+ Consequences	1	9	YES, CURRENTLY (WITHIN 7DAYS)	YES	9 OR LESS	1	Yes	INCREASED HEALTH RISK	No	17668	17670	17670	2524	2	0	BLACK/AFRICAN AMERICAN	0	0	0	0	0	0	0	1	0	1	0	0	0	0
228	1	51	FEMALE	5	135	135	1	sarcoidosis												0	0	NO			0	No	LOW HEALTH RISK	No	17659	17657	17657	2522	2	0	BLACK/AFRICAN AMERICAN	0	0	0	0	0	1	0	0	0	1	1	0	0	0
229	1	66	FEMALE	6.5	135	135	1	sarcoidosis												0	0	YES, QUIT (MORE THAN 6MONTHS)			0	No	LOW HEALTH RISK	No	17081	17080	17080	2440	1	0	BLACK/AFRICAN AMERICAN	0	0	0	0	0	1	0	0	0	1	1	0	0	0
230	1	34	FEMALE	2	135	135	1	sarcoidosis												0	0	NO			1	No	LOW HEALTH RISK	No	17138	17135	17135	2448	3	0	BLACK/AFRICAN AMERICAN	0	0	0	0	0	1	0	0	0	1	1	0	0	0
231	1	34	MALE	1	135	135	1	sarcoidosis	0	0	0	NA	0	0	NA			COCAINE/ CRACK	3+ Consequences	0	4	YES, CURRENTLY (WITHIN 7DAYS)	NO	9 OR LESS	1	Yes	INCREASED HEALTH RISK	No	17335	17332	17332	2476	3	0	BLACK/AFRICAN AMERICAN	0	0	1	0	0	0	0	1	1	1	0	0	1	0
232	1	36	FEMALE	1.5	135	135	1	sarcoidosis	4	29	12	Smoking	0	29	Nasal	ALCOHOL	COCAINE/ CRACK	HEROIN	3+ Consequences	1	9	YES, CURRENTLY (WITHIN 7DAYS)	NO	MORE THAN 14	1	Yes	INCREASED HEALTH RISK	No	17341	17338	17338	2477	3	1	BLACK/AFRICAN AMERICAN	4	0	0	0	0	0	0	1	0	1	0	0	0	0
233	1	41	MALE	2	135	135	1	sarcoidosis	0	0	0	NA	0	0	NA			NONE	No Consequences	0	0	NO			0	Yes	INCREASED HEALTH RISK	No	17391	17390	17390	2484	1	0	BLACK/AFRICAN AMERICAN	0	0	0	0	0	0	0	0	0	1	0	0	0	0
234	1	67	FEMALE	4	135	135	1	sarcoidosis												0	0	YES, QUIT (MORE THAN 6MONTHS)			0	No	LOW HEALTH RISK	No	17233	17224	17224	2461	9	0	BLACK/AFRICAN AMERICAN	0	0	0	0	0	1	0	0	0	1	1	0	0	0
235	1	62	FEMALE	3	135	135	1	sarcoidosis												0	0	YES, QUIT (MORE THAN 6MONTHS)			0	No	LOW HEALTH RISK	No	16997	16995	16995	2428	2	0	BLACK/AFRICAN AMERICAN	0	0	0	0	0	1	0	0	0	1	1	0	0	0
236	1	27	MALE	2	135	135	1	sarcoidosis	0	1	0	NA	1	0	NA			NONE	No Consequences	0	0	YES, CURRENTLY (WITHIN 7DAYS)	YES	9 OR LESS	1	Yes	INCREASED HEALTH RISK	No	17331	17330	17330	2475	1	0	BLACK/AFRICAN AMERICAN	0	0	0	0	0	0	0	0	0	1	0	0	0	0
237	1	34	FEMALE	2	135	135	1	sarcoidosis												0	0	YES, CURRENTLY (WITHIN 7DAYS)	NO	9 OR LESS	1	No	LOW HEALTH RISK	No	17177	17174	17174	2453	3	0	BLACK/AFRICAN AMERICAN	0	0	0	0	0	1	0	0	0	1	1	0	0	0
238	1	27	MALE	2	135	135	1	sarcoidosis												0	0	YES, QUIT (MORE THAN 6MONTHS)			1	No	LOW HEALTH RISK	No	17199	17197	17197	2457	2	0	BLACK/AFRICAN AMERICAN	0	0	0	0	0	1	0	0	0	1	1	0	0	0
239	1	48	FEMALE	4.5	135	135	1	sarcoidosis	0	0	0	NA	0	0	NA			NONE	No Consequences	1	0	YES, QUIT (MORE THAN 6MONTHS)			1	No	INCREASED HEALTH RISK	No	17499	17498	17498	2499	1	0	BLACK/AFRICAN AMERICAN	0	0	0	0	0	0	1	0	0	1	0	0	0	0
240	1	49	MALE	3.5	135	135	1	sarcoidosis	0	27	0	NA	0	27	Nasal			HEROIN	3+ Consequences	1	9	YES, QUIT (MORE THAN 6MONTHS)			1	Yes	INCREASED HEALTH RISK	No	17037	17035	17035	2433	2	1	BLACK/AFRICAN AMERICAN	0	0	0	0	0	0	0	1	0	1	0	1	0	0
241	1	41	FEMALE	2.5	136.3	136	1	pneumocystosis	3	28	0	NA	0	28	Nasal			HEROIN	3+ Consequences	1	9	YES, CURRENTLY (WITHIN 7DAYS)	NO	MORE THAN 14	1	Yes	INCREASED HEALTH RISK	No	17486	17484	17484	2498	2	1	BLACK/AFRICAN AMERICAN	0	0	0	0	0	0	0	1	0	1	0	1	0	0
242	2	45	MALE	3.5	136.3	136	1	pneumocystosis	20	0	0	NA	0	0	NA			ALCOHOL	3+ Consequences	1	4	YES, CURRENTLY (WITHIN 7DAYS)	YES	10-14, FIRST CIG MORE THAN 30MINS OF WAKING	1	No	INCREASED HEALTH RISK	No	17379	17378	17378	2482	1	0	BLACK/AFRICAN AMERICAN	20	0	0	1	0	0	0	1	0	1	0	0	0	1
243	2	48	FEMALE	10.1	136.3	136	1	pneumocystosis												0	0	YES, CURRENTLY (WITHIN 7DAYS)	YES	9 OR LESS	0	No	LOW HEALTH RISK	No	17190	17189	17189	2455	1	0	WHITE	0	0	0	0	0	1	0	0	0	1	1	0	0	0
244	1	36	MALE	2	136.3	136	1	pneumocystosis												0	0	NO			0	No	LOW HEALTH RISK	Yes	17145	17144	17144	2449	1	0	HISPANIC	0	0	0	0	0	1	0	0	0	1	1	0	0	0
245	2	29	MALE	3.33333	136.3	136	1	pneumocystosis												0	0	NO			1	No	LOW HEALTH RISK	No	17589	17587	17587	2512	2	0	BLACK/AFRICAN AMERICAN	0	0	0	0	0	1	0	0	0	1	1	0	0	0
246	1	48	MALE	3.8	136.3	136	1	pneumocystosis	3	1	0	NA	1	0	NA			NONE	1-2 Consequences	1	1	YES, CURRENTLY (WITHIN 7DAYS)	YES	10-14, FIRST CIG MORE THAN 30MINS OF WAKING	1	Yes	INCREASED HEALTH RISK	No	17483	17479	17479	2497	4	0	BLACK/AFRICAN AMERICAN	0	0	0	0	0	0	1	0	0	1	0	0	0	0
247	2	50	FEMALE	2	136.3	136	1	pneumocystosis												0	0	YES, CURRENTLY (WITHIN 7DAYS)	YES	9 OR LESS	0	No	LOW HEALTH RISK	No	17712	17710	17710	2530	2	0	BLACK/AFRICAN AMERICAN	0	0	0	0	0	1	0	0	0	1	1	0	0	0
248	1	44	FEMALE	1	136.3	136	1	pneumocystosis												0	0	NO			0	No	LOW HEALTH RISK	Yes	17001	16995	16995	2428	6	0	HISPANIC	0	0	0	0	0	1	0	0	0	1	1	0	0	0
249	2	23	MALE	2	136.3	136	1	pneumocystosis												0	0	YES, QUIT (MORE THAN 6MONTHS)			1	No	LOW HEALTH RISK	No	17586	17585	17585	2512	1	0	BLACK/AFRICAN AMERICAN	0	0	0	0	0	1	0	0	0	1	1	0	0	0
250	2	33	MALE	2	136.3	136	1	pneumocystosis												0	0	NO			1	No	LOW HEALTH RISK	Yes	17578	17577	17577	2511	1	0	HISPANIC	0	0	0	0	0	1	0	0	0	1	1	0	0	0
251	2	48	FEMALE	5.33333	136.3	136	1	pneumocystosis												0	0	YES, QUIT (WITHIN 8DAYS-6MONTHS)			1	No	LOW HEALTH RISK	No	17616	17603	17603	2516	13	0	BLACK/AFRICAN AMERICAN	0	0	0	0	0	1	0	0	0	1	1	0	0	0
252	2	35	MALE	2	136.3	136	1	pneumocystosis												0	0	YES, CURRENTLY (WITHIN 7DAYS)	YES	9 OR LESS	1	No	LOW HEALTH RISK	No	17695	17694	17694	2527	1	0	BLACK/AFRICAN AMERICAN	0	0	0	0	0	1	0	0	0	1	1	0	0	0
253	1	84	FEMALE	1	140.9	140	2	mal neo lip/vermil nos												0	0	NO			0	No	LOW HEALTH RISK	Yes	17022	17013	17013	2431	9	0	HISPANIC	0	0	0	0	0	1	0	0	0	1	1	0	0	0
254	1	58	MALE	1	140.1	140	2	mal neo lower vermilion												0	0	YES, QUIT (WITHIN 8DAYS-6MONTHS)			0	No	LOW HEALTH RISK	No	17475	17472	17472	2496	3	0	WHITE	0	0	0	0	0	1	0	0	0	1	1	0	0	0
255	1	51	MALE	3.5	141.8	141	2	malig neo tongue nec	0	0	0	NA	0	0	NA			ALCOHOL	1-2 Consequences	1	1	YES, QUIT (MORE THAN 6MONTHS)			1	No	INCREASED HEALTH RISK	No	17551	17548	17548	2507	3	0	BLACK/AFRICAN AMERICAN	0	0	0	0	0	0	1	0	0	1	0	0	0	0
256	1	68	MALE	2.5	141.8	141	2	malig neo tongue nec												0	0	YES, CURRENTLY (WITHIN 7DAYS)	YES	9 OR LESS	1	No	LOW HEALTH RISK	No	17344	17343	17343	2477	1	0	BLACK/AFRICAN AMERICAN	0	0	0	0	0	1	0	0	0	1	1	0	0	0
257	1	60	FEMALE	3.5	141.8	141	2	malig neo tongue nec												0	0	NO			0	No	LOW HEALTH RISK	No	17378	17373	17373	2482	5	0	WHITE	0	0	0	0	0	1	0	0	0	1	1	0	0	0
258	1	49	MALE	2	141.8	141	2	malig neo tongue nec												0	0					No		No	17510	17504	17504	2501	6	0	BLACK/AFRICAN AMERICAN	0	0	0	0	0	0	0	0	0	1	0	0	0	0
259	1	48	MALE	3.5	141.0	141	2	mal neo tongue base	30	0	0	NA	0	0	NA			ALCOHOL	3+ Consequences	1	3	YES, QUIT (WITHIN 8DAYS-6MONTHS)			1	No	INCREASED HEALTH RISK	No	17540	17539	17539	2505	1	0	WHITE	15	0	0	1	0	0	0	1	0	1	0	0	0	1
260	1	65	FEMALE	2.5	141.8	141	2	malig neo tongue nec												0	0	NO			0	No	LOW HEALTH RISK	Yes	17154	17152	17152	2450	2	0	HISPANIC	0	0	0	0	0	1	0	0	0	1	1	0	0	0
261	1	39	MALE	1	141.8	141	2	malig neo tongue nec												0	0	YES, QUIT (WITHIN 8DAYS-6MONTHS)			0	No	LOW HEALTH RISK	No	17518	17514	17514	2502	4	0	BLACK/AFRICAN AMERICAN	0	0	0	0	0	1	0	0	0	1	1	0	0	0
262	1	66	MALE	5	141.8	141	2	malig neo tongue nec												1	0	YES, CURRENTLY (WITHIN 7DAYS)	NO	MORE THAN 14	1	No	LOW HEALTH RISK	No	17687	17685	17685	2526	2	0	BLACK/AFRICAN AMERICAN	0	0	0	0	0	1	1	0	0	1	1	0	0	0
263	1	51	FEMALE	1	142.0	142	2	malig neo parotid												0	0	YES, QUIT (WITHIN 8DAYS-6MONTHS)			1	No	LOW HEALTH RISK	No	17077	17076	17076	2439	1	0	BLACK/AFRICAN AMERICAN	0	0	0	0	0	1	0	0	0	1	1	0	0	0
264	1	61	MALE	4.5	144.8	144	2	mal neo mouth floor nec	0	1	0	NA	1	0	NA			NONE	3+ Consequences	1	3	YES, QUIT (WITHIN 8DAYS-6MONTHS)			1	Yes	INCREASED HEALTH RISK	No	17645	17639	17639	2520	6	0	BLACK/AFRICAN AMERICAN	0	0	0	0	0	0	0	1	0	1	0	0	0	0
265	1	51	FEMALE	1	144.8	144	2	mal neo mouth floor nec												0	0	YES, QUIT (MORE THAN 6MONTHS)			0	No	LOW HEALTH RISK	No	17669	17668	17668	2524	1	0	BLACK/AFRICAN AMERICAN	0	0	0	0	0	1	0	0	0	1	1	0	0	0
266	1	48	MALE	2	144.8	144	2	mal neo mouth floor nec												0	0	YES, QUIT (WITHIN 8DAYS-6MONTHS)			1	No	LOW HEALTH RISK	No	17296	17295	17295	2470	1	0	WHITE	0	0	0	0	0	1	0	0	0	1	1	0	0	0
267	1	53	FEMALE	6	144.8	144	2	mal neo mouth floor nec												0	0	YES, QUIT (WITHIN 8DAYS-6MONTHS)			0	No	LOW HEALTH RISK	No	17533	17521	17521	2504	12	0	BLACK/AFRICAN AMERICAN	0	0	0	0	0	1	0	0	0	1	1	0	0	0
268	1	59	MALE	4.5	145.8	145	2	malig neoplasm mouth nec												0	0	YES, CURRENTLY (WITHIN 7DAYS)	YES	MORE THAN 14	1	No	LOW HEALTH RISK	No	17581	17580	17580	2511	1	0	WHITE	0	0	0	0	0	1	0	0	0	1	1	0	0	0
269	1	51	MALE	1	145.3	145	2	malig neo soft palate												0	0				0	No	LOW HEALTH RISK	No	17301	17300	17300	2471	1	0	BLACK/AFRICAN AMERICAN	0	0	0	0	0	1	0	0	0	1	1	0	0	0
270	1	47	MALE	2.5	145.8	145	2	malig neoplasm mouth nec												0	0	YES, QUIT (WITHIN 8DAYS-6MONTHS)			1	No	LOW HEALTH RISK	No	17378	17377	17377	2482	1	0	BLACK/AFRICAN AMERICAN	0	0	0	0	0	1	0	0	0	1	1	0	0	0
271	1	56	MALE	2	145.3	145	2	malig neo soft palate												0	0	YES, CURRENTLY (WITHIN 7DAYS)	YES	10-14, FIRST CIG MORE THAN 30MINS OF WAKING	1	No	LOW HEALTH RISK	No	17589	17588	17588	2512	1	0	BLACK/AFRICAN AMERICAN	0	0	0	0	0	1	0	0	0	1	1	0	0	0
272	1	61	FEMALE	3.625	145.9	145	2	malig neoplasm mouth nos												0	0	YES, CURRENTLY (WITHIN 7DAYS)	YES	MORE THAN 14	0	No	LOW HEALTH RISK	No	17273	17268	17268	2467	5	0	WHITE	0	0	0	0	0	1	0	0	0	1	1	0	0	0
273	1	46	MALE	5.5	146.0	146	2	malignant neopl tonsil												0	0	YES, CURRENTLY (WITHIN 7DAYS)	YES	MORE THAN 14	0	No	LOW HEALTH RISK	No	17499	17497	17497	2499	2	0	BLACK/AFRICAN AMERICAN	0	0	0	0	0	1	0	0	0	1	1	0	0	0
274	1	49	MALE	4.6	146.9	146	2	malig neo oropharynx nos												0	0	YES, QUIT (MORE THAN 6MONTHS)			0	No	LOW HEALTH RISK	No	17561	17560	17560	2508	1	0	BLACK/AFRICAN AMERICAN	0	0	0	0	0	1	0	0	0	1	1	0	0	0
275	1	53	MALE	1.33333	146.9	146	2	malig neo oropharynx nos												0	0	NO			0	No	LOW HEALTH RISK	No	16999	16994	16994	2428	5	0	BLACK/AFRICAN AMERICAN	0	0	0	0	0	1	0	0	0	1	1	0	0	0
276	1	46	MALE	1.33333	146.0	146	2	malignant neopl tonsil												0	0	YES, QUIT (MORE THAN 6MONTHS)			0	No	LOW HEALTH RISK	No	17547	17545	17545	2506	2	0	BLACK/AFRICAN AMERICAN	0	0	0	0	0	1	0	0	0	1	1	0	0	0
277	1	48	MALE	2.66667	146.0	146	2	malignant neopl tonsil												0	0	YES, CURRENTLY (WITHIN 7DAYS)	NO	9 OR LESS	1	No	LOW HEALTH RISK	No	17023	17021	17021	2431	2	0	WHITE	0	0	0	0	0	1	0	0	0	1	1	0	0	0
278	1	54	MALE	1	146.0	146	2	malignant neopl tonsil												0	0	YES, QUIT (MORE THAN 6MONTHS)			0	No	LOW HEALTH RISK	No	17497	17496	17496	2499	1	0	BLACK/AFRICAN AMERICAN	0	0	0	0	0	1	0	0	0	1	1	0	0	0
279	1	53	MALE	2	146.0	146	2	malignant neopl tonsil												0	0	YES, CURRENTLY (WITHIN 7DAYS)	YES		1	No	LOW HEALTH RISK	No	17518	17517	17517	2502	1	0	WHITE	0	0	0	0	0	1	0	0	0	1	1	0	0	0
280	1	50	MALE	1.5	146.8	146	2	mal neo oropharynx nec												0	0	YES, QUIT (WITHIN 8DAYS-6MONTHS)			0	No	LOW HEALTH RISK	No	17456	17450	17450	2493	6	0	WHITE	0	0	0	0	0	1	0	0	0	1	1	0	0	0
281	1	49	MALE	3.5	146.9	146	2	malig neo oropharynx nos	4	30	0	NA	30	0	NA			ALCOHOL	No Consequences	1	0	YES, CURRENTLY (WITHIN 7DAYS)	YES	10-14, FIRST CIG WITHIN 30MINS OF WAKING	1	Yes	INCREASED HEALTH RISK	No	17632	17629	17629	2518	3	0	WHITE	4	0	0	0	0	0	1	0	0	1	0	0	0	0
282	1	50	MALE	1	147.8	147	2	mal neo nasopharynx nec												0	0	YES, QUIT (MORE THAN 6MONTHS)			0	No	LOW HEALTH RISK	No	17259	17258	17258	2465	1	0	BLACK/AFRICAN AMERICAN	0	0	0	0	0	1	0	0	0	1	1	0	0	0
283	1	50	MALE	1.75	147.8	147	2	mal neo nasopharynx nec												0	0	Yes, Quit (More Than 6Months)			0	No	Low Health Risk	No	17013	17008	17008	2430	5	0	BLACK/AFRICAN AMERICAN	0	0	0	0	0	1	0	0	0	1	1	0	0	0
284	1	29	MALE	3.5	147.8	147	2	mal neo nasopharynx nec												0	0	YES, QUIT (MORE THAN 6MONTHS)			0	No	LOW HEALTH RISK	No	17458	17456	17456	2494	2	0	BLACK/AFRICAN AMERICAN	0	0	0	0	0	1	0	0	0	1	1	0	0	0
285	1	56	MALE	2	147.8	147	2	mal neo nasopharynx nec	0	0	0	NA	0	0	NA				No Consequences	1	0	YES, QUIT (WITHIN 8DAYS-6MONTHS)			1	No	INCREASED HEALTH RISK	No	17023	17021	17021	2431	2	0	ASIAN	0	0	0	0	0	0	1	0	0	1	0	0	0	0
286	1	42	MALE	2.66667	147.9	147	2	mal neo nasopharynx nos												0	0	YES, QUIT (WITHIN 8DAYS-6MONTHS)			1	No	LOW HEALTH RISK	No	17289	17286	17286	2469	3	0	WHITE	0	0	0	0	0	1	0	0	0	1	1	0	0	0
287	1	42	MALE	3	147.8	147	2	mal neo nasopharynx nec												0	0	YES, CURRENTLY (WITHIN 7DAYS)	NO	MORE THAN 14	0	No	LOW HEALTH RISK	No	17212	17211	17211	2458	1	0	WHITE	0	0	0	0	0	1	0	0	0	1	1	0	0	0
288	1	45	MALE	3	147.8	147	2	mal neo nasopharynx nec												0	0	NO			0	No	LOW HEALTH RISK	No	17656	17651	17651	2522	5	0	ASIAN	0	0	0	0	0	1	0	0	0	1	1	0	0	0
289	1	86	FEMALE	4	147.8	147	2	mal neo nasopharynx nec												0	0	YES, QUIT (MORE THAN 6MONTHS)			0	No	LOW HEALTH RISK	No	17686	17682	17682	2526	4	0	BLACK/AFRICAN AMERICAN	0	0	0	0	0	1	0	0	0	1	1	0	0	0
290	1	62	MALE	4	148.9	148	2	mal neo hypopharynx nos												0	0	YES, QUIT (MORE THAN 6MONTHS)			1	No	LOW HEALTH RISK	No	17643	17639	17639	2520	4	0	BLACK/AFRICAN AMERICAN	0	0	0	0	0	1	0	0	0	1	1	0	0	0
291	1	45	MALE	3	148.8	148	2	mal neo hypopharynx nec												0	0	YES, CURRENTLY (WITHIN 7DAYS)	YES	9 OR LESS	0	No	LOW HEALTH RISK	No	17604	17603	17603	2514	1	0	BLACK/AFRICAN AMERICAN	0	0	0	0	0	1	0	0	0	1	1	0	0	0
292	1	58	MALE	5	148.8	148	2	mal neo hypopharynx nec												0	0	YES, QUIT (WITHIN 8DAYS-6MONTHS)			1	No	LOW HEALTH RISK	No	17555	17554	17554	2507	1	0	BLACK/AFRICAN AMERICAN	0	0	0	0	0	1	0	0	0	1	1	0	0	0
293	1	50	MALE	2	148.8	148	2	mal neo hypopharynx nec												0	0	YES, QUIT (MORE THAN 6MONTHS)			1	No	LOW HEALTH RISK	No	17099	17098	17098	2442	1	0	BLACK/AFRICAN AMERICAN	0	0	0	0	0	1	0	0	0	1	1	0	0	0
294	1	57	MALE	2.5	148.8	148	2	mal neo hypopharynx nec												0	0	YES, CURRENTLY (WITHIN 7DAYS)	YES	MORE THAN 14	1	No	LOW HEALTH RISK	No	17098	17097	17097	2442	1	0	BLACK/AFRICAN AMERICAN	0	0	0	0	0	1	0	0	0	1	1	0	0	0
295	1	56	MALE	2	148.8	148	2	mal neo hypopharynx nec	0	0	0	NA	0	0	NA			NONE	1-2 Consequences	1	1	YES, CURRENTLY (WITHIN 7DAYS)	NO		1	No	INCREASED HEALTH RISK	No	17349	17348	17348	2478	1	0	WHITE	0	0	0	0	0	0	1	0	0	1	0	0	0	0
296	1	50	MALE	3	149.0	149	2	mal neo pharynx nos	4	0	0	NA	0	0	NA				1-2 Consequences	1	1	YES, CURRENTLY (WITHIN 7DAYS)	YES	9 OR LESS	1	No	INCREASED HEALTH RISK	No	17346	17344	17344	2478	2	0	BLACK/AFRICAN AMERICAN	0	0	0	0	0	0	1	0	0	1	0	0	0	0
297	1	50	MALE	2	149.0	149	2	mal neo pharynx nos												0	0	YES, QUIT (WITHIN 8DAYS-6MONTHS)			1	No	LOW HEALTH RISK	No	17155	17150	17150	2450	5	0	WHITE	0	0	0	0	0	1	0	0	0	1	1	0	0	0
298	1	62	MALE	4	149.0	149	2	mal neo pharynx nos												0	0	YES, QUIT (MORE THAN 6MONTHS)			0	No	LOW HEALTH RISK	No	17188	17186	17186	2455	2	0	BLACK/AFRICAN AMERICAN	0	0	0	0	0	1	0	0	0	1	1	0	0	0
299	1	54	FEMALE	4	150.8	150	2	mal neo esophagus nec												0	0	YES, QUIT (WITHIN 8DAYS-6MONTHS)			1	No	LOW HEALTH RISK	No	17027	17024	17024	2432	3	0	BLACK/AFRICAN AMERICAN	0	0	0	0	0	1	0	0	0	1	1	0	0	0
300	1	57	MALE	1.5	150.8	150	2	mal neo esophagus nec												0	0	YES, QUIT (MORE THAN 6MONTHS)			0	No	LOW HEALTH RISK	No	17175	17174	17174	2453	1	0	BLACK/AFRICAN AMERICAN	0	0	0	0	0	1	0	0	0	1	1	0	0	0
301	1	56	MALE	4	150.8	150	2	mal neo esophagus nec	30	0	0	NA	0	0	NA			ALCOHOL	No Consequences	1	0	YES, QUIT (WITHIN 8DAYS-6MONTHS)			1	No	INCREASED HEALTH RISK	No	17604	17603	17603	2514	1	0	BLACK/AFRICAN AMERICAN	30	0	0	0	0	0	1	0	0	1	0	0	0	0
302	1	56	FEMALE	4.11111	150.8	150	2	mal neo esophagus nec												0	0	YES, QUIT (WITHIN 8DAYS-6MONTHS)			0	No	LOW HEALTH RISK	No	17317	17315	17315	2473	2	0	BLACK/AFRICAN AMERICAN	0	0	0	0	0	1	0	0	0	1	1	0	0	0
303	1	73	MALE	4	150.8	150	2	mal neo esophagus nec												0	0	NO			0	No	LOW HEALTH RISK	No	17262	17255	17255	2466	7	0	BLACK/AFRICAN AMERICAN	0	0	0	0	0	1	0	0	0	1	1	0	0	0
304	1	74	FEMALE	2.5	150.8	150	2	mal neo esophagus nec												0	0	NO			0	No	LOW HEALTH RISK	No	17007	17006	17006	2429	1	0	BLACK/AFRICAN AMERICAN	0	0	0	0	0	1	0	0	0	1	1	0	0	0
305	1	57	MALE	3.5	150.9	150	2	mal neo esophagus nos												0	0	YES, CURRENTLY (WITHIN 7DAYS)	YES	9 OR LESS	0	No	LOW HEALTH RISK	Yes	17666	17665	17665	2523	1	0	HISPANIC	0	0	0	0	0	1	0	0	0	1	1	0	0	0
306	1	72	MALE	2	150.8	150	2	mal neo esophagus nec												0	0	YES, QUIT (MORE THAN 6MONTHS)			0	No	LOW HEALTH RISK	No	17101	17100	17100	2443	1	0	BLACK/AFRICAN AMERICAN	0	0	0	0	0	1	0	0	0	1	1	0	0	0
307	1	55	MALE	3.625	150.9	150	2	mal neo esophagus nos												0	0	NO			0	No	LOW HEALTH RISK	No	17237	17234	17234	2462	3	0	BLACK/AFRICAN AMERICAN	0	0	0	0	0	1	0	0	0	1	1	0	0	0
308	1	48	MALE	1.5	150.9	150	2	mal neo esophagus nos	0	15	0	NA	15	0	NA			NONE	No Consequences	1	0	YES, CURRENTLY (WITHIN 7DAYS)	NO	MORE THAN 14	1	Yes	INCREASED HEALTH RISK	No	17050	17049	17049	2435	1	0	WHITE	0	0	0	0	0	0	1	0	0	1	0	0	0	0
309	1	73	MALE	3.5	150.8	150	2	mal neo esophagus nec												0	0	YES, QUIT (MORE THAN 6MONTHS)			0	No	LOW HEALTH RISK	No	17232	17229	17229	2461	3	0	BLACK/AFRICAN AMERICAN	0	0	0	0	0	1	0	0	0	1	1	0	0	0
310	1	58	FEMALE	3.625	150.8	150	2	mal neo esophagus nec												0	0	NO			0	No	LOW HEALTH RISK	No	17296	17295	17295	2470	1	0	ASIAN	0	0	0	0	0	1	0	0	0	1	1	0	0	0
311	1	63	FEMALE	2.5	150.8	150	2	mal neo esophagus nec												0	0	YES, QUIT (WITHIN 8DAYS-6MONTHS)			0	No	LOW HEALTH RISK	No	17378	17377	17377	2482	1	0	WHITE	0	0	0	0	0	1	0	0	0	1	1	0	0	0
312	1	59	MALE	3	150.8	150	2	mal neo esophagus nec												0	0	YES, QUIT (MORE THAN 6MONTHS)			1	No	LOW HEALTH RISK	No	17345	17343	17343	2477	2	0	WHITE	0	0	0	0	0	1	0	0	0	1	1	0	0	0
313	1	52	MALE	12.5	150.8	150	2	mal neo esophagus nec	16	2	2	Smoking	0	0	NA		ALCOHOL	COCAINE/ CRACK	3+ Consequences	0	3	YES, QUIT (WITHIN 8DAYS-6MONTHS)			1	Yes	INCREASED HEALTH RISK	No	17498	17497	17497	2499	1	0	WHITE	0	0	1	0	0	0	0	1	1	1	0	0	0	0
314	1	62	MALE	2.5	150.8	150	2	mal neo esophagus nec	6	0	0	NA	0	0	NA			NONE	No Consequences	1	0	YES, CURRENTLY (WITHIN 7DAYS)	YES	9 OR LESS	1	No	INCREASED HEALTH RISK	No	17543	17540	17540	2506	3	0	WHITE	0	0	0	0	0	0	1	0	0	1	0	0	0	0
315	1	57	MALE	2	150.8	150	2	mal neo esophagus nec												0	0	YES, QUIT (WITHIN 8DAYS-6MONTHS)			0	No	LOW HEALTH RISK	No	17625	17623	17623	2517	2	0	WHITE	0	0	0	0	0	1	0	0	0	1	1	0	0	0
316	1	55	MALE	4	150.8	150	2	mal neo esophagus nec												0	0	YES, QUIT (MORE THAN 6MONTHS)			1	No	LOW HEALTH RISK	No	17671	17665	17665	2524	6	0	BLACK/AFRICAN AMERICAN	0	0	0	0	0	1	0	0	0	1	1	0	0	0
317	1	48	FEMALE	2	150.8	150	2	mal neo esophagus nec												0	0	YES, QUIT (WITHIN 8DAYS-6MONTHS)			1	No	LOW HEALTH RISK	No	17007	17005	17005	2429	2	0	BLACK/AFRICAN AMERICAN	0	0	0	0	0	1	0	0	0	1	1	0	0	0
318	1	79	MALE	4.5	150.8	150	2	mal neo esophagus nec												0	0	YES, QUIT (MORE THAN 6MONTHS)			0	No		No	17672	17681	17681	2524	9	0	BLACK/AFRICAN AMERICAN	0	0	0	0	0	0	0	0	0	1	0	0	0	0
319	1	73	FEMALE	2	151.8	151	2	malig neopl stomach nec												0	0	NO			0	No	LOW HEALTH RISK	No	16999	16998	16998	2428	1	0	BLACK/AFRICAN AMERICAN	0	0	0	0	0	1	0	0	0	1	1	0	0	0
320	1	81	MALE	3.5	151.8	151	2	malig neopl stomach nec												0	0	YES, QUIT (MORE THAN 6MONTHS)			0	No	LOW HEALTH RISK	No	17301	17307	17307	2471	6	0	BLACK/AFRICAN AMERICAN	0	0	0	0	0	1	0	0	0	1	1	0	0	0
321	1	54	MALE	1.5	151.8	151	2	malig neopl stomach nec												0	0	YES, CURRENTLY (WITHIN 7DAYS)	NO	9 OR LESS	1	No	LOW HEALTH RISK	No	17246	17242	17242	2463	4	0	BLACK/AFRICAN AMERICAN	0	0	0	0	0	1	0	0	0	1	1	0	0	0
322	1	51	MALE	1.5	151.8	151	2	malig neopl stomach nec												0	0	YES, CURRENTLY (WITHIN 7DAYS)	YES	10-14, FIRST CIG MORE THAN 30MINS OF WAKING	0	No	LOW HEALTH RISK	No	17126	17125	17125	2446	1	0	WHITE	0	0	0	0	0	1	0	0	0	1	1	0	0	0
323	1	55	FEMALE	3.5	151.8	151	2	malig neopl stomach nec												0	0	NO			0	No	LOW HEALTH RISK	No	17107	17106	17106	2443	1	0	BLACK/AFRICAN AMERICAN	0	0	0	0	0	1	0	0	0	1	1	0	0	0
324	1	56	MALE	3.14286	151.8	151	2	malig neopl stomach nec												0	0	NO			1	No	LOW HEALTH RISK	Yes	17052	17050	17050	2436	2	0	HISPANIC	0	0	0	0	0	1	0	0	0	1	1	0	0	0
325	1	43	MALE	1.5	151.8	151	2	malig neopl stomach nec												0	0	NO			0	No	LOW HEALTH RISK	Yes	17441	17439	17439	2491	2	0	HISPANIC	0	0	0	0	0	1	0	0	0	1	1	0	0	0
326	1	58	MALE	3	151.9	151	2	malig neopl stomach nos												0	0	NO			1	No	LOW HEALTH RISK	No	17622	17619	17619	2517	3	0	BLACK/AFRICAN AMERICAN	0	0	0	0	0	1	0	0	0	1	1	0	0	0
327	1	67	FEMALE	1	151.8	151	2	malig neopl stomach nec												0	0	YES, QUIT (MORE THAN 6MONTHS)			0	No	LOW HEALTH RISK	No	16988	16980	16980	2426	8	0	BLACK/AFRICAN AMERICAN	0	0	0	0	0	1	0	0	0	1	1	0	0	0
328	1	48	FEMALE	1.5	151.8	151	2	malig neopl stomach nec												0	0	NO			0	No	LOW HEALTH RISK	No	17267	17265	17265	2466	2	0	BLACK/AFRICAN AMERICAN	0	0	0	0	0	1	0	0	0	1	1	0	0	0
329	1	60	FEMALE	2.5	151.8	151	2	malig neopl stomach nec												0	0	NO			0	No	LOW HEALTH RISK	No	17185	17184	17184	2455	1	0	BLACK/AFRICAN AMERICAN	0	0	0	0	0	1	0	0	0	1	1	0	0	0
330	1	60	MALE	2	151.8	151	2	malig neopl stomach nec												0	0	YES, QUIT (MORE THAN 6MONTHS)			1	No	LOW HEALTH RISK	No	17094	17093	17093	2442	1	0	WHITE	0	0	0	0	0	1	0	0	0	1	1	0	0	0
331	1	58	MALE	1.33333	151.8	151	2	malig neopl stomach nec												0	0	YES, CURRENTLY (WITHIN 7DAYS)	YES	9 OR LESS	0	No	LOW HEALTH RISK	Yes	17379	17378	17378	2482	1	0	HISPANIC	0	0	0	0	0	1	0	0	0	1	1	0	0	0
332	1	33	FEMALE	3	151.8	151	2	malig neopl stomach nec												0	0	YES, CURRENTLY (WITHIN 7DAYS)	NO	9 OR LESS	0	No	LOW HEALTH RISK	Yes	17170	17168	17168	2452	2	0	HISPANIC	0	0	0	0	0	1	0	0	0	1	1	0	0	0
333	1	55	MALE	2	151.8	151	2	malig neopl stomach nec												0	0	YES, CURRENTLY (WITHIN 7DAYS)	YES	9 OR LESS	1	No	LOW HEALTH RISK	No	17105	17103	17103	2443	2	0	BLACK/AFRICAN AMERICAN	0	0	0	0	0	1	0	0	0	1	1	0	0	0
334	1	54	FEMALE	1.5	151.8	151	2	malig neopl stomach nec												0	0	YES, QUIT (MORE THAN 6MONTHS)			0	No	LOW HEALTH RISK	No	17300	17298	17298	2471	2	0	BLACK/AFRICAN AMERICAN	0	0	0	0	0	1	0	0	0	1	1	0	0	0
335	1	59	FEMALE	1.5	151.8	151	2	malig neopl stomach nec												0	0	YES, CURRENTLY (WITHIN 7DAYS)	YES	9 OR LESS	0	No	LOW HEALTH RISK	No	17149	17148	17148	2449	1	0	BLACK/AFRICAN AMERICAN	0	0	0	0	0	1	0	0	0	1	1	0	0	0
336	1	44	MALE	5	151.9	151	2	malig neopl stomach nos												0	0	NO			0	No	LOW HEALTH RISK	No	17626	17623	17623	2518	3	0	BLACK/AFRICAN AMERICAN	0	0	0	0	0	1	0	0	0	1	1	0	0	0
337	1	57	FEMALE	4.5	151.8	151	2	malig neopl stomach nec												0	0	YES, QUIT (WITHIN 8DAYS-6MONTHS)			1	No	LOW HEALTH RISK	No	17240	17237	17237	2462	3	0	BLACK/AFRICAN AMERICAN	0	0	0	0	0	1	0	0	0	1	1	0	0	0
338	1	52	MALE	2	151.8	151	2	malig neopl stomach nec												0	0	YES, CURRENTLY (WITHIN 7DAYS)	YES	9 OR LESS	0	No	LOW HEALTH RISK	No	17597	17596	17596	2513	1	0	BLACK/AFRICAN AMERICAN	0	0	0	0	0	1	0	0	0	1	1	0	0	0
339	1	64	MALE	2.5	151.8	151	2	malig neopl stomach nec												0	0	YES, CURRENTLY (WITHIN 7DAYS)	NO	9 OR LESS	0	No	LOW HEALTH RISK	No	17652	17651	17651	2521	1	0	WHITE	0	0	0	0	0	1	0	0	0	1	1	0	0	0
340	1	54	MALE	2.5	151.0	151	2	mal neo stomach cardia	4	2	0	NA	2	0	NA		MARIJUANA	ALCOHOL	1-2 Consequences	1	1	YES, QUIT (MORE THAN 6MONTHS)			1	Yes	INCREASED HEALTH RISK	No	17617	17616	17616	2516	1	0	BLACK/AFRICAN AMERICAN	4	0	0	0	0	0	1	0	0	1	0	0	0	0
341	1	52	MALE	1	151.9	151	2	malig neopl stomach nos												0	0	YES, CURRENTLY (WITHIN 7DAYS)	YES	10-14, FIRST CIG MORE THAN 30MINS OF WAKING	1	No	LOW HEALTH RISK	No	17634	17632	17632	2519	2	0	WHITE	0	0	0	0	0	1	0	0	0	1	1	0	0	0
342	1	61	MALE	2	151.8	151	2	malig neopl stomach nec												0	0	NO			0	No	LOW HEALTH RISK	Yes	17667	17665	17665	2523	2	0	HISPANIC	0	0	0	0	0	1	0	0	0	1	1	0	0	0
343	1	71	MALE	4.5	151.8	151	2	malig neopl stomach nec												0	0	NO			0	No	LOW HEALTH RISK	No	17542	17536	17536	2506	6	0	BLACK/AFRICAN AMERICAN	0	0	0	0	0	1	0	0	0	1	1	0	0	0
344	1	41	MALE	3	151.8	151	2	malig neopl stomach nec												0	0	YES, QUIT (WITHIN 8DAYS-6MONTHS)			0	No	LOW HEALTH RISK	Yes	17657	17655	17655	2522	2	0	HISPANIC	0	0	0	0	0	1	0	0	0	1	1	0	0	0
345	1	60	FEMALE	4	151.8	151	2	malig neopl stomach nec												0	0	YES, QUIT (MORE THAN 6MONTHS)			0	No	LOW HEALTH RISK	No	17655	17656	17656	2522	1	0	BLACK/AFRICAN AMERICAN	0	0	0	0	0	1	0	0	0	1	1	0	0	0
346	1	67	FEMALE	3.5	151.8	151	2	malig neopl stomach nec												0	0	NO			0	No	LOW HEALTH RISK	No	17669	17661	17661	2524	8	0	WHITE	0	0	0	0	0	1	0	0	0	1	1	0	0	0
347	1	64	MALE	2	151.8	151	2	malig neopl stomach nec												0	0	NO			1	No	LOW HEALTH RISK	Yes	17650	17644	17644	2521	6	0	HISPANIC	0	0	0	0	0	1	0	0	0	1	1	0	0	0
348	1	52	MALE	3.5	151.9	151	2	malig neopl stomach nos	0	0	0	NA	0	0	NA			NONE	1-2 Consequences	1	1	YES, CURRENTLY (WITHIN 7DAYS)	YES	9 OR LESS	1	No	INCREASED HEALTH RISK	No	17695	17694	17694	2527	1	0	BLACK/AFRICAN AMERICAN	0	0	0	0	0	0	1	0	0	1	0	0	0	0
349	1	55	MALE	4	151.8	151	2	malig neopl stomach nec	25	0	0	NA	0	0	NA			ALCOHOL	No Consequences	1	0	YES, CURRENTLY (WITHIN 7DAYS)	YES	10-14, FIRST CIG WITHIN 30MINS OF WAKING	1	No	INCREASED HEALTH RISK	No	17497	17488	17488	2499	9	0	BLACK/AFRICAN AMERICAN	25	0	0	0	0	0	1	0	0	1	0	0	0	0
350	1	56	FEMALE	4	152.0	152	2	malignant neopl duodenum												0	0	YES, CURRENTLY (WITHIN 7DAYS)	YES	10-14, FIRST CIG MORE THAN 30MINS OF WAKING	1	No	LOW HEALTH RISK	No	17120	17116	17116	2445	4	0	BLACK/AFRICAN AMERICAN	0	0	0	0	0	1	0	0	0	1	1	0	0	0
351	1	63	FEMALE	2	152.0	152	2	malignant neopl duodenum												0	0	YES, QUIT (WITHIN 8DAYS-6MONTHS)			0	No	LOW HEALTH RISK	No	17347	17334	17334	2478	13	0	BLACK/AFRICAN AMERICAN	0	0	0	0	0	1	0	0	0	1	1	0	0	0
352	1	50	FEMALE	3	153.6	153	2	malig neo ascend colon	0	20	0	NA	0	20	Nasal			HEROIN	3+ Consequences	0	5	YES, CURRENTLY (WITHIN 7DAYS)	YES	9 OR LESS	0	Yes	INCREASED HEALTH RISK	No	17701	17700	17700	2528	1	1	BLACK/AFRICAN AMERICAN	0	1	0	0	0	0	0	1	1	1	0	1	0	0
353	1	72	FEMALE	2.5	153.3	153	2	mal neo sigmoid colon	1	0	0	NA	0	0	NA			NONE	No Consequences	1	0	YES, CURRENTLY (WITHIN 7DAYS)	NO	10-14, FIRST CIG MORE THAN 30MINS OF WAKING	1	No	INCREASED HEALTH RISK	No	17365	17364	17364	2480	1	0	BLACK/AFRICAN AMERICAN	0	0	0	0	0	0	1	0	0	1	0	0	0	0
354	1	80	FEMALE	7.06667	153.9	153	2	malignant neo colon nos												0	0	NO			0	No	LOW HEALTH RISK	No	17534	17533	17533	2504	1	0	BLACK/AFRICAN AMERICAN	0	0	0	0	0	1	0	0	0	1	1	0	0	0
355	1	53	FEMALE	4.5	153.8	153	2	malignant neo colon nec												0	0	NO			1	No	LOW HEALTH RISK	No	17518	17513	17513	2502	5	0	BLACK/AFRICAN AMERICAN	0	0	0	0	0	1	0	0	0	1	1	0	0	0
356	1	56	MALE	3	153.3	153	2	mal neo sigmoid colon												0	0	YES, QUIT (MORE THAN 6MONTHS)			1	No	LOW HEALTH RISK	No	17707	17703	17703	2529	4	0	BLACK/AFRICAN AMERICAN	0	0	0	0	0	1	0	0	0	1	1	0	0	0
357	1	74	FEMALE	1.5	153.8	153	2	malignant neo colon nec												0	0	YES, QUIT (MORE THAN 6MONTHS)			1	No	LOW HEALTH RISK	No	16996	16994	16994	2428	2	0	BLACK/AFRICAN AMERICAN	0	0	0	0	0	1	0	0	0	1	1	0	0	0
358	1	67	FEMALE	3	153.8	153	2	malignant neo colon nec												0	0	YES, QUIT (MORE THAN 6MONTHS)			0	No	LOW HEALTH RISK	No	17051	17050	17050	2435	1	0	BLACK/AFRICAN AMERICAN	0	0	0	0	0	1	0	0	0	1	1	0	0	0
359	1	54	MALE	2.5	153.2	153	2	mal neo descend colon												0	0	YES, CURRENTLY (WITHIN 7DAYS)	YES	9 OR LESS	1	No	LOW HEALTH RISK	No	17514	17510	17510	2502	4	0	BLACK/AFRICAN AMERICAN	0	0	0	0	0	1	0	0	0	1	1	0	0	0
360	1	85	MALE	4.5	153.8	153	2	malignant neo colon nec												0	0	YES, QUIT (MORE THAN 6MONTHS)			0	No	LOW HEALTH RISK	No	17045	17052	17052	2435	7	0	BLACK/AFRICAN AMERICAN	0	0	0	0	0	1	0	0	0	1	1	0	0	0
361	1	55	FEMALE	2.5	153.8	153	2	malignant neo colon nec												0	0	NO			0	No	LOW HEALTH RISK	No	17381	17373	17373	2483	8	0	BLACK/AFRICAN AMERICAN	0	0	0	0	0	1	0	0	0	1	1	0	0	0
362	1	58	FEMALE	1	153.8	153	2	malignant neo colon nec												0	0	NO			1	No	LOW HEALTH RISK	No	17408	17406	17406	2486	2	0	BLACK/AFRICAN AMERICAN	0	0	0	0	0	1	0	0	0	1	1	0	0	0
363	1	67	MALE	2.66667	153.9	153	2	malignant neo colon nos												0	0	YES, QUIT (MORE THAN 6MONTHS)			0	No	LOW HEALTH RISK	No	17190	17189	17189	2455	1	0	BLACK/AFRICAN AMERICAN	0	0	0	0	0	1	0	0	0	1	1	0	0	0
364	1	67	FEMALE	2.5	153.8	153	2	malignant neo colon nec												0	0	NO			0	No	LOW HEALTH RISK	No	17057	17056	17056	2436	1	0	BLACK/AFRICAN AMERICAN	0	0	0	0	0	1	0	0	0	1	1	0	0	0
365	1	70	MALE	3	153.6	153	2	malig neo ascend colon												0	0	YES, QUIT (MORE THAN 6MONTHS)			1	No	LOW HEALTH RISK	No	17624	17624	17624	2517	0	0	BLACK/AFRICAN AMERICAN	0	0	0	0	0	1	0	0	0	1	1	0	0	0
366	1	47	MALE	2	153.8	153	2	malignant neo colon nec												0	0	YES, QUIT (WITHIN 8DAYS-6MONTHS)			0	No	LOW HEALTH RISK	No	17118	17117	17117	2445	1	0	BLACK/AFRICAN AMERICAN	0	0	0	0	0	1	0	0	0	1	1	0	0	0
367	1	43	FEMALE	3.5	153.8	153	2	malignant neo colon nec												0	0	NO			0	No	LOW HEALTH RISK	No	17223	17222	17222	2460	1	0	BLACK/AFRICAN AMERICAN	0	0	0	0	0	1	0	0	0	1	1	0	0	0
368	1	77	FEMALE	3	153.4	153	2	malignant neoplasm cecum												0	0	NO			0	No	LOW HEALTH RISK	No	17330	17329	17329	2475	1	0	BLACK/AFRICAN AMERICAN	0	0	0	0	0	1	0	0	0	1	1	0	0	0
369	1	72	FEMALE	3.5	153.3	153	2	mal neo sigmoid colon												0	0	NO			0	No	LOW HEALTH RISK	No	17189	17175	17175	2455	14	0	BLACK/AFRICAN AMERICAN	0	0	0	0	0	1	0	0	0	1	1	0	0	0
370	1	49	MALE	4.5	153.8	153	2	malignant neo colon nec												0	0	YES, CURRENTLY (WITHIN 7DAYS)	NO	9 OR LESS	0	No	LOW HEALTH RISK	No	17561	17560	17560	2508	1	0	WHITE	0	0	0	0	0	1	0	0	0	1	1	0	0	0
371	1	68	FEMALE	1.5	153.8	153	2	malignant neo colon nec												0	0	YES, QUIT (MORE THAN 6MONTHS)			0	No	LOW HEALTH RISK	No	16995	16994	16994	2427	1	0	BLACK/AFRICAN AMERICAN	0	0	0	0	0	1	0	0	0	1	1	0	0	0
372	1	47	FEMALE	1	153.3	153	2	mal neo sigmoid colon												0	0	NO			0	No	LOW HEALTH RISK	No	17498	17497	17497	2499	1	0	BLACK/AFRICAN AMERICAN	0	0	0	0	0	1	0	0	0	1	1	0	0	0
373	1	56	FEMALE	4	153.3	153	2	mal neo sigmoid colon												0	0	YES, QUIT (MORE THAN 6MONTHS)			1	No	LOW HEALTH RISK	No	17587	17586	17586	2512	1	0	BLACK/AFRICAN AMERICAN	0	0	0	0	0	1	0	0	0	1	1	0	0	0
374	1	73	MALE	7.06667	153.9	153	2	malignant neo colon nos												0	0	NO			0	No	LOW HEALTH RISK	No	17120	17118	17118	2445	2	0	WHITE	0	0	0	0	0	1	0	0	0	1	1	0	0	0
375	1	60	FEMALE	2	153.4	153	2	malignant neoplasm cecum												0	0	NO			0	No	LOW HEALTH RISK	Yes	17629	17626	17626	2518	3	0	HISPANIC	0	0	0	0	0	1	0	0	0	1	1	0	0	0
376	1	71	MALE	2.5	153.4	153	2	malignant neoplasm cecum												0	0	YES, QUIT (MORE THAN 6MONTHS)			0	No	LOW HEALTH RISK	No	17418	17418	17418	2488	0	0	BLACK/AFRICAN AMERICAN	0	0	0	0	0	1	0	0	0	1	1	0	0	0
377	1	55	FEMALE	3.5	153.3	153	2	mal neo sigmoid colon												0	0	YES, QUIT (MORE THAN 6MONTHS)			0	No	LOW HEALTH RISK	No	17604	17603	17603	2514	1	0	BLACK/AFRICAN AMERICAN	0	0	0	0	0	1	0	0	0	1	1	0	0	0
378	1	51	FEMALE	1	153.8	153	2	malignant neo colon nec												0	0	NO			0	No	LOW HEALTH RISK	No	16988	16987	16987	2426	1	0	BLACK/AFRICAN AMERICAN	0	0	0	0	0	1	0	0	0	1	1	0	0	0
379	1	50	MALE	3	153.8	153	2	malignant neo colon nec												0	0	YES, QUIT (MORE THAN 6MONTHS)			0	No	LOW HEALTH RISK	No	17506	17505	17505	2500	1	0	BLACK/AFRICAN AMERICAN	0	0	0	0	0	1	0	0	0	1	1	0	0	0
380	1	46	MALE	2.5	153.8	153	2	malignant neo colon nec												0	0	NO			1	No	LOW HEALTH RISK	No	17062	17060	17060	2437	2	0	WHITE	0	0	0	0	0	1	0	0	0	1	1	0	0	0
381	1	58	MALE	5	153.8	153	2	malignant neo colon nec												0	0	YES, CURRENTLY (WITHIN 7DAYS)	YES	9 OR LESS	0	No	LOW HEALTH RISK	No	17468	17463	17463	2495	5	0	BLACK/AFRICAN AMERICAN	0	0	0	0	0	1	0	0	0	1	1	0	0	0
382	1	77	FEMALE	3	153.8	153	2	malignant neo colon nec												0	0	NO			0	No	LOW HEALTH RISK	No	17078	17077	17077	2439	1	0	WHITE	0	0	0	0	0	1	0	0	0	1	1	0	0	0
383	1	74	FEMALE	2	153.4	153	2	malignant neoplasm cecum												0	0	NO			0	No	LOW HEALTH RISK	No	17513	17512	17512	2501	1	0	BLACK/AFRICAN AMERICAN	0	0	0	0	0	1	0	0	0	1	1	0	0	0
384	1	67	FEMALE	2	153.4	153	2	malignant neoplasm cecum												0	0	NO			0	No	LOW HEALTH RISK	Yes	17017	17014	17014	2431	3	0	HISPANIC	0	0	0	0	0	1	0	0	0	1	1	0	0	0
385	1	62	MALE	6.5	153.4	153	2	malignant neoplasm cecum												0	0	NO			0	No	LOW HEALTH RISK	Yes	17408	17406	17406	2486	2	0	HISPANIC	0	0	0	0	0	1	0	0	0	1	1	0	0	0
386	1	66	MALE	3.5	153.8	153	2	malignant neo colon nec												0	0	YES, CURRENTLY (WITHIN 7DAYS)	YES	MORE THAN 14	0	No	LOW HEALTH RISK	No	16993	16992	16992	2427	1	0	BLACK/AFRICAN AMERICAN	0	0	0	0	0	1	0	0	0	1	1	0	0	0
387	1	55	MALE	3.5	153.8	153	2	malignant neo colon nec	20	0	0	NA	0	0	NA			ALCOHOL	3+ Consequences	1	4	YES, CURRENTLY (WITHIN 7DAYS)	YES	10-14, FIRST CIG MORE THAN 30MINS OF WAKING	1	No	INCREASED HEALTH RISK	No	17241	17238	17238	2463	3	0	BLACK/AFRICAN AMERICAN	20	0	0	1	0	0	0	1	0	1	0	0	0	1
388	1	50	MALE	1.33333	153.8	153	2	malignant neo colon nec												0	0	YES, QUIT (WITHIN 8DAYS-6MONTHS)			0	No	LOW HEALTH RISK	No	17584	17583	17583	2512	1	0	BLACK/AFRICAN AMERICAN	0	0	0	0	0	1	0	0	0	1	1	0	0	0
389	1	62	MALE	2.5	153.8	153	2	malignant neo colon nec												0	0	YES, QUIT (MORE THAN 6MONTHS)			0	No	LOW HEALTH RISK	No	17517	17514	17514	2502	3	0	ASIAN	0	0	0	0	0	1	0	0	0	1	1	0	0	0
390	1	65	MALE	2	153.8	153	2	malignant neo colon nec												0	0	YES, QUIT (MORE THAN 6MONTHS)			1	No	LOW HEALTH RISK	No	17253	17252	17252	2464	1	0	BLACK/AFRICAN AMERICAN	0	0	0	0	0	1	0	0	0	1	1	0	0	0
391	1	41	MALE	3	153.8	153	2	malignant neo colon nec												0	0	YES, CURRENTLY (WITHIN 7DAYS)	YES	9 OR LESS	1	No	LOW HEALTH RISK	No	17668	17667	17667	2524	1	0	BLACK/AFRICAN AMERICAN	0	0	0	0	0	1	0	0	0	1	1	0	0	0
392	1	65	FEMALE	1	153.8	153	2	malignant neo colon nec												0	0	NO			1	No	LOW HEALTH RISK	No	17134	17133	17133	2447	1	0	WHITE	0	0	0	0	0	1	0	0	0	1	1	0	0	0
393	1	64	MALE	2.5	153.8	153	2	malignant neo colon nec												0	0	YES, QUIT (MORE THAN 6MONTHS)			0	No	LOW HEALTH RISK	No	17196	17195	17195	2456	1	0	BLACK/AFRICAN AMERICAN	0	0	0	0	0	1	0	0	0	1	1	0	0	0
394	1	69	MALE	4.11111	153.9	153	2	malignant neo colon nos												0	0	NO			0	No	LOW HEALTH RISK	No	17272	17275	17275	2467	3	0	BLACK/AFRICAN AMERICAN	0	0	0	0	0	1	0	0	0	1	1	0	0	0
395	1	61	FEMALE	1	153.8	153	2	malignant neo colon nec												0	0	YES, CURRENTLY (WITHIN 7DAYS)	YES	9 OR LESS	0	No	LOW HEALTH RISK	No	17218	17211	17211	2459	7	0	WHITE	0	0	0	0	0	1	0	0	0	1	1	0	0	0
396	1	58	FEMALE	4	153.8	153	2	malignant neo colon nec												0	0	NO			0	No	LOW HEALTH RISK	No	17130	17128	17128	2447	2	0	BLACK/AFRICAN AMERICAN	0	0	0	0	0	1	0	0	0	1	1	0	0	0
397	1	44	MALE	3	153.8	153	2	malignant neo colon nec	0	0	0	NA	0	0	NA			NONE	1-2 Consequences	1	1	YES, CURRENTLY (WITHIN 7DAYS)	YES	9 OR LESS	1	No	LOW HEALTH RISK	No	17101	17100	17100	2443	1	0	BLACK/AFRICAN AMERICAN	0	0	0	0	0	1	1	0	0	1	1	0	0	0
398	1	60	MALE	2	153.8	153	2	malignant neo colon nec												0	0	NO			0	No	Low Health Risk	No	17010	17008	17008	2430	2	0	WHITE	0	0	0	0	0	1	0	0	0	1	1	0	0	0
399	1	55	FEMALE	1.5	153.8	153	2	malignant neo colon nec												0	0	YES, CURRENTLY (WITHIN 7DAYS)	NO	9 OR LESS	0	No	LOW HEALTH RISK	No	17073	17072	17072	2439	1	0	BLACK/AFRICAN AMERICAN	0	0	0	0	0	1	0	0	0	1	1	0	0	0
400	1	65	FEMALE	3.14286	153.8	153	2	malignant neo colon nec												0	0	NO			0	No	LOW HEALTH RISK	No	17192	17190	17190	2456	2	0	WHITE	0	0	0	0	0	1	0	0	0	1	1	0	0	0
401	1	78	FEMALE	3.5	153.8	153	2	malignant neo colon nec												0	0	NO			0	No	LOW HEALTH RISK	No	17275	17272	17272	2467	3	0	BLACK/AFRICAN AMERICAN	0	0	0	0	0	1	0	0	0	1	1	0	0	0
402	1	58	FEMALE	3.5	153.8	153	2	malignant neo colon nec												0	0	NO			0	No	LOW HEALTH RISK	No	16988	16985	16985	2426	3	0	BLACK/AFRICAN AMERICAN	0	0	0	0	0	1	0	0	0	1	1	0	0	0
403	1	37	FEMALE	2	153.9	153	2	malignant neo colon nos	0	1	0	NA	1	0	NA			NONE	No Consequences	0	0	YES, CURRENTLY (WITHIN 7DAYS)	YES	9 OR LESS	0	Yes	INCREASED HEALTH RISK	No	17057	17056	17056	2436	1	0	BLACK/AFRICAN AMERICAN	0	0	0	0	0	0	0	0	0	1	0	0	0	0
404	1	58	FEMALE	3	153.8	153	2	malignant neo colon nec												0	0	NO			0	No	LOW HEALTH RISK	Yes	16994	16993	16993	2427	1	0	HISPANIC	0	0	0	0	0	1	0	0	0	1	1	0	0	0
405	1	59	MALE	3	153.6	153	2	malig neo ascend colon												0	0	NO			1	No	LOW HEALTH RISK	No	17583	17581	17581	2511	2	0	BLACK/AFRICAN AMERICAN	0	0	0	0	0	1	0	0	0	1	1	0	0	0
406	1	63	FEMALE	1.5	153.8	153	2	malignant neo colon nec												0	0	NO			0	No	LOW HEALTH RISK	No	17374	17372	17372	2482	2	0	WHITE	0	0	0	0	0	1	0	0	0	1	1	0	0	0
407	1	63	MALE	1	153.8	153	2	malignant neo colon nec	0	0	0	NA	0	0	NA	NONE	NONE	ALCOHOL	3+ Consequences	1	7	NO			1	No	INCREASED HEALTH RISK	No	17037	17027	17027	2433	10	0	BLACK/AFRICAN AMERICAN	0	0	0	1	0	0	0	1	0	1	0	0	0	1
408	1	51	MALE	2	153.3	153	2	mal neo sigmoid colon												1	0	NO			1	No	LOW HEALTH RISK	No	17034	17032	17032	2433	2	0	WHITE	0	0	0	0	0	1	1	0	0	1	1	0	0	0
409	1	56	FEMALE	2	153.3	153	2	mal neo sigmoid colon												0	0	NO			0	No	LOW HEALTH RISK	Yes	17035	17034	17034	2433	1	0	HISPANIC	0	0	0	0	0	1	0	0	0	1	1	0	0	0
410	1	49	MALE	1.5	153.8	153	2	malignant neo colon nec												0	0	NO			0	No	LOW HEALTH RISK	No	17057	17055	17055	2436	2	0	ASIAN	0	0	0	0	0	1	0	0	0	1	1	0	0	0
411	1	85	MALE	3.5	153.8	153	2	malignant neo colon nec												0	0	YES, QUIT (MORE THAN 6MONTHS)			0	No	LOW HEALTH RISK	No	17062	17061	17061	2437	1	0	BLACK/AFRICAN AMERICAN	0	0	0	0	0	1	0	0	0	1	1	0	0	0
412	1	73	MALE	1	153.8	153	2	malignant neo colon nec												0	0	NO			1	No	LOW HEALTH RISK	No	17108	17106	17106	2444	2	0	BLACK/AFRICAN AMERICAN	0	0	0	0	0	1	0	0	0	1	1	0	0	0
413	1	55	FEMALE	1	153.8	153	2	malignant neo colon nec												0	0	NO			0	No	LOW HEALTH RISK	Yes	17120	17115	17115	2445	5	0	HISPANIC	0	0	0	0	0	1	0	0	0	1	1	0	0	0
414	1	50	MALE	2.5	153.8	153	2	malignant neo colon nec	0	28	0	NA	0	28	Nasal			HEROIN	3+ Consequences	0	6	YES, CURRENTLY (WITHIN 7DAYS)	YES	10-14, FIRST CIG MORE THAN 30MINS OF WAKING	0	Yes	INCREASED HEALTH RISK	No	17132	17130	17130	2447	2	1	BLACK/AFRICAN AMERICAN	0	1	0	0	0	0	0	1	1	1	0	1	0	0
415	1	58	MALE	4	153.8	153	2	malignant neo colon nec												0	0	NO			0	No	LOW HEALTH RISK	No	17591	17590	17590	2513	1	0	BLACK/AFRICAN AMERICAN	0	0	0	0	0	1	0	0	0	1	1	0	0	0
416	1	56	MALE	1	153.8	153	2	malignant neo colon nec												0	0	NO			0	No	LOW HEALTH RISK	No	17343	17336	17336	2477	7	0	WHITE	0	0	0	0	0	1	0	0	0	1	1	0	0	0
417	1	77	FEMALE	2	153.8	153	2	malignant neo colon nec												0	0	NO			0	No	LOW HEALTH RISK	No	17278	17276	17276	2468	2	0	ASIAN	0	0	0	0	0	1	0	0	0	1	1	0	0	0
418	1	62	FEMALE	1	153.8	153	2	malignant neo colon nec												0	0	YES, QUIT (WITHIN 8DAYS-6MONTHS)			0	No	LOW HEALTH RISK	Yes	17344	17343	17343	2477	1	0	HISPANIC	0	0	0	0	0	1	0	0	0	1	1	0	0	0
419	1	58	MALE	1.5	153.3	153	2	mal neo sigmoid colon												0	0	NO			0	No	LOW HEALTH RISK	No	17307	17304	17304	2472	3	0	ASIAN	0	0	0	0	0	1	0	0	0	1	1	0	0	0
420	1	49	FEMALE	1	153.3	153	2	mal neo sigmoid colon												0	0	YES, CURRENTLY (WITHIN 7DAYS)	NO	9 OR LESS	1	No	LOW HEALTH RISK	No	17311	17308	17308	2473	3	0	BLACK/AFRICAN AMERICAN	0	0	0	0	0	1	0	0	0	1	1	0	0	0
421	1	64	MALE	2.2	153.8	153	2	malignant neo colon nec												0	0	YES, QUIT (WITHIN 8DAYS-6MONTHS)			0	No	LOW HEALTH RISK	No	17348	17346	17346	2478	2	0	BLACK/AFRICAN AMERICAN	0	0	0	0	0	1	0	0	0	1	1	0	0	0
422	1	43	MALE	1.5	153.8	153	2	malignant neo colon nec												0	0	NO			0	No	LOW HEALTH RISK	No	17344	17343	17343	2477	1	0	BLACK/AFRICAN AMERICAN	0	0	0	0	0	1	0	0	0	1	1	0	0	0
423	1	60	MALE	2.2	153.9	153	2	malignant neo colon nos												0	0	YES, CURRENTLY (WITHIN 7DAYS)	YES	9 OR LESS	0	No	LOW HEALTH RISK	No	17534	17531	17531	2504	3	0	BLACK/AFRICAN AMERICAN	0	0	0	0	0	1	0	0	0	1	1	0	0	0
424	1	59	MALE	3.5	153.8	153	2	malignant neo colon nec												0	0	YES, QUIT (WITHIN 8DAYS-6MONTHS)			0	No	LOW HEALTH RISK	No	17686	17684	17684	2526	2	0	BLACK/AFRICAN AMERICAN	0	0	0	0	0	1	0	0	0	1	1	0	0	0
425	1	63	MALE	2	153.8	153	2	malignant neo colon nec												0	0	YES, QUIT (MORE THAN 6MONTHS)			1	No	LOW HEALTH RISK	No	17461	17460	17460	2494	1	0	WHITE	0	0	0	0	0	1	0	0	0	1	1	0	0	0
426	1	63	MALE	7	153.8	153	2	malignant neo colon nec												0	0	YES, QUIT (WITHIN 8DAYS-6MONTHS)			0	No	LOW HEALTH RISK	No	17517	17505	17505	2502	12	0	BLACK/AFRICAN AMERICAN	0	0	0	0	0	1	0	0	0	1	1	0	0	0
427	1	62	FEMALE	2.66667	153.0	153	2	mal neo hepatic flexure												0	0	NO			0	No	LOW HEALTH RISK	No	17504	17503	17503	2500	1	0	BLACK/AFRICAN AMERICAN	0	0	0	0	0	1	0	0	0	1	1	0	0	0
428	1	20	FEMALE	7	153.9	153	2	malignant neo colon nos												0	0	YES, CURRENTLY (WITHIN 7DAYS)	YES	9 OR LESS	0	No	LOW HEALTH RISK	No	17695	17694	17694	2527	1	0	WHITE	0	0	0	0	0	1	0	0	0	1	1	0	0	0
429	1	53	MALE	3.5	153.8	153	2	malignant neo colon nec												0	0	YES, QUIT (WITHIN 8DAYS-6MONTHS)			0	No	LOW HEALTH RISK	No	17644	17643	17643	2520	1	0	BLACK/AFRICAN AMERICAN	0	0	0	0	0	1	0	0	0	1	1	0	0	0
430	1	58	FEMALE	1	153.3	153	2	mal neo sigmoid colon												0	0	NO			0	No	LOW HEALTH RISK	No	17702	17701	17701	2528	1	0	BLACK/AFRICAN AMERICAN	0	0	0	0	0	1	0	0	0	1	1	0	0	0
431	1	69	FEMALE	2.5	153.8	153	2	malignant neo colon nec												0	0	NO			0	No	LOW HEALTH RISK	No	17338	17337	17337	2476	1	0	BLACK/AFRICAN AMERICAN	0	0	0	0	0	1	0	0	0	1	1	0	0	0
432	1	59	MALE	1.5	153.8	153	2	malignant neo colon nec												0	0	NO			0	No	LOW HEALTH RISK	No	17505	17504	17504	2500	1	0	BLACK/AFRICAN AMERICAN	0	0	0	0	0	1	0	0	0	1	1	0	0	0
433	1	45	MALE	1	153.8	153	2	malignant neo colon nec	8	5	0	NA	0	5	Nasal			NONE	No Consequences	0	0	YES, QUIT (WITHIN 8DAYS-6MONTHS)			1	Yes	INCREASED HEALTH RISK	No	17146	17145	17145	2449	1	0	BLACK/AFRICAN AMERICAN	0	0	0	0	0	0	0	0	0	1	0	0	0	0
434	1	70	MALE	2	154.1	154	2	malignant neopl rectum												0	0	NO			0	No		No	17624	17623	17623	2517	1	0	BLACK/AFRICAN AMERICAN	0	0	0	0	0	0	0	0	0	1	0	0	0	0
435	1	53	FEMALE	1	154.3	154	2	malignant neo anus nos												0	0	YES, CURRENTLY (WITHIN 7DAYS)	YES	9 OR LESS	0	No		Yes	17710	17708	17708	2530	2	0	HISPANIC	0	0	0	0	0	0	0	0	0	1	0	0	0	0
436	1	82	MALE	6	154.0	154	2	mal neo rectosigmoid jct												0	0	NO			0	No	LOW HEALTH RISK	No	17640	17639	17639	2520	1	0	BLACK/AFRICAN AMERICAN	0	0	0	0	0	1	0	0	0	1	1	0	0	0
437	1	64	MALE	2.5	154.1	154	2	malignant neopl rectum												0	0	NO			0	No	LOW HEALTH RISK	No	17411	17409	17409	2487	2	0	WHITE	0	0	0	0	0	1	0	0	0	1	1	0	0	0
438	1	50	MALE	3	154.1	154	2	malignant neopl rectum												0	0	YES, CURRENTLY (WITHIN 7DAYS)	YES	9 OR LESS	0	No	LOW HEALTH RISK	No	17633	17630	17630	2519	3	0	BLACK/AFRICAN AMERICAN	0	0	0	0	0	1	0	0	0	1	1	0	0	0
439	1	52	MALE	2.5	154.2	154	2	malig neopl anal canal												0	0	YES, QUIT (WITHIN 8DAYS-6MONTHS)			1	No	LOW HEALTH RISK	No	17584	17577	17577	2512	7	0	BLACK/AFRICAN AMERICAN	0	0	0	0	0	1	0	0	0	1	1	0	0	0
440	1	79	MALE	3.5	154.1	154	2	malignant neopl rectum												0	0	YES, QUIT (MORE THAN 6MONTHS)			0	No	LOW HEALTH RISK	No	17547	17546	17546	2506	1	0	ASIAN	0	0	0	0	0	1	0	0	0	1	1	0	0	0
441	1	55	MALE	2	154.1	154	2	malignant neopl rectum												0	0	YES, QUIT (MORE THAN 6MONTHS)			1	No	LOW HEALTH RISK	No	17092	17091	17091	2441	1	0	WHITE	0	0	0	0	0	1	0	0	0	1	1	0	0	0
442	1	62	FEMALE	1.5	154.1	154	2	malignant neopl rectum												0	0	NO			1	No	LOW HEALTH RISK	No	17667	17666	17666	2523	1	0	WHITE	0	0	0	0	0	1	0	0	0	1	1	0	0	0
443	1	42	MALE	2	154.1	154	2	malignant neopl rectum												0	0	NO			0	No	LOW HEALTH RISK	Yes	17560	17553	17553	2508	7	0	HISPANIC	0	0	0	0	0	1	0	0	0	1	1	0	0	0
444	1	51	MALE	3.5	154.1	154	2	malignant neopl rectum												0	0	YES, QUIT (MORE THAN 6MONTHS)			1	No	LOW HEALTH RISK	No	17308	17306	17306	2472	2	0	BLACK/AFRICAN AMERICAN	0	0	0	0	0	1	0	0	0	1	1	0	0	0
445	1	53	MALE	3	154.1	154	2	malignant neopl rectum												0	0	YES, CURRENTLY (WITHIN 7DAYS)	NO	9 OR LESS	0	No	LOW HEALTH RISK	No	16995	16987	16987	2427	8	0	BLACK/AFRICAN AMERICAN	0	0	0	0	0	1	0	0	0	1	1	0	0	0
446	1	68	MALE	3	154.0	154	2	mal neo rectosigmoid jct												0	0	YES, QUIT (MORE THAN 6MONTHS)			0	No	LOW HEALTH RISK	No	17538	17535	17535	2505	3	0	BLACK/AFRICAN AMERICAN	0	0	0	0	0	1	0	0	0	1	1	0	0	0
447	1	65	MALE	2	154.1	154	2	malignant neopl rectum												0	0	NO			0	No	LOW HEALTH RISK	No	17135	17133	17133	2447	2	0	BLACK/AFRICAN AMERICAN	0	0	0	0	0	1	0	0	0	1	1	0	0	0
448	1	59	FEMALE	3.5	154.1	154	2	malignant neopl rectum												0	0	YES, QUIT (MORE THAN 6MONTHS)			0	No	LOW HEALTH RISK	No	17034	17033	17033	2433	1	0	BLACK/AFRICAN AMERICAN	0	0	0	0	0	1	0	0	0	1	1	0	0	0
449	1	50	MALE	2	154.1	154	2	malignant neopl rectum												0	0	YES, QUIT (MORE THAN 6MONTHS)			0	No	LOW HEALTH RISK	No	17609	17608	17608	2515	1	0	WHITE	0	0	0	0	0	1	0	0	0	1	1	0	0	0
450	1	57	MALE	1.5	154.1	154	2	malignant neopl rectum												0	0	YES, QUIT (MORE THAN 6MONTHS)			0	No	LOW HEALTH RISK	No	17093	17090	17090	2441	3	0	WHITE	0	0	0	0	0	1	0	0	0	1	1	0	0	0
451	1	52	MALE	1	154.1	154	2	malignant neopl rectum												0	0	YES, QUIT (MORE THAN 6MONTHS)	YES	10-14, FIRST CIG MORE THAN 30MINS OF WAKING	0	No	LOW HEALTH RISK	No	16995	16993	16993	2427	2	0	BLACK/AFRICAN AMERICAN	0	0	0	0	0	1	0	0	0	1	1	0	0	0
452	1	65	FEMALE	2	154.1	154	2	malignant neopl rectum												0	0	NO			0	No	LOW HEALTH RISK	No	17567	17567	17567	2509	0	0	WHITE	0	0	0	0	0	1	0	0	0	1	1	0	0	0
453	1	60	MALE	2	154.0	154	2	mal neo rectosigmoid jct												0	0	YES, QUIT (MORE THAN 6MONTHS)			1	No	LOW HEALTH RISK	No	17247	17246	17246	2463	1	0	WHITE	0	0	0	0	0	1	0	0	0	1	1	0	0	0
454	1	88	FEMALE	1.5	154.1	154	2	malignant neopl rectum												0	0	YES, QUIT (MORE THAN 6MONTHS)			0	No	LOW HEALTH RISK	No	17121	17120	17120	2445	1	0	BLACK/AFRICAN AMERICAN	0	0	0	0	0	1	0	0	0	1	1	0	0	0
455	1	43	MALE	4.33333	154.1	154	2	malignant neopl rectum												0	0	YES, CURRENTLY (WITHIN 7DAYS)	YES	10-14, FIRST CIG WITHIN 30MINS OF WAKING	1	No	LOW HEALTH RISK	No	17469	17469	17469	2495	0	0	BLACK/AFRICAN AMERICAN	0	0	0	0	0	1	0	0	0	1	1	0	0	0
456	1	49	FEMALE	1	154.0	154	2	mal neo rectosigmoid jct												0	0	NO			0	No	LOW HEALTH RISK	No	17309	17308	17308	2472	1	0	BLACK/AFRICAN AMERICAN	0	0	0	0	0	1	0	0	0	1	1	0	0	0
457	1	47	MALE	1	154.1	154	2	malignant neopl rectum	0	0	0	NA	0	0	NA			NONE	No Consequences	0	0	YES, CURRENTLY (WITHIN 7DAYS)	YES	9 OR LESS	1	No	LOW HEALTH RISK	No	17030	17029	17029	2432	1	0	BLACK/AFRICAN AMERICAN	0	0	0	0	0	1	0	0	0	1	1	0	0	0
458	1	59	MALE	2.5	154.8	154	2	mal neo rectum/anus nec												0	0	YES, CURRENTLY (WITHIN 7DAYS)	YES	MORE THAN 14	0	No	LOW HEALTH RISK	No	17095	17092	17092	2442	3	0	WHITE	0	0	0	0	0	1	0	0	0	1	1	0	0	0
459	1	60	MALE	3	154.3	154	2	malignant neo anus nos	0	23	0	NA	0	23	Nasal		ALCOHOL	HEROIN	3+ Consequences	0	3	YES, CURRENTLY (WITHIN 7DAYS)	YES	9 OR LESS	1	Yes	INCREASED HEALTH RISK	No	17588	17586	17586	2512	2	1	BLACK/AFRICAN AMERICAN	0	1	0	0	0	0	0	1	1	1	0	0	0	0
460	1	35	MALE	2.5	154.1	154	2	malignant neopl rectum	28	28	0	NA	28	0	NA				No Consequences	1	0	YES, CURRENTLY (WITHIN 7DAYS)	YES	MORE THAN 14	1	Yes	INCREASED HEALTH RISK	No	17344	17342	17342	2477	2	0	BLACK/AFRICAN AMERICAN	0	0	0	0	0	0	1	0	0	1	0	0	0	0
461	1	66	MALE	2.5	154.1	154	2	malignant neopl rectum												1	0	YES, CURRENTLY (WITHIN 7DAYS)	NO	9 OR LESS	1	No	LOW HEALTH RISK	No	17002	17000	17000	2428	2	0	ASIAN	0	0	0	0	0	1	1	0	0	1	1	0	0	0
462	1	66	FEMALE	1.5	154.1	154	2	malignant neopl rectum												0	0	YES, CURRENTLY (WITHIN 7DAYS)	YES	9 OR LESS	0	No	LOW HEALTH RISK	No	17057	17056	17056	2436	1	0	BLACK/AFRICAN AMERICAN	0	0	0	0	0	1	0	0	0	1	1	0	0	0
463	1	56	FEMALE	4	154.1	154	2	malignant neopl rectum												0	0	YES, QUIT (WITHIN 8DAYS-6MONTHS)			1	No	LOW HEALTH RISK	No	17236	17234	17234	2462	2	0	BLACK/AFRICAN AMERICAN	0	0	0	0	0	1	0	0	0	1	1	0	0	0
464	1	56	FEMALE	5	154.1	154	2	malignant neopl rectum												0	0	YES, CURRENTLY (WITHIN 7DAYS)	NO	10-14, FIRST CIG WITHIN 30MINS OF WAKING	1	No	LOW HEALTH RISK	No	17251	17241	17241	2464	10	0	BLACK/AFRICAN AMERICAN	0	0	0	0	0	1	0	0	0	1	1	0	0	0
465	1	64	FEMALE	1	154.1	154	2	malignant neopl rectum												0	0	NO			0	No	LOW HEALTH RISK	No	17378	17371	17371	2482	7	0	ASIAN	0	0	0	0	0	1	0	0	0	1	1	0	0	0
466	1	59	MALE	2.5	154.0	154	2	mal neo rectosigmoid jct	0	15	0	NA	15	0	NA			NONE	No Consequences	0	0	YES, CURRENTLY (WITHIN 7DAYS)	NO		0	Yes	INCREASED HEALTH RISK	No	17331	17329	17329	2475	2	0	BLACK/AFRICAN AMERICAN	0	0	0	0	0	0	0	0	0	1	0	0	0	0
467	1	54	MALE	1.5	154.1	154	2	malignant neopl rectum												0	0	NO			0	No	LOW HEALTH RISK	No	17708	17707	17707	2529	1	0	NATIVE HAWAIIAN	0	0	0	0	0	1	0	0	0	1	1	0	0	0
468	1	54	MALE	5.5	154.1	154	2	malignant neopl rectum												0	0	YES, QUIT (MORE THAN 6MONTHS)			0	No	LOW HEALTH RISK	No	17446	17441	17441	2492	5	0	WHITE	0	0	0	0	0	1	0	0	0	1	1	0	0	0
469	1	54	MALE	2.5	154.1	154	2	malignant neopl rectum												0	0	YES, QUIT (MORE THAN 6MONTHS)			0	No	LOW HEALTH RISK	No	17450	17447	17447	2492	3	0	BLACK/AFRICAN AMERICAN	0	0	0	0	0	1	0	0	0	1	1	0	0	0
470	1	56	MALE	1	154.1	154	2	malignant neopl rectum												0	0	NO			0	No	LOW HEALTH RISK	No	17584	17582	17582	2512	2	0	ASIAN	0	0	0	0	0	1	0	0	0	1	1	0	0	0
471	1	62	MALE	3.5	154.1	154	2	malignant neopl rectum												0	0	YES, QUIT (MORE THAN 6MONTHS)			0	No	LOW HEALTH RISK	No	17512	17511	17511	2501	1	0	ASIAN	0	0	0	0	0	1	0	0	0	1	1	0	0	0
472	1	73	MALE	3.5	154.1	154	2	malignant neopl rectum												1	0	YES, CURRENTLY (WITHIN 7DAYS)	YES	10-14, FIRST CIG MORE THAN 30MINS OF WAKING	1	No	LOW HEALTH RISK	No	17630	17627	17627	2518	3	0	WHITE	0	0	0	0	0	1	1	0	0	1	1	0	0	0
473	1	53	MALE	2	154.1	154	2	malignant neopl rectum												0	0	NO			0	No	LOW HEALTH RISK	No	17655	17655	17655	2522	0	0	ASIAN	0	0	0	0	0	1	0	0	0	1	1	0	0	0
474	1	68	FEMALE	2.5	154.1	154	2	malignant neopl rectum												0	0	YES, CURRENTLY (WITHIN 7DAYS)	NO	9 OR LESS	0	No	LOW HEALTH RISK	No	17046	17045	17045	2435	1	0	BLACK/AFRICAN AMERICAN	0	0	0	0	0	1	0	0	0	1	1	0	0	0
475	1	84	FEMALE	2.5	154.0	154	2	mal neo rectosigmoid jct												0	0	NO			0	No	LOW HEALTH RISK	No	17672	17671	17671	2524	1	0	BLACK/AFRICAN AMERICAN	0	0	0	0	0	1	0	0	0	1	1	0	0	0
476	1	53	MALE	3.5	155.0	155	2	mal neo liver, primary												0	0	YES, QUIT (MORE THAN 6MONTHS)			1	No	LOW HEALTH RISK	Yes	17149	17148	17148	2449	1	0	HISPANIC	0	0	0	0	0	1	0	0	0	1	1	0	0	0
477	1	64	MALE	4	155.0	155	2	mal neo liver, primary												0	0	YES, QUIT (WITHIN 8DAYS-6MONTHS)			1	No	LOW HEALTH RISK	No	17281	17270	17270	2468	11	0	BLACK/AFRICAN AMERICAN	0	0	0	0	0	1	0	0	0	1	1	0	0	0
478	1	55	MALE	3.5	155.0	155	2	mal neo liver, primary	30	0	0	NA	0	0	NA			ALCOHOL	No Consequences	1	0	YES, CURRENTLY (WITHIN 7DAYS)	YES	MORE THAN 14	1	No	INCREASED HEALTH RISK	No	17497	17489	17489	2499	8	0	BLACK/AFRICAN AMERICAN	30	0	0	0	0	0	1	0	0	1	0	0	0	0
479	1	63	FEMALE	3	155.0	155	2	mal neo liver, primary												0	0	NO			1	No	LOW HEALTH RISK	Yes	17517	17516	17516	2502	1	0	HISPANIC	0	0	0	0	0	1	0	0	0	1	1	0	0	0
480	1	71	MALE	6	155.0	155	2	mal neo liver, primary												0	0	YES, QUIT (MORE THAN 6MONTHS)			0	No	LOW HEALTH RISK	No	17090	17090	17090	2441	0	0	BLACK/AFRICAN AMERICAN	0	0	0	0	0	1	0	0	0	1	1	0	0	0
481	1	76	MALE	2.66667	155.0	155	2	mal neo liver, primary												0	0	NO				No	LOW HEALTH RISK	No	17251	17247	17247	2464	4	0	BLACK/AFRICAN AMERICAN	0	0	0	0	0	1	0	0	0	1	1	0	0	0
482	1	50	FEMALE	4.5	155.0	155	2	mal neo liver, primary												0	0	YES, QUIT (WITHIN 8DAYS-6MONTHS)			1	No	LOW HEALTH RISK	No	17619	17617	17617	2517	2	0	BLACK/AFRICAN AMERICAN	0	0	0	0	0	1	0	0	0	1	1	0	0	0
483	1	28	MALE	1.5	155.0	155	2	mal neo liver, primary												0	0	YES, QUIT (WITHIN 8DAYS-6MONTHS)			1	No	LOW HEALTH RISK	No	17274	17272	17272	2467	2	0	BLACK/AFRICAN AMERICAN	0	0	0	0	0	1	0	0	0	1	1	0	0	0
484	1	66	FEMALE	4	155.0	155	2	mal neo liver, primary												0	0	NO			0	No	LOW HEALTH RISK	No	17367	17368	17368	2481	1	0	ASIAN	0	0	0	0	0	1	0	0	0	1	1	0	0	0
485	1	59	MALE	2.5	155.0	155	2	mal neo liver, primary	0	7	0	NA	7	0	NA			MARIJUANA	No Consequences	0	0	YES, CURRENTLY (WITHIN 7DAYS)	YES	9 OR LESS	0	Yes	INCREASED HEALTH RISK	No	17250	17249	17249	2464	1	0	BLACK/AFRICAN AMERICAN	0	0	0	0	0	0	0	0	0	1	0	0	0	0
486	1	60	MALE	3	155.0	155	2	mal neo liver, primary	0	28	0	NA	0	28	Nasal			HEROIN	3+ Consequences	0	9	YES, CURRENTLY (WITHIN 7DAYS)	NO	9 OR LESS	0	Yes	INCREASED HEALTH RISK	No	17354	17352	17352	2479	2	1	BLACK/AFRICAN AMERICAN	0	1	0	0	0	0	0	1	1	1	0	1	0	0
487	1	73	MALE	3.5	155.0	155	2	mal neo liver, primary												0	0	NO			0	No	LOW HEALTH RISK	No	17701	17699	17699	2528	2	0	BLACK/AFRICAN AMERICAN	0	0	0	0	0	1	0	0	0	1	1	0	0	0
488	1	57	FEMALE	6.5	155.0	155	2	mal neo liver, primary												0	0	NO			0	No	LOW HEALTH RISK	Yes	17456	17445	17445	2493	11	0	HISPANIC	0	0	0	0	0	1	0	0	0	1	1	0	0	0
489	1	45	MALE	5.5	155.0	155	2	mal neo liver, primary												0	0	YES, QUIT (MORE THAN 6MONTHS)			0	No	LOW HEALTH RISK	No	17528	17527	17527	2504	1	0	WHITE	0	0	0	0	0	1	0	0	0	1	1	0	0	0
490	1	56	MALE	6	155.0	155	2	mal neo liver, primary												0	0	YES, CURRENTLY (WITHIN 7DAYS)	YES	10-14, FIRST CIG WITHIN 30MINS OF WAKING	1	No	LOW HEALTH RISK	No	17667	17666	17666	2523	1	0	BLACK/AFRICAN AMERICAN	0	0	0	0	0	1	0	0	0	1	1	0	0	0
491	1	63	MALE	2.5	155.0	155	2	mal neo liver, primary												0	0	YES, QUIT (MORE THAN 6MONTHS)			1	No	LOW HEALTH RISK	No	17686	17683	17683	2526	3	0	BLACK/AFRICAN AMERICAN	0	0	0	0	0	1	0	0	0	1	1	0	0	0
492	1	60	MALE	5.5	155.0	155	2	mal neo liver, primary												0	0	YES, QUIT (WITHIN 8DAYS-6MONTHS)			0	No	LOW HEALTH RISK	No	17400	17395	17395	2485	5	0	BLACK/AFRICAN AMERICAN	0	0	0	0	0	1	0	0	0	1	1	0	0	0
493	1	52	MALE	3	155.2	155	2	malignant neo liver nos												0	0	YES, QUIT (MORE THAN 6MONTHS)			0	No	LOW HEALTH RISK	No	17584	17581	17581	2512	3	0	BLACK/AFRICAN AMERICAN	0	0	0	0	0	1	0	0	0	1	1	0	0	0
494	1	59	MALE	3	155.0	155	2	mal neo liver, primary	0	0	0	NA	0	0	NA			COCAINE/ CRACK	No Consequences	0	0	YES, CURRENTLY (WITHIN 7DAYS)	YES		1	Yes	INCREASED HEALTH RISK	No	17566	17563	17563	2509	3	0	BLACK/AFRICAN AMERICAN	0	0	0	0	0	0	0	0	0	1	0	0	0	0
495	1	48	MALE	3	155.0	155	2	mal neo liver, primary												0	0	YES, QUIT (MORE THAN 6MONTHS)			1	No	LOW HEALTH RISK	No	17615	17613	17613	2516	2	0	BLACK/AFRICAN AMERICAN	0	0	0	0	0	1	0	0	0	1	1	0	0	0
496	1	51	MALE	3	155.1	155	2	mal neo intrahepat ducts												0	0	YES, CURRENTLY (WITHIN 7DAYS)	YES	9 OR LESS	0	No	LOW HEALTH RISK	Yes	17100	17097	17097	2442	3	0	HISPANIC	0	0	0	0	0	1	0	0	0	1	1	0	0	0
497	1	58	MALE	4	155.0	155	2	mal neo liver, primary												0	0	YES, QUIT (MORE THAN 6MONTHS)			1	No	LOW HEALTH RISK	No	17257	17251	17251	2465	6	0	WHITE	0	0	0	0	0	1	0	0	0	1	1	0	0	0
498	1	58	FEMALE	3	155.0	155	2	mal neo liver, primary												0	0	NO			0	No	LOW HEALTH RISK	Yes	17694	17693	17693	2527	1	0	HISPANIC	0	0	0	0	0	1	0	0	0	1	1	0	0	0
499	1	51	MALE	5	155.0	155	2	mal neo liver, primary												0	0	YES, QUIT (MORE THAN 6MONTHS)			0	No	LOW HEALTH RISK	Yes	17022	17021	17021	2431	1	0	HISPANIC	0	0	0	0	0	1	0	0	0	1	1	0	0	0
500	1	59	FEMALE	2.5	155.0	155	2	mal neo liver, primary												0	0	YES, QUIT (WITHIN 8DAYS-6MONTHS)			1	No	LOW HEALTH RISK	No	17009	17006	17006	2429	3	0	BLACK/AFRICAN AMERICAN	0	0	0	0	0	1	0	0	0	1	1	0	0	0
501	1	68	MALE	2	155.0	155	2	mal neo liver, primary												0	0	YES, QUIT (MORE THAN 6MONTHS)			0	No	LOW HEALTH RISK	Yes	17153	17150	17150	2450	3	0	HISPANIC	0	0	0	0	0	1	0	0	0	1	1	0	0	0
502	1	45	MALE	2.5	155.0	155	2	mal neo liver, primary												0	0	YES, QUIT (MORE THAN 6MONTHS)			1	No	LOW HEALTH RISK	Yes	17163	17162	17162	2451	1	0	HISPANIC	0	0	0	0	0	1	0	0	0	1	1	0	0	0
503	1	28	FEMALE	1	155.0	155	2	mal neo liver, primary	0	8	0	NA	8	0	NA			NONE	No Consequences	1	0	YES, CURRENTLY (WITHIN 7DAYS)	NO	MORE THAN 14	1	Yes	INCREASED HEALTH RISK	No	17163	17161	17161	2451	2	0	WHITE	0	0	0	0	0	0	1	0	0	1	0	0	0	0
504	1	59	FEMALE	11	155.0	155	2	mal neo liver, primary												0	0	YES, CURRENTLY (WITHIN 7DAYS)	YES	9 OR LESS	0	No	LOW HEALTH RISK	No	17484	17479	17479	2497	5	0	BLACK/AFRICAN AMERICAN	0	0	0	0	0	1	0	0	0	1	1	0	0	0
505	1	46	MALE	3	155.0	155	2	mal neo liver, primary												0	0	YES, CURRENTLY (WITHIN 7DAYS)	YES	9 OR LESS	0	No	LOW HEALTH RISK	No	17484	17483	17483	2497	1	0	BLACK/AFRICAN AMERICAN	0	0	0	0	0	1	0	0	0	1	1	0	0	0
506	1	32	MALE	5.5	155.0	155	2	mal neo liver, primary												0	0	NO			0	No	LOW HEALTH RISK	No	17405	17402	17402	2486	3	0	BLACK/AFRICAN AMERICAN	0	0	0	0	0	1	0	0	0	1	1	0	0	0
507	1	34	MALE	4	155.0	155	2	mal neo liver, primary												0	0	NO			0	No	LOW HEALTH RISK	No	17526	17524	17524	2503	2	0	BLACK/AFRICAN AMERICAN	0	0	0	0	0	1	0	0	0	1	1	0	0	0
508	1	56	MALE	4	155.0	155	2	mal neo liver, primary												0	0	YES, CURRENTLY (WITHIN 7DAYS)	NO	10-14, FIRST CIG MORE THAN 30MINS OF WAKING	1	No	LOW HEALTH RISK	No	17609	17608	17608	2515	1	0	WHITE	0	0	0	0	0	1	0	0	0	1	1	0	0	0
509	1	57	FEMALE	2.5	155.0	155	2	mal neo liver, primary												0	0	NO			0	No	LOW HEALTH RISK	No	17629	17627	17627	2518	2	0		0	0	0	0	0	1	0	0	0	1	1	0	0	0
510	1	78	MALE	3.5	155.2	155	2	malignant neo liver nos												0	0	YES, QUIT (MORE THAN 6MONTHS)			1	No	LOW HEALTH RISK	No	17245	17244	17244	2463	1	0	BLACK/AFRICAN AMERICAN	0	0	0	0	0	1	0	0	0	1	1	0	0	0
511	1	76	FEMALE	4.5	155.1	155	2	mal neo intrahepat ducts												0	0	YES, QUIT (MORE THAN 6MONTHS)			0	No	LOW HEALTH RISK	No	17063	17062	17062	2437	1	0	BLACK/AFRICAN AMERICAN	0	0	0	0	0	1	0	0	0	1	1	0	0	0
512	1	70	FEMALE	4.5	156.2	156	2	mal neo ampulla of vater												0	0	NO			0	No	LOW HEALTH RISK	No	17590	17586	17586	2512	4	0	WHITE	0	0	0	0	0	1	0	0	0	1	1	0	0	0
513	1	50	FEMALE	1.33333	156.0	156	2	malig neo gallbladder												0	0	YES, QUIT (MORE THAN 6MONTHS)			0	No	LOW HEALTH RISK	No	17126	17125	17125	2446	1	0	WHITE	0	0	0	0	0	1	0	0	0	1	1	0	0	0
514	1	57	FEMALE	2.5	156.0	156	2	malig neo gallbladder												0	0	NO			0	No	LOW HEALTH RISK	Yes	17267	17260	17260	2466	7	0	HISPANIC	0	0	0	0	0	1	0	0	0	1	1	0	0	0
515	1	65	FEMALE	1.5	156.2	156	2	mal neo ampulla of vater												0	0	NO			0	No	LOW HEALTH RISK	No	17321	17319	17319	2474	2	0	WHITE	0	0	0	0	0	1	0	0	0	1	1	0	0	0
516	1	51	FEMALE	2.5	156.0	156	2	malig neo gallbladder												0	0	NO			0	No	LOW HEALTH RISK	No	17177	17176	17176	2453	1	0	WHITE	0	0	0	0	0	1	0	0	0	1	1	0	0	0
517	1	70	MALE	2	156.9	156	2	malig neo biliary nos												0	0	NO			0	No	LOW HEALTH RISK	Yes	17548	17541	17541	2506	7	0	HISPANIC	0	0	0	0	0	1	0	0	0	1	1	0	0	0
518	1	64	FEMALE	1	156.0	156	2	malig neo gallbladder												0	0	NO			0	No	LOW HEALTH RISK	No	17686	17681	17681	2526	5	0	BLACK/AFRICAN AMERICAN	0	0	0	0	0	1	0	0	0	1	1	0	0	0
519	1	60	FEMALE	3.5	156.0	156	2	malig neo gallbladder												0	0	NO			0	No	LOW HEALTH RISK	Yes	17143	17138	17138	2449	5	0	HISPANIC	0	0	0	0	0	1	0	0	0	1	1	0	0	0
520	1	68	FEMALE	4.5	156.2	156	2	mal neo ampulla of vater												0	0	NO			0	No	LOW HEALTH RISK	No	17699	17695	17695	2528	4	0	BLACK/AFRICAN AMERICAN	0	0	0	0	0	1	0	0	0	1	1	0	0	0
521	1	73	FEMALE	3.5	157.8	157	2	malig neo pancreas nec												0	0	YES, CURRENTLY (WITHIN 7DAYS)	YES	9 OR LESS	0	No	LOW HEALTH RISK	Yes	17520	17519	17519	2502	1	0	HISPANIC	0	0	0	0	0	1	0	0	0	1	1	0	0	0
522	1	44	FEMALE	3	157.8	157	2	malig neo pancreas nec												0	0	NO			1	No	LOW HEALTH RISK	No	17030	17023	17023	2432	7	0	BLACK/AFRICAN AMERICAN	0	0	0	0	0	1	0	0	0	1	1	0	0	0
523	1	35	FEMALE	2.5	157.9	157	2	malig neo pancreas nos												0	0	NO			0	No	LOW HEALTH RISK	Yes	17700	17696	17696	2528	4	0	HISPANIC	0	0	0	0	0	1	0	0	0	1	1	0	0	0
524	1	66	FEMALE	5	157.0	157	2	mal neo pancreas head												0	0	NO			0	No	LOW HEALTH RISK	No	17656	17655	17655	2522	1	0	BLACK/AFRICAN AMERICAN	0	0	0	0	0	1	0	0	0	1	1	0	0	0
525	1	81	FEMALE	6	157.8	157	2	malig neo pancreas nec												0	0	NO			0	No	LOW HEALTH RISK	No	17253	17252	17252	2464	1	0	WHITE	0	0	0	0	0	1	0	0	0	1	1	0	0	0
526	1	42	MALE	2.2	157.9	157	2	malig neo pancreas nos												0	0	NO			0	No	LOW HEALTH RISK	No	17100	17099	17099	2442	1	0	BLACK/AFRICAN AMERICAN	0	0	0	0	0	1	0	0	0	1	1	0	0	0
527	1	73	MALE	5.5	157.8	157	2	malig neo pancreas nec												0	0	NO			0	No	LOW HEALTH RISK	No	17386	17382	17382	2483	4	0	ASIAN	0	0	0	0	0	1	0	0	0	1	1	0	0	0
528	1	62	MALE	8	157.8	157	2	malig neo pancreas nec												0	0	YES, QUIT (MORE THAN 6MONTHS)			0	No	LOW HEALTH RISK	Yes	17183	17182	17182	2454	1	0	HISPANIC	0	0	0	0	0	1	0	0	0	1	1	0	0	0
529	1	58	FEMALE	4	157.8	157	2	malig neo pancreas nec												0	0	YES, QUIT (MORE THAN 6MONTHS)			0	No	LOW HEALTH RISK	No	17022	17020	17020	2431	2	0	BLACK/AFRICAN AMERICAN	0	0	0	0	0	1	0	0	0	1	1	0	0	0
530	1	59	MALE	2	157.8	157	2	malig neo pancreas nec												0	0	YES, QUIT (MORE THAN 6MONTHS)			0	No	LOW HEALTH RISK	No	17192	17189	17189	2456	3	0	BLACK/AFRICAN AMERICAN	0	0	0	0	0	1	0	0	0	1	1	0	0	0
531	1	48	MALE	4	157.8	157	2	malig neo pancreas nec												0	0	YES, QUIT (MORE THAN 6MONTHS)			1	No	LOW HEALTH RISK	No	17686	17685	17685	2526	1	0	BLACK/AFRICAN AMERICAN	0	0	0	0	0	1	0	0	0	1	1	0	0	0
532	1	49	MALE	3	157.8	157	2	malig neo pancreas nec												0	0	NO			0	No	LOW HEALTH RISK	No	17139	17136	17136	2448	3	0	BLACK/AFRICAN AMERICAN	0	0	0	0	0	1	0	0	0	1	1	0	0	0
533	1	51	MALE	3.5	157.8	157	2	malig neo pancreas nec	0	0	0	NA	0	0	NA		COCAINE/ CRACK	HEROIN	3+ Consequences	0	6	YES, QUIT (WITHIN 8DAYS-6MONTHS)			1	Yes	INCREASED HEALTH RISK	No	17140	17139	17139	2448	1	1	BLACK/AFRICAN AMERICAN	0	1	0	0	0	0	0	1	1	1	0	0	0	0
534	1	55	FEMALE	3	157.8	157	2	malig neo pancreas nec	0	0	0	NA	0	0	NA			NONE	No Consequences	1	0	YES, QUIT (MORE THAN 6MONTHS)			1	No	INCREASED HEALTH RISK	No	17224	17220	17220	2460	4	0	BLACK/AFRICAN AMERICAN	0	0	0	0	0	0	1	0	0	1	0	0	0	0
535	1	40	FEMALE	2	157.8	157	2	malig neo pancreas nec	1	0	0	NA	0	0	NA			NONE	3+ Consequences	1	4	YES, CURRENTLY (WITHIN 7DAYS)	YES	10-14, FIRST CIG WITHIN 30MINS OF WAKING	1	Yes	INCREASED HEALTH RISK	No	17282	17280	17280	2468	2	0	BLACK/AFRICAN AMERICAN	0	0	0	0	0	0	0	1	0	1	0	0	0	0
536	1	45	MALE	3.5	157.0	157	2	mal neo pancreas head												0	0	NO			0	No	LOW HEALTH RISK	Yes	17274	17273	17273	2467	1	0	HISPANIC	0	0	0	0	0	1	0	0	0	1	1	0	0	0
537	1	45	MALE	3.5	157.8	157	2	malig neo pancreas nec												0	0	YES, QUIT (MORE THAN 6MONTHS)			0	No	LOW HEALTH RISK	No	17356	17355	17355	2479	1	0	BLACK/AFRICAN AMERICAN	0	0	0	0	0	1	0	0	0	1	1	0	0	0
538	1	57	MALE	3.5	157.0	157	2	mal neo pancreas head												0	0	YES, QUIT (WITHIN 8DAYS-6MONTHS)			0	No	LOW HEALTH RISK	No	17325	17318	17318	2475	7	0	BLACK/AFRICAN AMERICAN	0	0	0	0	0	1	0	0	0	1	1	0	0	0
539	1	50	MALE	3	157.8	157	2	malig neo pancreas nec												0	0	NO			0	No	LOW HEALTH RISK	Yes	17338	17339	17339	2476	1	0	HISPANIC	0	0	0	0	0	1	0	0	0	1	1	0	0	0
540	1	53	MALE	2	157.0	157	2	mal neo pancreas head												0	0	YES, CURRENTLY (WITHIN 7DAYS)	YES	MORE THAN 14	0	No	LOW HEALTH RISK	No	17347	17343	17343	2478	4	0	WHITE	0	0	0	0	0	1	0	0	0	1	1	0	0	0
541	1	53	MALE	5	157.8	157	2	malig neo pancreas nec												0	0	NO			0	No	LOW HEALTH RISK	No	17437	17426	17426	2491	11	0	BLACK/AFRICAN AMERICAN	0	0	0	0	0	1	0	0	0	1	1	0	0	0
542	1	36	MALE	3.5	157.8	157	2	malig neo pancreas nec	3	0	0	NA	0	0	NA		ALCOHOL	COCAINE/ CRACK	3+ Consequences	1	5	YES, CURRENTLY (WITHIN 7DAYS)	NO	9 OR LESS	1	Yes	INCREASED HEALTH RISK	No	17451	17453	17453	2493	2	0	WHITE	0	0	0	0	0	0	0	1	0	1	0	0	0	0
543	1	55	MALE	2.5	157.8	157	2	malig neo pancreas nec												0	0	NO			1	No	LOW HEALTH RISK	No	17668	17666	17666	2524	2	0	ASIAN	0	0	0	0	0	1	0	0	0	1	1	0	0	0
544	1	42	FEMALE	2.5	157.8	157	2	malig neo pancreas nec												0	0	YES, QUIT (WITHIN 8DAYS-6MONTHS)			1	No	LOW HEALTH RISK	No	17662	17658	17658	2523	4	0	BLACK/AFRICAN AMERICAN	0	0	0	0	0	1	0	0	0	1	1	0	0	0
545	1	51	MALE	1.5	157.0	157	2	mal neo pancreas head												0	0	YES, CURRENTLY (WITHIN 7DAYS)	YES	9 OR LESS	1	No	LOW HEALTH RISK	No	17589	17586	17586	2512	3	0	WHITE	0	0	0	0	0	1	0	0	0	1	1	0	0	0
546	1	78	FEMALE	4	157.8	157	2	malig neo pancreas nec												0	0	NO			0	No	LOW HEALTH RISK	No	17594	17593	17593	2513	1	0	WHITE	0	0	0	0	0	1	0	0	0	1	1	0	0	0
547	1	41	MALE	4.5	157.8	157	2	malig neo pancreas nec												0	0	YES, QUIT (WITHIN 8DAYS-6MONTHS)			1	No	LOW HEALTH RISK	Yes	17625	17630	17630	2517	5	0	HISPANIC	0	0	0	0	0	1	0	0	0	1	1	0	0	0
548	1	58	FEMALE	3.5	157.8	157	2	malig neo pancreas nec												0	0	YES, CURRENTLY (WITHIN 7DAYS)	YES	9 OR LESS	0	No	LOW HEALTH RISK	No	17615	17613	17613	2516	2	0	WHITE	0	0	0	0	0	1	0	0	0	1	1	0	0	0
549	1	57	FEMALE	3.5	157.2	157	2	mal neo pancreas tail												0	0	NO			0	No	LOW HEALTH RISK	No	17668	17672	17672	2524	4	0	BLACK/AFRICAN AMERICAN	0	0	0	0	0	1	0	0	0	1	1	0	0	0
550	1	47	MALE	4	157.8	157	2	malig neo pancreas nec												0	0	YES, QUIT (MORE THAN 6MONTHS)			0	No	LOW HEALTH RISK	Yes	17691	17681	17681	2527	10	0	HISPANIC	0	0	0	0	0	1	0	0	0	1	1	0	0	0
551	1	55	FEMALE	1	157.8	157	2	malig neo pancreas nec												0	0	YES, QUIT (MORE THAN 6MONTHS)			0	No	LOW HEALTH RISK	No	17282	17279	17279	2468	3	0	BLACK/AFRICAN AMERICAN	0	0	0	0	0	1	0	0	0	1	1	0	0	0
552	1	21	FEMALE	2.2	158.0	158	2	mal neo retroperitoneum	0	28	2	Smoking	28	0	NA			NONE	No Consequences	0	0	YES, CURRENTLY (WITHIN 7DAYS)	NO	10-14, FIRST CIG WITHIN 30MINS OF WAKING	0	Yes	INCREASED HEALTH RISK	No	17121	17120	17120	2445	1	0	WHITE	0	0	0	0	0	0	0	0	0	1	0	0	0	0
553	1	50	FEMALE	2.5	158.8	158	2	mal neo peritoneum nec												0	0	YES, QUIT (WITHIN 8DAYS-6MONTHS)			1	No	LOW HEALTH RISK	No	17123	17119	17119	2446	4	0	BLACK/AFRICAN AMERICAN	0	0	0	0	0	1	0	0	0	1	1	0	0	0
554	1	64	FEMALE	1	159.9	159	2	mal neo gi tract ill-def												0	0	YES, CURRENTLY (WITHIN 7DAYS)	YES	9 OR LESS	1	No	LOW HEALTH RISK	No	17324	17314	17314	2474	10	0	BLACK/AFRICAN AMERICAN	0	0	0	0	0	1	0	0	0	1	1	0	0	0
555	1	38	MALE	1.5	160.0	160	2	mal neo nasal cavities												0	0	NO			0	No	LOW HEALTH RISK	No	17358	17357	17357	2479	1	0	BLACK/AFRICAN AMERICAN	0	0	0	0	0	1	0	0	0	1	1	0	0	0
556	1	55	FEMALE	2.5	161.8	161	2	malignant neo larynx nec	2	4	4	Refused	0	0	NA				3+ Consequences	1	0	YES, QUIT (WITHIN 8DAYS-6MONTHS)			1	Yes	INCREASED HEALTH RISK	No	16992	16987	16987	2427	5	0	BLACK/AFRICAN AMERICAN	0	0	0	0	0	0	1	0	0	1	0	0	0	0
557	1	58	MALE	4.5	161.1	161	2	malig neo supraglottis												0	0	YES, CURRENTLY (WITHIN 7DAYS)	YES	MORE THAN 14	0	No	LOW HEALTH RISK	No	17603	17601	17601	2514	2	0	WHITE	0	0	0	0	0	1	0	0	0	1	1	0	0	0
558	1	59	MALE	2.5	161.8	161	2	malignant neo larynx nec												0	0	YES, QUIT (WITHIN 8DAYS-6MONTHS)			0	No	LOW HEALTH RISK	No	17538	17524	17524	2505	14	0	BLACK/AFRICAN AMERICAN	0	0	0	0	0	1	0	0	0	1	1	0	0	0
559	1	47	MALE	2.5	161.8	161	2	malignant neo larynx nec	28	0	0	NA	0	0	NA			NONE	No Consequences	1	0	YES, CURRENTLY (WITHIN 7DAYS)	NO	10-14, FIRST CIG MORE THAN 30MINS OF WAKING	1	No	INCREASED HEALTH RISK	No	17139	17138	17138	2448	1	0	BLACK/AFRICAN AMERICAN	28	0	0	0	0	0	1	0	0	1	0	0	0	0
560	1	75	MALE	2.5	161.0	161	2	malignant neo glottis												0	0	YES, CURRENTLY (WITHIN 7DAYS)	YES	10-14, FIRST CIG MORE THAN 30MINS OF WAKING	0	No	LOW HEALTH RISK	No	17666	17664	17664	2523	2	0	BLACK/AFRICAN AMERICAN	0	0	0	0	0	1	0	0	0	1	1	0	0	0
561	1	64	MALE	2.66667	161.9	161	2	malignant neo larynx nos												0	0	YES, CURRENTLY (WITHIN 7DAYS)	YES	9 OR LESS	1	No	LOW HEALTH RISK	No	17554	17548	17548	2507	6	0	BLACK/AFRICAN AMERICAN	0	0	0	0	0	1	0	0	0	1	1	0	0	0
562	1	77	FEMALE	2.2	161.9	161	2	malignant neo larynx nos												0	0	YES, CURRENTLY (WITHIN 7DAYS)	YES	9 OR LESS	1	No	LOW HEALTH RISK	No	17192	17191	17191	2456	1	0	WHITE	0	0	0	0	0	1	0	0	0	1	1	0	0	0
563	1	53	MALE	2	161.8	161	2	malignant neo larynx nec												0	0	YES, QUIT (MORE THAN 6MONTHS)			1	No	LOW HEALTH RISK	No	17007	17001	17001	2429	6	0	WHITE	0	0	0	0	0	1	0	0	0	1	1	0	0	0
564	1	51	MALE	2.2	161.9	161	2	malignant neo larynx nos												0	0	YES, CURRENTLY (WITHIN 7DAYS)	NO	9 OR LESS	0	No	LOW HEALTH RISK	No	17185	17184	17184	2455	1	0	BLACK/AFRICAN AMERICAN	0	0	0	0	0	1	0	0	0	1	1	0	0	0
565	1	46	MALE	3	161.1	161	2	malig neo supraglottis												0	0	YES, QUIT (MORE THAN 6MONTHS)			0	No	LOW HEALTH RISK	Yes	17521	17520	17520	2503	1	0	HISPANIC	0	0	0	0	0	1	0	0	0	1	1	0	0	0
566	1	51	MALE	1	161.1	161	2	malig neo supraglottis												0	0	YES, QUIT (WITHIN 8DAYS-6MONTHS)			0	No	LOW HEALTH RISK	Yes	17096	17094	17094	2442	2	0	HISPANIC	0	0	0	0	0	1	0	0	0	1	1	0	0	0
567	1	57	MALE	3	161.8	161	2	malignant neo larynx nec												0	0	YES, CURRENTLY (WITHIN 7DAYS)	YES	MORE THAN 14	1	No	LOW HEALTH RISK	No	17517	17506	17506	2502	11	0	BLACK/AFRICAN AMERICAN	0	0	0	0	0	1	0	0	0	1	1	0	0	0
568	1	46	MALE	3.5	161.1	161	2	malig neo supraglottis	0	30	0	NA	30	0	NA			HEROIN	3+ Consequences	0	9	YES, CURRENTLY (WITHIN 7DAYS)	YES	9 OR LESS	0	Yes	INCREASED HEALTH RISK	No	17619	17618	17618	2517	1	1	BLACK/AFRICAN AMERICAN	0	1	0	0	0	0	0	1	1	1	0	1	0	0
569	1	59	MALE	3.14286	161.9	161	2	malignant neo larynx nos	0	0	0	NA	0	0	NA			NONE	1-2 Consequences	1	1	YES, QUIT (WITHIN 8DAYS-6MONTHS)			1	No	INCREASED HEALTH RISK	No	17241	17240	17240	2463	1	0	BLACK/AFRICAN AMERICAN	0	0	0	0	0	0	1	0	0	1	0	0	0	0
570	1	60	MALE	3	161.8	161	2	malignant neo larynx nec												1	0	YES, CURRENTLY (WITHIN 7DAYS)	YES	MORE THAN 14	1	Yes	INCREASED HEALTH RISK	No	17233	17222	17222	2461	11	0	BLACK/AFRICAN AMERICAN	0	0	0	0	0	0	1	0	0	1	0	0	0	0
571	1	50	FEMALE	1	161.8	161	2	malignant neo larynx nec	10	5	0	NA	5	0	NA	NONE	NONE	ALCOHOL	No Consequences	1	0	YES, CURRENTLY (WITHIN 7DAYS)	YES	10-14, FIRST CIG WITHIN 30MINS OF WAKING	1	Yes	INCREASED HEALTH RISK	No	17273	17266	17266	2467	7	0	BLACK/AFRICAN AMERICAN	0	0	0	0	0	0	1	0	0	1	0	0	0	0
572	1	60	MALE	4.5	161.1	161	2	malig neo supraglottis												0	0	YES, CURRENTLY (WITHIN 7DAYS)	YES	10-14, FIRST CIG MORE THAN 30MINS OF WAKING	0	No	LOW HEALTH RISK	Yes	17533	17532	17532	2504	1	0	HISPANIC	0	0	0	0	0	1	0	0	0	1	1	0	0	0
573	1	72	MALE	2	161.8	161	2	malignant neo larynx nec												0	0	YES, CURRENTLY (WITHIN 7DAYS)	YES	9 OR LESS	1	No	LOW HEALTH RISK	No	17305	17304	17304	2472	1	0	BLACK/AFRICAN AMERICAN	0	0	0	0	0	1	0	0	0	1	1	0	0	0
574	1	57	FEMALE	1.33333	161.8	161	2	malignant neo larynx nec												0	0	YES, QUIT (MORE THAN 6MONTHS)			0	No	LOW HEALTH RISK	No	17024	17023	17023	2432	1	0	BLACK/AFRICAN AMERICAN	0	0	0	0	0	1	0	0	0	1	1	0	0	0
575	1	52	MALE	4.11111	162.9	162	2	mal neo bronch/lung nos												0	0	YES, QUIT (WITHIN 8DAYS-6MONTHS)			0	No	LOW HEALTH RISK	No	17477	17472	17472	2496	5	0	BLACK/AFRICAN AMERICAN	0	0	0	0	0	1	0	0	0	1	1	0	0	0
576	1	59	MALE	4	162.8	162	2	mal neo bronch/lung nec	29	29	0	NA	0	29	Nasal		HEROIN	ALCOHOL	3+ Consequences	1	8	YES, CURRENTLY (WITHIN 7DAYS)	YES	9 OR LESS	1	Yes	INCREASED HEALTH RISK	No	17041	17040	17040	2434	1	0	BLACK/AFRICAN AMERICAN	29	0	0	1	0	0	0	1	0	1	0	0	0	0
577	1	66	MALE	3.5	162.8	162	2	mal neo bronch/lung nec												0	0	YES, QUIT (MORE THAN 6MONTHS)			0	No	LOW HEALTH RISK	No	17051	17049	17049	2435	2	0	BLACK/AFRICAN AMERICAN	0	0	0	0	0	1	0	0	0	1	1	0	0	0
578	1	70	FEMALE	4	162.8	162	2	mal neo bronch/lung nec												0	0	YES, QUIT (MORE THAN 6MONTHS)			0	No	LOW HEALTH RISK	No	17406	17403	17403	2486	3	0	BLACK/AFRICAN AMERICAN	0	0	0	0	0	1	0	0	0	1	1	0	0	0
579	1	50	MALE	2	162.8	162	2	mal neo bronch/lung nec	15	10	10	Smoking	0	0	NA			COCAINE/ CRACK	1-2 Consequences	0	1	YES, CURRENTLY (WITHIN 7DAYS)	YES	9 OR LESS	1	Yes	INCREASED HEALTH RISK	No	17345	17345	17345	2477	0	0	BLACK/AFRICAN AMERICAN	0	0	0	0	0	0	0	0	0	1	0	0	0	0
580	1	62	MALE	3	162.8	162	2	mal neo bronch/lung nec	2	0	0	NA	0	0	NA			NONE	1-2 Consequences	1	1	YES, CURRENTLY (WITHIN 7DAYS)	YES	MORE THAN 14	1	No	INCREASED HEALTH RISK	No	17605	17603	17603	2515	2	0	WHITE	0	0	0	0	0	0	1	0	0	1	0	0	0	0
581	1	69	FEMALE	4.11111	162.9	162	2	mal neo bronch/lung nos												0	0	YES, QUIT (WITHIN 8DAYS-6MONTHS)			0	No	LOW HEALTH RISK	No	17399	17398	17398	2485	1	0	BLACK/AFRICAN AMERICAN	0	0	0	0	0	1	0	0	0	1	1	0	0	0
582	1	53	MALE	2.5	162.8	162	2	mal neo bronch/lung nec	0	27	0	NA	0	27	Nasal	NONE	NONE	HEROIN	3+ Consequences	0	9	YES, CURRENTLY (WITHIN 7DAYS)	YES	9 OR LESS	0	Yes	INCREASED HEALTH RISK	No	16987	16985	16985	2426	2	1	BLACK/AFRICAN AMERICAN	0	1	0	0	0	0	0	1	1	1	0	1	0	0
583	1	49	FEMALE	2.66667	162.9	162	2	mal neo bronch/lung nos	0	0	0	NA	0	0	NA			NONE	No Consequences	1	0	YES, CURRENTLY (WITHIN 7DAYS)	YES	10-14, FIRST CIG MORE THAN 30MINS OF WAKING	1	No	INCREASED HEALTH RISK	No	17407	17405	17405	2486	2	0	BLACK/AFRICAN AMERICAN	0	0	0	0	0	0	1	0	0	1	0	0	0	0
584	1	47	MALE	3.5	162.8	162	2	mal neo bronch/lung nec												0	0	YES, QUIT (WITHIN 8DAYS-6MONTHS)			1	No	LOW HEALTH RISK	No	17433	17423	17423	2490	10	0	BLACK/AFRICAN AMERICAN	0	0	0	0	0	1	0	0	0	1	1	0	0	0
585	1	64	MALE	4	162.8	162	2	mal neo bronch/lung nec												0	0	YES, QUIT (WITHIN 8DAYS-6MONTHS)			1	No	LOW HEALTH RISK	No	17449	17443	17443	2492	6	0	BLACK/AFRICAN AMERICAN	0	0	0	0	0	1	0	0	0	1	1	0	0	0
586	1	64	FEMALE	3.5	162.8	162	2	mal neo bronch/lung nec												0	0	NO			0	No	LOW HEALTH RISK	No	17607	17605	17605	2515	2	0	BLACK/AFRICAN AMERICAN	0	0	0	0	0	1	0	0	0	1	1	0	0	0
587	1	74	MALE	2.66667	162.9	162	2	mal neo bronch/lung nos												0	0	YES, QUIT (MORE THAN 6MONTHS)			0	No	LOW HEALTH RISK	No	17484	17483	17483	2497	1	0	BLACK/AFRICAN AMERICAN	0	0	0	0	0	1	0	0	0	1	1	0	0	0
588	1	52	MALE	3	162.8	162	2	mal neo bronch/lung nec												0	0	YES, CURRENTLY (WITHIN 7DAYS)	YES	9 OR LESS	0	No	LOW HEALTH RISK	No	17484	17481	17481	2497	3	0	WHITE	0	0	0	0	0	1	0	0	0	1	1	0	0	0
589	1	68	FEMALE	3.5	162.8	162	2	mal neo bronch/lung nec												0	0	NO			0	No	LOW HEALTH RISK	Yes	17056	17053	17053	2436	3	0	HISPANIC	0	0	0	0	0	1	0	0	0	1	1	0	0	0
590	1	60	MALE	5.5	162.8	162	2	mal neo bronch/lung nec												0	0	YES, QUIT (MORE THAN 6MONTHS)			0	No	LOW HEALTH RISK	No	17504	17499	17499	2500	5	0	BLACK/AFRICAN AMERICAN	0	0	0	0	0	1	0	0	0	1	1	0	0	0
591	1	65	FEMALE	4	162.8	162	2	mal neo bronch/lung nec												0	0	NO			0	No	LOW HEALTH RISK	No	17308	17307	17307	2472	1	0	BLACK/AFRICAN AMERICAN	0	0	0	0	0	1	0	0	0	1	1	0	0	0
592	1	54	FEMALE	3.5	162.8	162	2	mal neo bronch/lung nec												0	0	YES, QUIT (WITHIN 8DAYS-6MONTHS)			0	No	LOW HEALTH RISK	No	17046	17045	17045	2435	1	0	BLACK/AFRICAN AMERICAN	0	0	0	0	0	1	0	0	0	1	1	0	0	0
593	1	63	FEMALE	4.5	162.8	162	2	mal neo bronch/lung nec												0	0	NO			0	No	LOW HEALTH RISK	Yes	17414	17414	17414	2487	0	0	HISPANIC	0	0	0	0	0	1	0	0	0	1	1	0	0	0
594	1	48	FEMALE	2.5	162.8	162	2	mal neo bronch/lung nec	29	30	0	NA	2	30	Nasal			ALCOHOL	3+ Consequences	1	4	YES, CURRENTLY (WITHIN 7DAYS)	YES	9 OR LESS	1	Yes	INCREASED HEALTH RISK	No	17132	17128	17128	2447	4	0	BLACK/AFRICAN AMERICAN	0	0	0	1	0	0	0	1	0	1	0	0	0	1
595	1	73	FEMALE	4	162.3	162	2	mal neo upper lobe lung												0	0	YES, QUIT (MORE THAN 6MONTHS)			0	No	LOW HEALTH RISK	No	17054	17051	17051	2436	3	0	BLACK/AFRICAN AMERICAN	0	0	0	0	0	1	0	0	0	1	1	0	0	0
596	1	49	MALE	2.5	162.9	162	2	mal neo bronch/lung nos												0	0	YES, QUIT (MORE THAN 6MONTHS)			0	No	LOW HEALTH RISK	No	17687	17686	17686	2526	1	0	BLACK/AFRICAN AMERICAN	0	0	0	0	0	1	0	0	0	1	1	0	0	0
597	1	63	MALE	2.66667	162.9	162	2	mal neo bronch/lung nos												0	0	YES, QUIT (MORE THAN 6MONTHS)			0	No	LOW HEALTH RISK	No	17504	17500	17500	2500	4	0	WHITE	0	0	0	0	0	1	0	0	0	1	1	0	0	0
598	1	66	MALE	1	162.3	162	2	mal neo upper lobe lung												0	0	YES, QUIT (MORE THAN 6MONTHS)			0	No	LOW HEALTH RISK	No	17211	17209	17209	2458	2	0	BLACK/AFRICAN AMERICAN	0	0	0	0	0	1	0	0	0	1	1	0	0	0
599	1	58	FEMALE	2.5	162.8	162	2	mal neo bronch/lung nec												0	0	NO			1	No	LOW HEALTH RISK	Yes	17584	17583	17583	2512	1	0	HISPANIC	0	0	0	0	0	1	0	0	0	1	1	0	0	0
600	1	71	FEMALE	3.5	162.8	162	2	mal neo bronch/lung nec												0	0	YES, QUIT (MORE THAN 6MONTHS)			0	No	LOW HEALTH RISK	No	17229	17228	17228	2461	1	0	BLACK/AFRICAN AMERICAN	0	0	0	0	0	1	0	0	0	1	1	0	0	0
601	1	46	FEMALE	1	162.9	162	2	mal neo bronch/lung nos												0	0	YES, CURRENTLY (WITHIN 7DAYS)	YES	9 OR LESS	1	No	LOW HEALTH RISK	No	17021	17020	17020	2431	1	0	BLACK/AFRICAN AMERICAN	0	0	0	0	0	1	0	0	0	1	1	0	0	0
602	1	70	MALE	5.5	162.8	162	2	mal neo bronch/lung nec												0	0	YES, CURRENTLY (WITHIN 7DAYS)	YES	10-14, FIRST CIG WITHIN 30MINS OF WAKING	0	No	LOW HEALTH RISK	No	17610	17608	17608	2515	2	0	BLACK/AFRICAN AMERICAN	0	0	0	0	0	1	0	0	0	1	1	0	0	0
603	1	68	MALE	4	162.8	162	2	mal neo bronch/lung nec												0	0	YES, QUIT (MORE THAN 6MONTHS)			0	No	LOW HEALTH RISK	No	17077	17077	17077	2439	0	0	WHITE	0	0	0	0	0	1	0	0	0	1	1	0	0	0
604	1	48	MALE	3.5	162.8	162	2	mal neo bronch/lung nec	0	30	0	NA	0	30	Nasal			HEROIN	3+ Consequences	0	9	YES, CURRENTLY (WITHIN 7DAYS)	YES	9 OR LESS	0	Yes	INCREASED HEALTH RISK	No	17638	17637	17637	2519	1	1	BLACK/AFRICAN AMERICAN	0	1	0	0	0	0	0	1	1	1	0	1	0	0
605	1	55	MALE	3	162.8	162	2	mal neo bronch/lung nec	0	0	0	NA	0	0	NA			NONE	No Consequences	1	0	YES, CURRENTLY (WITHIN 7DAYS)	YES	9 OR LESS	1	Yes	INCREASED HEALTH RISK	No	17329	17326	17326	2475	3	0	BLACK/AFRICAN AMERICAN	0	0	0	0	0	0	1	0	0	1	0	0	0	0
606	1	56	FEMALE	3.5	162.8	162	2	mal neo bronch/lung nec												0	0	YES, QUIT (WITHIN 8DAYS-6MONTHS)			1	No	LOW HEALTH RISK	No	17359	17361	17361	2479	2	0	BLACK/AFRICAN AMERICAN	0	0	0	0	0	1	0	0	0	1	1	0	0	0
607	1	58	FEMALE	3.5	162.8	162	2	mal neo bronch/lung nec												0	0	YES, QUIT (WITHIN 8DAYS-6MONTHS)			0	No	LOW HEALTH RISK	No	17696	17690	17690	2528	6	0	BLACK/AFRICAN AMERICAN	0	0	0	0	0	1	0	0	0	1	1	0	0	0
608	1	63	MALE	2.16667	162.9	162	2	mal neo bronch/lung nos												0	0	NO			0	No	LOW HEALTH RISK	No	17589	17587	17587	2512	2	0	WHITE	0	0	0	0	0	1	0	0	0	1	1	0	0	0
609	1	50	MALE	2.5	162.8	162	2	mal neo bronch/lung nec												0	0	YES, QUIT (WITHIN 8DAYS-6MONTHS)			0	No	LOW HEALTH RISK	No	17524	17522	17522	2503	2	0	BLACK/AFRICAN AMERICAN	0	0	0	0	0	1	0	0	0	1	1	0	0	0
610	1	63	FEMALE	4	162.8	162	2	mal neo bronch/lung nec												0	0	YES, QUIT (MORE THAN 6MONTHS)			1	No	LOW HEALTH RISK	No	16987	16986	16986	2426	1	0	WHITE	0	0	0	0	0	1	0	0	0	1	1	0	0	0
611	1	54	FEMALE	2.5	162.8	162	2	mal neo bronch/lung nec												0	0	YES, QUIT (WITHIN 8DAYS-6MONTHS)			0	No	LOW HEALTH RISK	No	17373	17372	17372	2481	1	0	WHITE	0	0	0	0	0	1	0	0	0	1	1	0	0	0
612	1	51	FEMALE	2.5	162.8	162	2	mal neo bronch/lung nec												0	0					No		No	17104	17103	17103	2443	1	0		0	0	0	0	0	0	0	0	0	1	0	0	0	0
613	1	61	FEMALE	2	162.3	162	2	mal neo upper lobe lung												0	0	YES, CURRENTLY (WITHIN 7DAYS)	YES	MORE THAN 14	0	No	LOW HEALTH RISK	No	17664	17661	17661	2523	3	0	BLACK/AFRICAN AMERICAN	0	0	0	0	0	1	0	0	0	1	1	0	0	0
614	1	53	MALE	1	162.8	162	2	mal neo bronch/lung nec												0	0	YES, QUIT (MORE THAN 6MONTHS)			1	No	LOW HEALTH RISK	No	17145	17143	17143	2449	2	0	BLACK/AFRICAN AMERICAN	0	0	0	0	0	1	0	0	0	1	1	0	0	0
615	1	32	MALE	4.5	162.8	162	2	mal neo bronch/lung nec												0	0	NO			0	No	LOW HEALTH RISK	No	17035	17041	17041	2433	6	0	BLACK/AFRICAN AMERICAN	0	0	0	0	0	1	0	0	0	1	1	0	0	0
616	1	68	MALE	5.5	162.8	162	2	mal neo bronch/lung nec												0	0	YES, QUIT (WITHIN 8DAYS-6MONTHS)			0	No	LOW HEALTH RISK	No	17591	17590	17590	2513	1	0	BLACK/AFRICAN AMERICAN	0	0	0	0	0	1	0	0	0	1	1	0	0	0
617	1	64	FEMALE	1.75	162.9	162	2	mal neo bronch/lung nos												0	0	YES, QUIT (MORE THAN 6MONTHS)			0	No	LOW HEALTH RISK	No	17050	17049	17049	2435	1	0	BLACK/AFRICAN AMERICAN	0	0	0	0	0	1	0	0	0	1	1	0	0	0
618	1	51	MALE	1	162.3	162	2	mal neo upper lobe lung	12	0	0	NA	0	0	NA			NONE	3+ Consequences	1	3	YES, QUIT (WITHIN 8DAYS-6MONTHS)			1	No	INCREASED HEALTH RISK	No	17565	17561	17561	2509	4	0	BLACK/AFRICAN AMERICAN	12	0	0	0	0	0	0	1	0	1	0	0	0	0
619	1	59	FEMALE	4.5	162.3	162	2	mal neo upper lobe lung	30	0	0	NA	0	0	NA			ALCOHOL	3+ Consequences	1	6	YES, CURRENTLY (WITHIN 7DAYS)	NO	MORE THAN 14	1	No	INCREASED HEALTH RISK	No	17237	17236	17236	2462	1	0	WHITE	0	0	0	1	0	0	0	1	0	1	0	0	0	1
620	1	62	FEMALE	1	162.8	162	2	mal neo bronch/lung nec												0	0	YES, QUIT (MORE THAN 6MONTHS)			0	No	LOW HEALTH RISK	No	17192	17190	17190	2456	2	0	BLACK/AFRICAN AMERICAN	0	0	0	0	0	1	0	0	0	1	1	0	0	0
621	1	75	FEMALE	5.5	162.8	162	2	mal neo bronch/lung nec												0	0	YES, QUIT (MORE THAN 6MONTHS)			0	No	LOW HEALTH RISK	No	17183	17182	17182	2454	1	0	BLACK/AFRICAN AMERICAN	0	0	0	0	0	1	0	0	0	1	1	0	0	0
622	1	64	FEMALE	2.5	162.5	162	2	mal neo lower lobe lung												0	0	YES, QUIT (MORE THAN 6MONTHS)			1	No	LOW HEALTH RISK	No	17338	17335	17335	2476	3	0	BLACK/AFRICAN AMERICAN	0	0	0	0	0	1	0	0	0	1	1	0	0	0
623	1	52	FEMALE	3	162.8	162	2	mal neo bronch/lung nec												0	0	YES, QUIT (MORE THAN 6MONTHS)			1	No	LOW HEALTH RISK	No	17232	17230	17230	2461	2	0	BLACK/AFRICAN AMERICAN	0	0	0	0	0	1	0	0	0	1	1	0	0	0
624	1	48	MALE	4	162.8	162	2	mal neo bronch/lung nec	4	2	2	Smoking	0	2	Nasal			HEROIN	3+ Consequences	1	7	YES, QUIT (WITHIN 8DAYS-6MONTHS)			1	Yes	INCREASED HEALTH RISK	No	17680	17677	17677	2525	3	1	BLACK/AFRICAN AMERICAN	0	0	0	0	0	0	0	1	0	1	0	1	0	0
625	1	50	MALE	4.16667	162.5	162	2	mal neo lower lobe lung												0	0	YES, CURRENTLY (WITHIN 7DAYS)	NO	10-14, FIRST CIG MORE THAN 30MINS OF WAKING	1	No		No	17140	17139	17139	2448	1	0	BLACK/AFRICAN AMERICAN	0	0	0	0	0	0	0	0	0	1	0	0	0	0
626	1	59	FEMALE	4.6	162.3	162	2	mal neo upper lobe lung												0	0	YES, CURRENTLY (WITHIN 7DAYS)	YES	9 OR LESS	0	No	LOW HEALTH RISK	No	17293	17292	17292	2470	1	0	BLACK/AFRICAN AMERICAN	0	0	0	0	0	1	0	0	0	1	1	0	0	0
627	1	63	MALE	5	162.8	162	2	mal neo bronch/lung nec												0	0	YES, QUIT (MORE THAN 6MONTHS)			0	No	LOW HEALTH RISK	No	17428	17414	17414	2489	14	0	WHITE	0	0	0	0	0	1	0	0	0	1	1	0	0	0
628	1	58	MALE	3.5	162.8	162	2	mal neo bronch/lung nec												0	0	NO			1	No	LOW HEALTH RISK	No	17554	17552	17552	2507	2	0	BLACK/AFRICAN AMERICAN	0	0	0	0	0	1	0	0	0	1	1	0	0	0
629	1	58	MALE	3	162.8	162	2	mal neo bronch/lung nec												0	0	YES, CURRENTLY (WITHIN 7DAYS)	NO		1	No	LOW HEALTH RISK	No	17003	17001	17001	2429	2	0	WHITE	0	0	0	0	0	1	0	0	0	1	1	0	0	0
630	1	53	MALE	2	162.8	162	2	mal neo bronch/lung nec	26	0	0	NA	0	0	NA			NONE	No Consequences	1	0	Yes, Currently (Within 7Days)		9 or Less	1	No	Increased Health Risk	No	17014	17013	17013	2430	1	0	BLACK/AFRICAN AMERICAN	0	0	0	0	0	0	1	0	0	1	0	0	0	0
631	1	50	FEMALE	3	162.8	162	2	mal neo bronch/lung nec												0	0	YES, QUIT (MORE THAN 6MONTHS)			0	No	LOW HEALTH RISK	No	17386	17384	17384	2483	2	0	BLACK/AFRICAN AMERICAN	0	0	0	0	0	1	0	0	0	1	1	0	0	0
632	1	53	FEMALE	2	162.4	162	2	mal neo middle lobe lung												0	0	YES, QUIT (WITHIN 8DAYS-6MONTHS)			0	No	LOW HEALTH RISK	No	16987	16982	16982	2426	5	0	WHITE	0	0	0	0	0	1	0	0	0	1	1	0	0	0
633	1	53	FEMALE	1.5	162.8	162	2	mal neo bronch/lung nec												0	0	YES, CURRENTLY (WITHIN 7DAYS)	YES	9 OR LESS	0	No	LOW HEALTH RISK	No	17143	17140	17140	2449	3	0	BLACK/AFRICAN AMERICAN	0	0	0	0	0	1	0	0	0	1	1	0	0	0
634	1	50	FEMALE	3	162.8	162	2	mal neo bronch/lung nec												1	0	YES, CURRENTLY (WITHIN 7DAYS)	YES	MORE THAN 14	1	No	LOW HEALTH RISK	No	17713	17708	17708	2530	5	0	BLACK/AFRICAN AMERICAN	0	0	0	0	0	1	1	0	0	1	1	0	0	0
635	1	59	MALE	2	162.8	162	2	mal neo bronch/lung nec	0	0	0	NA	0	0	NA			ALCOHOL	3+ Consequences	1	3	YES, QUIT (WITHIN 8DAYS-6MONTHS)			1	No	INCREASED HEALTH RISK	No	17142	17128	17128	2448	14	0	BLACK/AFRICAN AMERICAN	0	0	0	1	0	0	0	1	0	1	0	0	0	1
636	1	81	MALE	3.14286	162.9	162	2	mal neo bronch/lung nos												0	0	YES, QUIT (MORE THAN 6MONTHS)			0	No	LOW HEALTH RISK	No	17190	17189	17189	2455	1	0	BLACK/AFRICAN AMERICAN	0	0	0	0	0	1	0	0	0	1	1	0	0	0
637	1	49	FEMALE	1.33333	162.8	162	2	mal neo bronch/lung nec												0	0	YES, QUIT (MORE THAN 6MONTHS)			0	No	LOW HEALTH RISK	Yes	17072	17071	17071	2438	1	0	HISPANIC	0	0	0	0	0	1	0	0	0	1	1	0	0	0
638	1	49	FEMALE	2.2	162.9	162	2	mal neo bronch/lung nos												0	0	NO			0	No	LOW HEALTH RISK	Yes	17520	17519	17519	2502	1	0	HISPANIC	0	0	0	0	0	1	0	0	0	1	1	0	0	0
639	1	64	MALE	2	162.8	162	2	mal neo bronch/lung nec												0	0	YES, QUIT (MORE THAN 6MONTHS)			0	No	LOW HEALTH RISK	Yes	17477	17475	17475	2496	2	0	HISPANIC	0	0	0	0	0	1	0	0	0	1	1	0	0	0
640	1	50	FEMALE	3	162.8	162	2	mal neo bronch/lung nec												0	0	YES, QUIT (MORE THAN 6MONTHS)			0	No	LOW HEALTH RISK	No	17044	17035	17035	2434	9	0	BLACK/AFRICAN AMERICAN	0	0	0	0	0	1	0	0	0	1	1	0	0	0
641	1	61	FEMALE	4	162.8	162	2	mal neo bronch/lung nec												1	0	YES, QUIT (MORE THAN 6MONTHS)			1	No	LOW HEALTH RISK	No	17062	17061	17061	2437	1	0	WHITE	0	0	0	0	0	1	1	0	0	1	1	0	0	0
642	1	45	FEMALE	1.5	162.8	162	2	mal neo bronch/lung nec												0	0	YES, CURRENTLY (WITHIN 7DAYS)	NO	9 OR LESS	1	No	LOW HEALTH RISK	No	17598	17596	17596	2514	2	0	BLACK/AFRICAN AMERICAN	0	0	0	0	0	1	0	0	0	1	1	0	0	0
643	1	52	MALE	2.5	162.8	162	2	mal neo bronch/lung nec												0	0	YES, QUIT (WITHIN 8DAYS-6MONTHS)			0	No	LOW HEALTH RISK	No	17156	17154	17154	2450	2	0	BLACK/AFRICAN AMERICAN	0	0	0	0	0	1	0	0	0	1	1	0	0	0
644	1	61	FEMALE	2	162.8	162	2	mal neo bronch/lung nec												0	0	YES, QUIT (MORE THAN 6MONTHS)			0	No	LOW HEALTH RISK	No	17072	17072	17072	2438	0	0	BLACK/AFRICAN AMERICAN	0	0	0	0	0	1	0	0	0	1	1	0	0	0
645	1	45	MALE	1	162.3	162	2	mal neo upper lobe lung												0	0	YES, QUIT (WITHIN 8DAYS-6MONTHS)			0	No	LOW HEALTH RISK	Yes	17073	17071	17071	2439	2	0	HISPANIC	0	0	0	0	0	1	0	0	0	1	1	0	0	0
646	1	60	MALE	2.5	162.8	162	2	mal neo bronch/lung nec												0	0	YES, QUIT (WITHIN 8DAYS-6MONTHS)			0	No	LOW HEALTH RISK	No	16985	16982	16982	2426	3	0	BLACK/AFRICAN AMERICAN	0	0	0	0	0	1	0	0	0	1	1	0	0	0
647	1	54	MALE	2	162.8	162	2	mal neo bronch/lung nec												0	0	YES, QUIT (MORE THAN 6MONTHS)			0	No	LOW HEALTH RISK	No	17007	17000	17000	2429	7	0	WHITE	0	0	0	0	0	1	0	0	0	1	1	0	0	0
648	1	51	MALE	3.5	162.8	162	2	mal neo bronch/lung nec												0	0	YES, CURRENTLY (WITHIN 7DAYS)	YES	9 OR LESS	0	No	LOW HEALTH RISK	No	17037	17036	17036	2433	1	0	BLACK/AFRICAN AMERICAN	0	0	0	0	0	1	0	0	0	1	1	0	0	0
649	1	50	MALE	1.5	162.8	162	2	mal neo bronch/lung nec												0	0	NO			0	No	LOW HEALTH RISK	No	16987	16986	16986	2426	1	0	BLACK/AFRICAN AMERICAN	0	0	0	0	0	1	0	0	0	1	1	0	0	0
650	1	60	MALE	1.5	162.8	162	2	mal neo bronch/lung nec												0	0	YES, QUIT (MORE THAN 6MONTHS)			0	No	LOW HEALTH RISK	No	17009	17007	17007	2429	2	0	BLACK/AFRICAN AMERICAN	0	0	0	0	0	1	0	0	0	1	1	0	0	0
651	1	53	FEMALE	4	162.8	162	2	mal neo bronch/lung nec												0	0	NO			0	No	LOW HEALTH RISK	Yes	17461	17458	17458	2494	3	0	HISPANIC	0	0	0	0	0	1	0	0	0	1	1	0	0	0
652	1	55	FEMALE	2	162.8	162	2	mal neo bronch/lung nec												0	0	NO			0	No	LOW HEALTH RISK	No	17098	17096	17096	2442	2	0	WHITE	0	0	0	0	0	1	0	0	0	1	1	0	0	0
653	1	63	FEMALE	3.5	162.8	162	2	mal neo bronch/lung nec												0	0	NO			0	No	LOW HEALTH RISK	No	17359	17357	17357	2479	2	0	BLACK/AFRICAN AMERICAN	0	0	0	0	0	1	0	0	0	1	1	0	0	0
654	1	80	FEMALE	2.5	162.8	162	2	mal neo bronch/lung nec												0	0	NO			0	No	LOW HEALTH RISK	No	17035	17034	17034	2433	1	0	BLACK/AFRICAN AMERICAN	0	0	0	0	0	1	0	0	0	1	1	0	0	0
655	1	47	MALE	1.5	162.8	162	2	mal neo bronch/lung nec	10	2	2	Smoking	0	0	NA			NONE	3+ Consequences	1	3	YES, CURRENTLY (WITHIN 7DAYS)	YES	10-14, FIRST CIG MORE THAN 30MINS OF WAKING	1	Yes	INCREASED HEALTH RISK	No	17061	17058	17058	2437	3	0	BLACK/AFRICAN AMERICAN	0	0	0	0	0	0	0	1	0	1	0	0	0	0
656	1	57	MALE	6.5	162.8	162	2	mal neo bronch/lung nec												0	0	YES, QUIT (WITHIN 8DAYS-6MONTHS)			0	No	LOW HEALTH RISK	No	17063	17060	17060	2437	3	0	BLACK/AFRICAN AMERICAN	0	0	0	0	0	1	0	0	0	1	1	0	0	0
657	1	65	MALE	4.5	162.8	162	2	mal neo bronch/lung nec												0	0	YES, QUIT (MORE THAN 6MONTHS)			0	No	LOW HEALTH RISK	Yes	17350	17349	17349	2478	1	0	HISPANIC	0	0	0	0	0	1	0	0	0	1	1	0	0	0
658	1	52	MALE	1.5	162.8	162	2	mal neo bronch/lung nec	0	1	0	NA	0	1	Nasal			NONE	No Consequences	1	0	YES, CURRENTLY (WITHIN 7DAYS)	YES	MORE THAN 14	1	Yes	INCREASED HEALTH RISK	No	17162	17158	17158	2451	4	0	BLACK/AFRICAN AMERICAN	0	0	0	0	0	0	1	0	0	1	0	0	0	0
659	1	71	MALE	1.5	162.8	162	2	mal neo bronch/lung nec												0	0	YES, QUIT (MORE THAN 6MONTHS)			0	No	LOW HEALTH RISK	Yes	17093	17087	17087	2441	6	0	HISPANIC	0	0	0	0	0	1	0	0	0	1	1	0	0	0
660	1	50	MALE	2.5	162.8	162	2	mal neo bronch/lung nec												0	0	YES, CURRENTLY (WITHIN 7DAYS)	YES	9 OR LESS	1	No	LOW HEALTH RISK	No	17106	17105	17105	2443	1	0	BLACK/AFRICAN AMERICAN	0	0	0	0	0	1	0	0	0	1	1	0	0	0
661	1	51	FEMALE	2.5	162.8	162	2	mal neo bronch/lung nec												0	0	YES, CURRENTLY (WITHIN 7DAYS)	YES	9 OR LESS	0	No	LOW HEALTH RISK	No	17134	17133	17133	2447	1	0	WHITE	0	0	0	0	0	1	0	0	0	1	1	0	0	0
662	1	50	MALE	1.5	162.8	162	2	mal neo bronch/lung nec	0	10	0	NA	0	10	Nasal			HEROIN	3+ Consequences	0	9	YES, QUIT (WITHIN 8DAYS-6MONTHS)			0	Yes	INCREASED HEALTH RISK	No	17118	17113	17113	2445	5	1	BLACK/AFRICAN AMERICAN	0	1	0	0	0	0	0	1	1	1	0	1	0	0
663	1	48	MALE	2.2	162.8	162	2	mal neo bronch/lung nec												0	0	YES, QUIT (MORE THAN 6MONTHS)			0	No	LOW HEALTH RISK	No	17185	17184	17184	2455	1	0	BLACK/AFRICAN AMERICAN	0	0	0	0	0	1	0	0	0	1	1	0	0	0
664	1	53	MALE	3.5	162.8	162	2	mal neo bronch/lung nec	0	0	0	NA	0	0	NA			NONE	3+ Consequences	0	6	YES, CURRENTLY (WITHIN 7DAYS)	YES	9 OR LESS	1	Yes	INCREASED HEALTH RISK	No	17155	17153	17153	2450	2	0	BLACK/AFRICAN AMERICAN	0	0	0	0	0	0	0	1	1	1	0	0	0	0
665	1	53	MALE	3	162.8	162	2	mal neo bronch/lung nec	8	3	0	NA	3	0	NA			NONE	No Consequences	0	0	YES, CURRENTLY (WITHIN 7DAYS)	YES	10-14, FIRST CIG WITHIN 30MINS OF WAKING	1	Yes	INCREASED HEALTH RISK	No	17147	17146	17146	2449	1	0	BLACK/AFRICAN AMERICAN	0	0	0	0	0	0	0	0	0	1	0	0	0	0
666	1	52	FEMALE	2.5	162.8	162	2	mal neo bronch/lung nec	0	7	7	Smoking	0	0	NA			COCAINE/ CRACK	3+ Consequences	0	5	YES, CURRENTLY (WITHIN 7DAYS)	YES	9 OR LESS	1	Yes	INCREASED HEALTH RISK	No	17238	17236	17236	2462	2	0	BLACK/AFRICAN AMERICAN	0	0	1	0	0	0	0	1	1	1	0	0	1	0
667	1	60	MALE	2	162.3	162	2	mal neo upper lobe lung												0	0	YES, QUIT (MORE THAN 6MONTHS)			0	No	LOW HEALTH RISK	No	17456	17454	17454	2493	2	0	BLACK/AFRICAN AMERICAN	0	0	0	0	0	1	0	0	0	1	1	0	0	0
668	1	63	MALE	1	162.3	162	2	mal neo upper lobe lung												0	0	YES, QUIT (WITHIN 8DAYS-6MONTHS)			1	No	LOW HEALTH RISK	No	17203	17195	17195	2457	8	0	WHITE	0	0	0	0	0	1	0	0	0	1	1	0	0	0
669	1	58	FEMALE	2.5	162.8	162	2	mal neo bronch/lung nec												0	0	YES, QUIT (WITHIN 8DAYS-6MONTHS)			0	No	LOW HEALTH RISK	No	17203	17202	17202	2457	1	0	BLACK/AFRICAN AMERICAN	0	0	0	0	0	1	0	0	0	1	1	0	0	0
670	1	64	FEMALE	3.625	162.9	162	2	mal neo bronch/lung nos												0	0	YES, QUIT (MORE THAN 6MONTHS)			0	No	LOW HEALTH RISK	No	17330	17329	17329	2475	1	0	BLACK/AFRICAN AMERICAN	0	0	0	0	0	1	0	0	0	1	1	0	0	0
671	1	53	FEMALE	2.5	162.8	162	2	mal neo bronch/lung nec												0	0	NO			0	No	LOW HEALTH RISK	No	17238	17237	17237	2462	1	0	BLACK/AFRICAN AMERICAN	0	0	0	0	0	1	0	0	0	1	1	0	0	0
672	1	68	FEMALE	2	162.8	162	2	mal neo bronch/lung nec												0	0	YES, QUIT (WITHIN 8DAYS-6MONTHS)			0	No	LOW HEALTH RISK	Yes	17242	17239	17239	2463	3	0	HISPANIC	0	0	0	0	0	1	0	0	0	1	1	0	0	0
673	1	56	FEMALE	4.5	162.8	162	2	mal neo bronch/lung nec												0	0	YES, CURRENTLY (WITHIN 7DAYS)	YES	9 OR LESS	0	No	LOW HEALTH RISK	No	17708	17707	17707	2529	1	0	BLACK/AFRICAN AMERICAN	0	0	0	0	0	1	0	0	0	1	1	0	0	0
674	1	56	FEMALE	1.5	162.8	162	2	mal neo bronch/lung nec												0	0	YES, CURRENTLY (WITHIN 7DAYS)	NO	10-14, FIRST CIG MORE THAN 30MINS OF WAKING	1	No	LOW HEALTH RISK	No	17612	17611	17611	2516	1	0	BLACK/AFRICAN AMERICAN	0	0	0	0	0	1	0	0	0	1	1	0	0	0
675	1	52	FEMALE	4.6	162.9	162	2	mal neo bronch/lung nos												0	0	YES, CURRENTLY (WITHIN 7DAYS)	YES	9 OR LESS	1	No	LOW HEALTH RISK	No	17305	17304	17304	2472	1	0	BLACK/AFRICAN AMERICAN	0	0	0	0	0	1	0	0	0	1	1	0	0	0
676	1	71	MALE	4	162.3	162	2	mal neo upper lobe lung												0	0	YES, QUIT (MORE THAN 6MONTHS)			1	No	LOW HEALTH RISK	No	17261	17260	17260	2465	1	0	BLACK/AFRICAN AMERICAN	0	0	0	0	0	1	0	0	0	1	1	0	0	0
677	1	57	FEMALE	2	162.8	162	2	mal neo bronch/lung nec												0	0	YES, QUIT (WITHIN 8DAYS-6MONTHS)			0	No	LOW HEALTH RISK	No	17267	17261	17261	2466	6	0	WHITE	0	0	0	0	0	1	0	0	0	1	1	0	0	0
678	1	46	MALE	1	162.9	162	2	mal neo bronch/lung nos												0	0	YES, CURRENTLY (WITHIN 7DAYS)	YES	MORE THAN 14	1	No	LOW HEALTH RISK	No	17385	17378	17378	2483	7	0	WHITE	0	0	0	0	0	1	0	0	0	1	1	0	0	0
679	1	51	MALE	3	162.8	162	2	mal neo bronch/lung nec												0	0	YES, QUIT (WITHIN 8DAYS-6MONTHS)			0	No	LOW HEALTH RISK	No	17616	17614	17614	2516	2	0	BLACK/AFRICAN AMERICAN	0	0	0	0	0	1	0	0	0	1	1	0	0	0
680	1	54	MALE	3.5	162.8	162	2	mal neo bronch/lung nec												0	0	YES, CURRENTLY (WITHIN 7DAYS)	YES	9 OR LESS	1	No	LOW HEALTH RISK	No	17395	17390	17390	2485	5	0	BLACK/AFRICAN AMERICAN	0	0	0	0	0	1	0	0	0	1	1	0	0	0
681	1	50	MALE	2.5	162.8	162	2	mal neo bronch/lung nec												0	0	YES, QUIT (WITHIN 8DAYS-6MONTHS)			0	No	LOW HEALTH RISK	No	17587	17587	17587	2512	0	0	BLACK/AFRICAN AMERICAN	0	0	0	0	0	1	0	0	0	1	1	0	0	0
682	1	50	MALE	3.5	162.8	162	2	mal neo bronch/lung nec												0	0	YES, CURRENTLY (WITHIN 7DAYS)	YES	MORE THAN 14	1	No	LOW HEALTH RISK	No	17289	17287	17287	2469	2	0	WHITE	0	0	0	0	0	1	0	0	0	1	1	0	0	0
683	1	50	FEMALE	2	162.8	162	2	mal neo bronch/lung nec	0	0	0	NA	0	0	NA			COCAINE/ CRACK	No Consequences	0	0	YES, QUIT (WITHIN 8DAYS-6MONTHS)			0	Yes	INCREASED HEALTH RISK	No	17418	17416	17416	2488	2	0	BLACK/AFRICAN AMERICAN	0	0	0	0	0	0	0	0	0	1	0	0	0	0
684	1	75	FEMALE	6.5	162.8	162	2	mal neo bronch/lung nec												0	0	NO			0	No	LOW HEALTH RISK	No	17405	17402	17402	2486	3	0	BLACK/AFRICAN AMERICAN	0	0	0	0	0	1	0	0	0	1	1	0	0	0
685	1	54	FEMALE	1.75	162.9	162	2	mal neo bronch/lung nos												0	0	YES, QUIT (WITHIN 8DAYS-6MONTHS)			1	No	LOW HEALTH RISK	No	17582	17581	17581	2511	1	0	WHITE	0	0	0	0	0	1	0	0	0	1	1	0	0	0
686	1	76	FEMALE	3.5	162.8	162	2	mal neo bronch/lung nec												0	0	NO			0	No	LOW HEALTH RISK	No	17422	17416	17416	2488	6	0	BLACK/AFRICAN AMERICAN	0	0	0	0	0	1	0	0	0	1	1	0	0	0
687	1	59	MALE	1.5	162.8	162	2	mal neo bronch/lung nec												0	0	YES, QUIT (WITHIN 8DAYS-6MONTHS)			1	No	LOW HEALTH RISK	No	17696	17694	17694	2528	2	0	BLACK/AFRICAN AMERICAN	0	0	0	0	0	1	0	0	0	1	1	0	0	0
688	1	68	MALE	7.5	162.8	162	2	mal neo bronch/lung nec												0	0	YES, CURRENTLY (WITHIN 7DAYS)	YES	MORE THAN 14	0	No	LOW HEALTH RISK	No	17507	17505	17505	2501	2	0	BLACK/AFRICAN AMERICAN	0	0	0	0	0	1	0	0	0	1	1	0	0	0
689	1	75	MALE	4	162.8	162	2	mal neo bronch/lung nec												0	0	YES, QUIT (MORE THAN 6MONTHS)			0	No	LOW HEALTH RISK	No	17524	17522	17522	2503	2	0	BLACK/AFRICAN AMERICAN	0	0	0	0	0	1	0	0	0	1	1	0	0	0
690	1	87	FEMALE	3.14286	162.9	162	2	mal neo bronch/lung nos	0	0	0	NA	0	0	NA			NONE	No Consequences	0	0	YES, QUIT (WITHIN 8DAYS-6MONTHS)			1	Yes	INCREASED HEALTH RISK	Yes	17536	17526	17526	2505	10	0	HISPANIC	0	0	0	0	0	0	0	0	0	1	0	0	0	0
691	1	48	MALE	3.14286	162.9	162	2	mal neo bronch/lung nos												0	0	YES, QUIT (MORE THAN 6MONTHS)			1	No	LOW HEALTH RISK	No	17541	17540	17540	2505	1	0	BLACK/AFRICAN AMERICAN	0	0	0	0	0	1	0	0	0	1	1	0	0	0
692	1	63	MALE	2.5	162.8	162	2	mal neo bronch/lung nec												0	0	YES, QUIT (WITHIN 8DAYS-6MONTHS)			0	No	LOW HEALTH RISK	No	17540	17537	17537	2505	3	0	WHITE	0	0	0	0	0	1	0	0	0	1	1	0	0	0
693	1	49	MALE	3.5	162.8	162	2	mal neo bronch/lung nec												0	0	YES, QUIT (MORE THAN 6MONTHS)			0	No	LOW HEALTH RISK	Yes	17597	17596	17596	2513	1	0	HISPANIC	0	0	0	0	0	1	0	0	0	1	1	0	0	0
694	1	59	MALE	4	162.8	162	2	mal neo bronch/lung nec												0	0	YES, CURRENTLY (WITHIN 7DAYS)	NO	9 OR LESS	1	No	LOW HEALTH RISK	No	17567	17567	17567	2509	0	0	BLACK/AFRICAN AMERICAN	0	0	0	0	0	1	0	0	0	1	1	0	0	0
695	1	82	FEMALE	6.5	162.8	162	2	mal neo bronch/lung nec												0	0	YES, QUIT (MORE THAN 6MONTHS)			1	No	LOW HEALTH RISK	No	17573	17569	17569	2510	4	0	BLACK/AFRICAN AMERICAN	0	0	0	0	0	1	0	0	0	1	1	0	0	0
696	1	62	MALE	2	162.8	162	2	mal neo bronch/lung nec												0	0	YES, QUIT (WITHIN 8DAYS-6MONTHS)			1	No	LOW HEALTH RISK	No	17590	17587	17587	2512	3	0	WHITE	0	0	0	0	0	1	0	0	0	1	1	0	0	0
697	1	57	MALE	2.5	162.8	162	2	mal neo bronch/lung nec	0	0	0	NA	0	0	NA			ALCOHOL	No Consequences	1	0	YES, CURRENTLY (WITHIN 7DAYS)	YES	MORE THAN 14	1	No	INCREASED HEALTH RISK	No	17610	17604	17604	2515	6	0	WHITE	0	0	0	0	0	0	1	0	0	1	0	0	0	0
698	1	56	MALE	3	162.8	162	2	mal neo bronch/lung nec	28	16	0	NA	0	16	Nasal		ALCOHOL	HEROIN	3+ Consequences	1	8	YES, CURRENTLY (WITHIN 7DAYS)	NO	10-14, FIRST CIG WITHIN 30MINS OF WAKING	1	Yes	INCREASED HEALTH RISK	No	17616	17613	17613	2516	3	1	BLACK/AFRICAN AMERICAN	28	0	0	0	0	0	0	1	0	1	0	0	0	0
699	1	60	MALE	3.5	162.8	162	2	mal neo bronch/lung nec												0	0	YES, QUIT (MORE THAN 6MONTHS)			1	No	LOW HEALTH RISK	No	17667	17666	17666	2523	1	0	WHITE	0	0	0	0	0	1	0	0	0	1	1	0	0	0
700	1	51	MALE	3	162.8	162	2	mal neo bronch/lung nec												0	0	YES, QUIT (WITHIN 8DAYS-6MONTHS)			0	No	LOW HEALTH RISK	No	17629	17629	17629	2518	0	0	NATIVE HAWAIIAN	0	0	0	0	0	1	0	0	0	1	1	0	0	0
701	1	56	MALE	2.5	162.9	162	2	mal neo bronch/lung nos												0	0	YES, CURRENTLY (WITHIN 7DAYS)	NO	9 OR LESS	1	No	LOW HEALTH RISK	No	17644	17642	17642	2520	2	0	BLACK/AFRICAN AMERICAN	0	0	0	0	0	1	0	0	0	1	1	0	0	0
702	1	56	MALE	3	162.9	162	2	mal neo bronch/lung nos												0	0	YES, QUIT (WITHIN 8DAYS-6MONTHS)			0	No	LOW HEALTH RISK	No	17690	17680	17680	2527	10	0	BLACK/AFRICAN AMERICAN	0	0	0	0	0	1	0	0	0	1	1	0	0	0
703	1	45	MALE	3.5	162.8	162	2	mal neo bronch/lung nec	8	4	4	Smoking	0	0	NA			COCAINE/ CRACK	1-2 Consequences	0	2	YES, CURRENTLY (WITHIN 7DAYS)	YES	10-14, FIRST CIG MORE THAN 30MINS OF WAKING	1	Yes	INCREASED HEALTH RISK	No	17659	17658	17658	2522	1	0	BLACK/AFRICAN AMERICAN	0	0	0	0	0	0	0	0	0	1	0	0	0	0
704	1	64	MALE	3.5	162.8	162	2	mal neo bronch/lung nec												0	0	NO			1	No	LOW HEALTH RISK	No	17690	17683	17683	2527	7	0	BLACK/AFRICAN AMERICAN	0	0	0	0	0	1	0	0	0	1	1	0	0	0
705	1	57	FEMALE	3.5	162.9	162	2	mal neo bronch/lung nos												0	0	YES, QUIT (MORE THAN 6MONTHS)			0	No	LOW HEALTH RISK	No	17701	17699	17699	2528	2	0	BLACK/AFRICAN AMERICAN	0	0	0	0	0	1	0	0	0	1	1	0	0	0
706	1	46	MALE	2	162.8	162	2	mal neo bronch/lung nec												0	0	YES, CURRENTLY (WITHIN 7DAYS)	YES	9 OR LESS	1	No	LOW HEALTH RISK	No	17708	17709	17709	2529	1	0	WHITE	0	0	0	0	0	1	0	0	0	1	1	0	0	0
707	1	58	MALE	3	162.8	162	2	mal neo bronch/lung nec	0	0	0	NA	0	0	NA			ALCOHOL	3+ Consequences	1	8	YES, CURRENTLY (WITHIN 7DAYS)	YES	MORE THAN 14	1	No	INCREASED HEALTH RISK	No	17241	17240	17240	2463	1	0	BLACK/AFRICAN AMERICAN	0	0	0	1	0	0	0	1	0	1	0	0	0	1
708	1	63	MALE	3	162.8	162	2	mal neo bronch/lung nec												0	0	YES, QUIT (MORE THAN 6MONTHS)			0	No	LOW HEALTH RISK	No	17583	17581	17581	2511	2	0	BLACK/AFRICAN AMERICAN	0	0	0	0	0	1	0	0	0	1	1	0	0	0
709	1	54	MALE	2.5	162.8	162	2	mal neo bronch/lung nec	0	21	0	NA	0	21	Nasal			HEROIN	3+ Consequences	0	8	NO			0	Yes	INCREASED HEALTH RISK	No	16993	16989	16989	2427	4	1	BLACK/AFRICAN AMERICAN	0	1	0	0	0	0	0	1	1	1	0	1	0	0
710	1	48	FEMALE	2	162.8	162	2	mal neo bronch/lung nec	1	3	3	Smoking	0	0	NA			NONE	1-2 Consequences	0	1	YES, CURRENTLY (WITHIN 7DAYS)	YES	9 OR LESS	1	Yes	INCREASED HEALTH RISK	No	17133	17132	17132	2447	1	0	BLACK/AFRICAN AMERICAN	0	0	0	0	0	0	0	0	0	1	0	0	0	0
711	1	71	FEMALE	4.5	162.8	162	2	mal neo bronch/lung nec												0	0	YES, CURRENTLY (WITHIN 7DAYS)	YES	9 OR LESS	0	No	LOW HEALTH RISK	No	16992	16989	16989	2427	3	0	BLACK/AFRICAN AMERICAN	0	0	0	0	0	1	0	0	0	1	1	0	0	0
712	1	66	MALE	5.5	162.8	162	2	mal neo bronch/lung nec												0	0	YES, QUIT (MORE THAN 6MONTHS)			1	No	LOW HEALTH RISK	No	17254	17251	17251	2464	3	0	BLACK/AFRICAN AMERICAN	0	0	0	0	0	1	0	0	0	1	1	0	0	0
713	1	51	MALE	4.5	162.8	162	2	mal neo bronch/lung nec	20	10	10	Smoking	0	0	NA			NONE	1-2 Consequences	1	1	YES, QUIT (WITHIN 8DAYS-6MONTHS)			1	Yes	INCREASED HEALTH RISK	No	17142	17140	17140	2448	2	0	BLACK/AFRICAN AMERICAN	0	0	0	0	0	0	1	0	0	1	0	0	0	0
714	1	75	FEMALE	2	162.5	162	2	mal neo lower lobe lung												0	0	YES, QUIT (MORE THAN 6MONTHS)			1	No	LOW HEALTH RISK	No	17205	17204	17204	2457	1	0	BLACK/AFRICAN AMERICAN	0	0	0	0	0	1	0	0	0	1	1	0	0	0
715	1	83	MALE	2	162.8	162	2	mal neo bronch/lung nec												0	0	YES, QUIT (MORE THAN 6MONTHS)			0	No	LOW HEALTH RISK	No	17098	17097	17097	2442	1	0	BLACK/AFRICAN AMERICAN	0	0	0	0	0	1	0	0	0	1	1	0	0	0
716	1	40	MALE	2	162.3	162	2	mal neo upper lobe lung	7	28	28	Smoking	0	28	Nasal		COCAINE/ CRACK	HEROIN	3+ Consequences	0	9	YES, CURRENTLY (WITHIN 7DAYS)	YES	MORE THAN 14	1	Yes	INCREASED HEALTH RISK	No	17261	17260	17260	2465	1	1	BLACK/AFRICAN AMERICAN	0	0	0	0	0	0	0	1	1	1	0	0	0	0
717	1	52	FEMALE	2.5	163.8	163	2	malig neopl pleura nec	28	1	1	Smoking	1	0	NA		COCAINE/ CRACK	ALCOHOL	3+ Consequences	1	4	YES, CURRENTLY (WITHIN 7DAYS)	NO	9 OR LESS	1	Yes	INCREASED HEALTH RISK	No	17292	17291	17291	2470	1	0	BLACK/AFRICAN AMERICAN	28	0	0	0	0	0	0	1	0	1	0	0	0	0
718	1	53	FEMALE	4	164.2	164	2	mal neo ant mediastinum												0	0	NO			0	No	LOW HEALTH RISK	Yes	17456	17455	17455	2493	1	0	HISPANIC	0	0	0	0	0	1	0	0	0	1	1	0	0	0
719	1	59	FEMALE	3	170.6	170	2	mal neo pelvic girdle												0	0	NO			0	No	LOW HEALTH RISK	No	17359	17358	17358	2479	1	0	BLACK/AFRICAN AMERICAN	0	0	0	0	0	1	0	0	0	1	1	0	0	0
720	1	33	MALE	2	170.2	170	2	malig neo vertebrae												0	0	YES, CURRENTLY (WITHIN 7DAYS)	YES	9 OR LESS	0	No	LOW HEALTH RISK	No	17086	17083	17083	2440	3	0	BLACK/AFRICAN AMERICAN	0	0	0	0	0	1	0	0	0	1	1	0	0	0
721	1	26	MALE	1	170.7	170	2	mal neo long bones leg	0	10	0	NA	10	0	NA			NONE	No Consequences	0	0	NO			0	Yes	INCREASED HEALTH RISK	Yes	17383	17381	17381	2483	2	0	HISPANIC	0	0	0	0	0	0	0	0	0	1	0	0	0	0
722	1	50	FEMALE	3.66667	170.0	170	2	mal neo skull/face bone												0	0	YES, CURRENTLY (WITHIN 7DAYS)	YES	9 OR LESS	1	No	LOW HEALTH RISK	No	17470	17462	17462	2495	8	0	BLACK/AFRICAN AMERICAN	0	0	0	0	0	1	0	0	0	1	1	0	0	0
723	1	52	FEMALE	1.5	170.7	170	2	mal neo long bones leg												0	0	NO			0	No	LOW HEALTH RISK	No	17141	17140	17140	2448	1	0	BLACK/AFRICAN AMERICAN	0	0	0	0	0	1	0	0	0	1	1	0	0	0
724	1	46	MALE	2.5	170.8	170	2	mal neo bones ankle/foot												0	0	YES, QUIT (MORE THAN 6MONTHS)			1	No	LOW HEALTH RISK	No	16992	16991	16991	2427	1	0	WHITE	0	0	0	0	0	1	0	0	0	1	1	0	0	0
725	1	60	MALE	1.5	170.7	170	2	mal neo long bones leg												0	0	NO			1	No	LOW HEALTH RISK	No	17092	17091	17091	2441	1	0	ASIAN	0	0	0	0	0	1	0	0	0	1	1	0	0	0
726	1	65	MALE	2	170.8	170	2	mal neo bones ankle/foot												0	0	NO			0	No	LOW HEALTH RISK	Yes	17135	17134	17134	2447	1	0	HISPANIC	0	0	0	0	0	1	0	0	0	1	1	0	0	0
727	1	49	MALE	2.5	170.0	170	2	mal neo skull/face bone	29	0	0	NA	0	0	NA			NONE	No Consequences	1	0	YES, CURRENTLY (WITHIN 7DAYS)	NO	MORE THAN 14	1	No	INCREASED HEALTH RISK	No	17218	17217	17217	2459	1	0	AMERICAN INDIAN	0	0	0	0	0	0	1	0	0	1	0	0	0	0
728	1	32	MALE	1	170.7	170	2	mal neo long bones leg												0	0	NO			0	No	LOW HEALTH RISK	No	17316	17315	17315	2473	1	0	WHITE	0	0	0	0	0	1	0	0	0	1	1	0	0	0
729	1	45	MALE	1.5	170.1	170	2	malignant neo mandible												0	0	YES, QUIT (MORE THAN 6MONTHS)			1	No	LOW HEALTH RISK	No	17636	17629	17629	2519	7	0	BLACK/AFRICAN AMERICAN	0	0	0	0	0	1	0	0	0	1	1	0	0	0
730	1	33	MALE	1	171.3	171	2	mal neo soft tissue leg	10	10	0	NA	10	2	Nasal	ALCOHOL	MARIJUANA	HEROIN	1-2 Consequences	1	1	YES, QUIT (MORE THAN 6MONTHS)			1	Yes	INCREASED HEALTH RISK	Yes	17479	17476	17476	2497	3	0	HISPANIC	0	0	0	0	0	0	1	0	0	1	0	0	0	0
731	1	59	FEMALE	1.8	171.9	171	2	mal neo soft tissue nos												0	0	YES, QUIT (MORE THAN 6MONTHS)			0	No	LOW HEALTH RISK	No	17408	17407	17407	2486	1	0	BLACK/AFRICAN AMERICAN	0	0	0	0	0	1	0	0	0	1	1	0	0	0
732	1	63	MALE	4.5	171.3	171	2	mal neo soft tissue leg												0	0	YES, CURRENTLY (WITHIN 7DAYS)	YES	9 OR LESS	0	No	LOW HEALTH RISK	No	17568	17567	17567	2509	1	0	BLACK/AFRICAN AMERICAN	0	0	0	0	0	1	0	0	0	1	1	0	0	0
733	1	48	FEMALE	4.5	171.6	171	2	mal neo soft tis pelvis												0	0	NO			0	No	LOW HEALTH RISK	No	17027	17024	17024	2432	3	0	BLACK/AFRICAN AMERICAN	0	0	0	0	0	1	0	0	0	1	1	0	0	0
734	1	22	FEMALE	2.5	171.3	171	2	mal neo soft tissue leg												0	0	NO			0	No	LOW HEALTH RISK	No	17190	17178	17178	2455	12	0	BLACK/AFRICAN AMERICAN	0	0	0	0	0	1	0	0	0	1	1	0	0	0
735	1	71	MALE	2	171.3	171	2	mal neo soft tissue leg												0	0	NO			0	No	LOW HEALTH RISK	No	17218	17217	17217	2459	1	0	BLACK/AFRICAN AMERICAN	0	0	0	0	0	1	0	0	0	1	1	0	0	0
736	1	63	FEMALE	4	171.4	171	2	mal neo soft tis thorax												0	0	NO			0	No	LOW HEALTH RISK	No	17510	17508	17508	2501	2	0	ASIAN	0	0	0	0	0	1	0	0	0	1	1	0	0	0
737	1	34	MALE	2.66667	171.6	171	2	mal neo soft tis pelvis												0	0	NO			0	No	LOW HEALTH RISK	Yes	17640	17637	17637	2520	3	0	HISPANIC	0	0	0	0	0	1	0	0	0	1	1	0	0	0
738	1	25	MALE	1.33333	171.3	171	2	mal neo soft tissue leg												0	0	NO			0	No	LOW HEALTH RISK	Yes	17506	17504	17504	2500	2	0	HISPANIC	0	0	0	0	0	1	0	0	0	1	1	0	0	0
739	1	19	FEMALE	1	171.0	171	2	mal neo soft tissue head												0	0	YES, QUIT (WITHIN 8DAYS-6MONTHS)			0	No	LOW HEALTH RISK	No	17562	17559	17559	2508	3	0	BLACK/AFRICAN AMERICAN	0	0	0	0	0	1	0	0	0	1	1	0	0	0
740	1	81	MALE	2.5	171.5	171	2	mal neo soft tis abdomen												0	0	NO			0	No	LOW HEALTH RISK	Yes	17704	17703	17703	2529	1	0	HISPANIC	0	0	0	0	0	1	0	0	0	1	1	0	0	0
741	1	59	MALE	2.5	173.3	173	2	mal neo skin face nec												0	0	YES, QUIT (MORE THAN 6MONTHS)			0	No	LOW HEALTH RISK	Yes	17420	17419	17419	2488	1	0	HISPANIC	0	0	0	0	0	1	0	0	0	1	1	0	0	0
742	1	39	MALE	1.5	173.8	173	2	malig neo skin nec												0	0	NO			1	No	LOW HEALTH RISK	No	17162	17161	17161	2451	1	0	BLACK/AFRICAN AMERICAN	0	0	0	0	0	1	0	0	0	1	1	0	0	0
743	1	45	MALE	2.5	173.7	173	2	malig neo skin leg												0	0	NO			1	No	LOW HEALTH RISK	Yes	17170	17169	17169	2452	1	0	HISPANIC	0	0	0	0	0	1	0	0	0	1	1	0	0	0
744	1	83	FEMALE	3.14286	174.8	174	2	malign neopl breast nec												0	0	NO			0	No	LOW HEALTH RISK	No	17257	17255	17255	2465	2	0	BLACK/AFRICAN AMERICAN	0	0	0	0	0	1	0	0	0	1	1	0	0	0
745	1	73	FEMALE	4	174.8	174	2	malign neopl breast nec												0	0	NO			0	No	LOW HEALTH RISK	No	17646	17645	17645	2520	1	0	BLACK/AFRICAN AMERICAN	0	0	0	0	0	1	0	0	0	1	1	0	0	0
746	1	68	FEMALE	3.5	174.8	174	2	malign neopl breast nec												0	0	NO			0	No	LOW HEALTH RISK	No	17263	17262	17262	2466	1	0	BLACK/AFRICAN AMERICAN	0	0	0	0	0	1	0	0	0	1	1	0	0	0
747	1	38	FEMALE	2.5	174.8	174	2	malign neopl breast nec												0	0	YES, CURRENTLY (WITHIN 7DAYS)	YES	MORE THAN 14	0	No	LOW HEALTH RISK	No	17141	17140	17140	2448	1	0	BLACK/AFRICAN AMERICAN	0	0	0	0	0	1	0	0	0	1	1	0	0	0
748	1	54	FEMALE	2.2	174.9	174	2	malign neopl breast nos	5	0	0	NA	0	0	NA			NONE	1-2 Consequences	1	1	YES, CURRENTLY (WITHIN 7DAYS)	YES	9 OR LESS	1	Yes	INCREASED HEALTH RISK	No	17479	17478	17478	2497	1	0	BLACK/AFRICAN AMERICAN	0	0	0	0	0	0	1	0	0	1	0	0	0	0
749	1	51	FEMALE	1	174.8	174	2	malign neopl breast nec												0	0	NO			0	No	LOW HEALTH RISK	No	17142	17141	17141	2448	1	0	ASIAN	0	0	0	0	0	1	0	0	0	1	1	0	0	0
750	1	63	FEMALE	1	174.8	174	2	malign neopl breast nec												0	0	NO			0	No	LOW HEALTH RISK	No	17136	17134	17134	2448	2	0	BLACK/AFRICAN AMERICAN	0	0	0	0	0	1	0	0	0	1	1	0	0	0
751	1	55	FEMALE	2.5	174.8	174	2	malign neopl breast nec												0	0	NO			0	No	LOW HEALTH RISK	No	17598	17595	17595	2514	3	0	ASIAN	0	0	0	0	0	1	0	0	0	1	1	0	0	0
752	1	70	FEMALE	3.5	174.8	174	2	malign neopl breast nec												0	0	Yes, Quit (More Than 6Months)			1	No	Low Health Risk	No	17015	17013	17013	2430	2	0	BLACK/AFRICAN AMERICAN	0	0	0	0	0	1	0	0	0	1	1	0	0	0
753	1	48	FEMALE	4	174.8	174	2	malign neopl breast nec	0	0	0	NA	0	0	NA			COCAINE/ CRACK	3+ Consequences	0	2	YES, CURRENTLY (WITHIN 7DAYS)	YES	MORE THAN 14	1	Yes	INCREASED HEALTH RISK	No	17290	17290	17290	2470	0	0	BLACK/AFRICAN AMERICAN	0	0	0	0	0	0	0	0	0	1	0	0	0	0
754	1	65	FEMALE	8.5	174.8	174	2	malign neopl breast nec												0	0	NO			0	No	LOW HEALTH RISK	Yes	17584	17583	17583	2512	1	0	HISPANIC	0	0	0	0	0	1	0	0	0	1	1	0	0	0
755	1	52	FEMALE	2.5	174.8	174	2	malign neopl breast nec												0	0	NO			0	No	LOW HEALTH RISK	No	17020	17015	17015	2431	5	0	WHITE	0	0	0	0	0	1	0	0	0	1	1	0	0	0
756	1	60	FEMALE	4	174.9	174	2	malign neopl breast nos												0	0	YES, CURRENTLY (WITHIN 7DAYS)	YES	9 OR LESS	0	No	LOW HEALTH RISK	No	17674	17673	17673	2524	1	0	WHITE	0	0	0	0	0	1	0	0	0	1	1	0	0	0
757	1	53	FEMALE	1.75	174.9	174	2	malign neopl breast nos												0	0	NO			1	No	LOW HEALTH RISK	No	17190	17188	17188	2455	2	0	BLACK/AFRICAN AMERICAN	0	0	0	0	0	1	0	0	0	1	1	0	0	0
758	1	41	FEMALE	3.5	174.8	174	2	malign neopl breast nec	0	30	0	NA	30	0	NA			NONE	No Consequences	0	0	YES, QUIT (WITHIN 8DAYS-6MONTHS)			1	Yes	INCREASED HEALTH RISK	No	17338	17337	17337	2476	1	0	BLACK/AFRICAN AMERICAN	0	0	0	0	0	0	0	0	0	1	0	0	0	0
759	1	54	FEMALE	2.5	174.8	174	2	malign neopl breast nec												0	0	NO			1	No	LOW HEALTH RISK	No	17609	17609	17609	2515	0	0	BLACK/AFRICAN AMERICAN	0	0	0	0	0	1	0	0	0	1	1	0	0	0
760	1	68	FEMALE	2.66667	174.9	174	2	malign neopl breast nos												0	0	NO			0	No	LOW HEALTH RISK	No	17023	17022	17022	2431	1	0	BLACK/AFRICAN AMERICAN	0	0	0	0	0	1	0	0	0	1	1	0	0	0
761	1	80	FEMALE	5	174.8	174	2	malign neopl breast nec												0	0	YES, QUIT (MORE THAN 6MONTHS)			0	No	LOW HEALTH RISK	No	17079	17077	17077	2439	2	0	BLACK/AFRICAN AMERICAN	0	0	0	0	0	1	0	0	0	1	1	0	0	0
762	1	58	FEMALE	3.5	174.8	174	2	malign neopl breast nec												0	0	YES, QUIT (MORE THAN 6MONTHS)			0	No	LOW HEALTH RISK	No	17617	17616	17616	2516	1	0	BLACK/AFRICAN AMERICAN	0	0	0	0	0	1	0	0	0	1	1	0	0	0
763	1	80	FEMALE	2.2	174.8	174	2	malign neopl breast nec												0	0	NO			0	No	LOW HEALTH RISK	No	17094	17093	17093	2442	1	0	WHITE	0	0	0	0	0	1	0	0	0	1	1	0	0	0
764	1	56	FEMALE	3	174.8	174	2	malign neopl breast nec												0	0	NO			0	No	LOW HEALTH RISK	No	17120	17117	17117	2445	3	0	ASIAN	0	0	0	0	0	1	0	0	0	1	1	0	0	0
765	1	38	FEMALE	4.5	174.8	174	2	malign neopl breast nec												0	0	NO			0	No	LOW HEALTH RISK	Yes	17308	17313	17313	2472	5	0	HISPANIC	0	0	0	0	0	1	0	0	0	1	1	0	0	0
766	1	47	FEMALE	2.5	174.8	174	2	malign neopl breast nec												0	0	YES, QUIT (MORE THAN 6MONTHS)			0	No	LOW HEALTH RISK	Yes	16988	16988	16988	2426	0	0	HISPANIC	0	0	0	0	0	1	0	0	0	1	1	0	0	0
767	1	49	FEMALE	2.5	174.8	174	2	malign neopl breast nec												0	0	YES, QUIT (MORE THAN 6MONTHS)			0	No	LOW HEALTH RISK	No	17105	17104	17104	2443	1	0	WHITE	0	0	0	0	0	1	0	0	0	1	1	0	0	0
768	1	52	FEMALE	2.2	174.9	174	2	malign neopl breast nos												0	0	NO			0	No	LOW HEALTH RISK	Yes	17584	17583	17583	2512	1	0	HISPANIC	0	0	0	0	0	1	0	0	0	1	1	0	0	0
769	1	44	FEMALE	7.5	174.8	174	2	malign neopl breast nec												0	0	NO			0	No	LOW HEALTH RISK	No	17022	17016	17016	2431	6	0	BLACK/AFRICAN AMERICAN	0	0	0	0	0	1	0	0	0	1	1	0	0	0
770	1	48	FEMALE	5	174.8	174	2	malign neopl breast nec												0	0	NO			0	No	LOW HEALTH RISK	No	17330	17325	17325	2475	5	0	BLACK/AFRICAN AMERICAN	0	0	0	0	0	1	0	0	0	1	1	0	0	0
771	1	44	FEMALE	1.5	174.8	174	2	malign neopl breast nec												0	0	YES, QUIT (MORE THAN 6MONTHS)			1	No	LOW HEALTH RISK	No	17119	17118	17118	2445	1	0	BLACK/AFRICAN AMERICAN	0	0	0	0	0	1	0	0	0	1	1	0	0	0
772	1	49	FEMALE	1.33333	174.9	174	2	malign neopl breast nos												0	0	YES, QUIT (MORE THAN 6MONTHS)			1	No	LOW HEALTH RISK	No	17337	17336	17336	2476	1	0	BLACK/AFRICAN AMERICAN	0	0	0	0	0	1	0	0	0	1	1	0	0	0
773	1	55	FEMALE	1	174.8	174	2	malign neopl breast nec												0	0	NO			0	No	LOW HEALTH RISK	Yes	17261	17260	17260	2465	1	0	HISPANIC	0	0	0	0	0	1	0	0	0	1	1	0	0	0
774	1	64	FEMALE	3	174.8	174	2	malign neopl breast nec												0	0	YES, QUIT (MORE THAN 6MONTHS)			0	No	LOW HEALTH RISK	No	17097	17093	17093	2442	4	0	BLACK/AFRICAN AMERICAN	0	0	0	0	0	1	0	0	0	1	1	0	0	0
775	1	52	FEMALE	4	174.8	174	2	malign neopl breast nec	0	0	0	NA	0	0	NA			ALCOHOL	3+ Consequences	1	4	YES, CURRENTLY (WITHIN 7DAYS)	YES	10-14, FIRST CIG WITHIN 30MINS OF WAKING	1	No	INCREASED HEALTH RISK	No	17611	17610	17610	2515	1	0	WHITE	0	0	0	1	0	0	0	1	0	1	0	0	0	1
776	1	47	FEMALE	3.5	174.8	174	2	malign neopl breast nec												0	0	NO			0	No	LOW HEALTH RISK	Yes	17591	17590	17590	2513	1	0	HISPANIC	0	0	0	0	0	1	0	0	0	1	1	0	0	0
777	1	71	FEMALE	1	174.8	174	2	malign neopl breast nec												0	0	NO			0	No	LOW HEALTH RISK	Yes	17517	17512	17512	2502	5	0	HISPANIC	0	0	0	0	0	1	0	0	0	1	1	0	0	0
778	1	56	FEMALE	3.5	174.8	174	2	malign neopl breast nec												0	0	YES, QUIT (MORE THAN 6MONTHS)			1	No	LOW HEALTH RISK	No	17081	17081	17081	2440	0	0	BLACK/AFRICAN AMERICAN	0	0	0	0	0	1	0	0	0	1	1	0	0	0
779	1	57	FEMALE	1	174.8	174	2	malign neopl breast nec												0	0	NO			0	No	LOW HEALTH RISK	No	17604	17603	17603	2514	1	0	BLACK/AFRICAN AMERICAN	0	0	0	0	0	1	0	0	0	1	1	0	0	0
780	1	58	FEMALE	3	174.8	174	2	malign neopl breast nec												0	0	NO			0	No	LOW HEALTH RISK	No	17681	17678	17678	2525	3	0	BLACK/AFRICAN AMERICAN	0	0	0	0	0	1	0	0	0	1	1	0	0	0
781	1	36	FEMALE	1	174.8	174	2	malign neopl breast nec												0	0	NO			0	No	LOW HEALTH RISK	Yes	17611	17610	17610	2515	1	0	HISPANIC	0	0	0	0	0	1	0	0	0	1	1	0	0	0
782	1	51	FEMALE	3.5	174.8	174	2	malign neopl breast nec	0	1	1	Smoking	0	0	NA		COCAINE/ CRACK	ALCOHOL	1-2 Consequences	1	2	YES, CURRENTLY (WITHIN 7DAYS)	YES	MORE THAN 14	1	No	INCREASED HEALTH RISK	No	17570	17568	17568	2510	2	0	BLACK/AFRICAN AMERICAN	0	0	0	0	0	0	1	0	0	1	0	0	0	0
783	1	60	FEMALE	3	174.8	174	2	malign neopl breast nec												0	0	NO			0	No	LOW HEALTH RISK	No	16988	16987	16987	2426	1	0	ASIAN	0	0	0	0	0	1	0	0	0	1	1	0	0	0
784	1	73	FEMALE	1.5	174.8	174	2	malign neopl breast nec												0	0	YES, QUIT (WITHIN 8DAYS-6MONTHS)			0	No	LOW HEALTH RISK	No	17002	17001	17001	2428	1	0	WHITE	0	0	0	0	0	1	0	0	0	1	1	0	0	0
785	1	73	FEMALE	3	174.9	174	2	malign neopl breast nos												0	0	NO			0	No	LOW HEALTH RISK	No	17568	17566	17566	2509	2	0	BLACK/AFRICAN AMERICAN	0	0	0	0	0	1	0	0	0	1	1	0	0	0
786	1	57	FEMALE	2	174.9	174	2	malign neopl breast nos												0	0	YES, QUIT (MORE THAN 6MONTHS)			0	No	LOW HEALTH RISK	Yes	17408	17407	17407	2486	1	0	HISPANIC	0	0	0	0	0	1	0	0	0	1	1	0	0	0
787	1	52	FEMALE	1.75	174.8	174	2	malign neopl breast nec												0	0	YES, QUIT (MORE THAN 6MONTHS)			1	No	LOW HEALTH RISK	No	17531	17528	17528	2504	3	0	BLACK/AFRICAN AMERICAN	0	0	0	0	0	1	0	0	0	1	1	0	0	0
788	1	64	FEMALE	2.5	174.8	174	2	malign neopl breast nec												0	0	NO			1	No	LOW HEALTH RISK	Yes	17524	17522	17522	2503	2	0	HISPANIC	0	0	0	0	0	1	0	0	0	1	1	0	0	0
789	1	51	FEMALE	2	174.9	174	2	malign neopl breast nos												0	0	YES, QUIT (WITHIN 8DAYS-6MONTHS)			1	No	LOW HEALTH RISK	Yes	17641	17640	17640	2520	1	0	HISPANIC	0	0	0	0	0	1	0	0	0	1	1	0	0	0
790	1	63	FEMALE	3	174.8	174	2	malign neopl breast nec												0	0	NO			0	No	LOW HEALTH RISK	No	17686	17685	17685	2526	1	0	BLACK/AFRICAN AMERICAN	0	0	0	0	0	1	0	0	0	1	1	0	0	0
791	1	60	FEMALE	2.2	174.9	174	2	malign neopl breast nos												0	0	NO			0	No	LOW HEALTH RISK	No	17708	17706	17706	2529	2	0	ASIAN	0	0	0	0	0	1	0	0	0	1	1	0	0	0
792	1	52	FEMALE	2.5	174.8	174	2	malign neopl breast nec												0	0	NO			0	No	LOW HEALTH RISK	No	17125	17124	17124	2446	1	0	BLACK/AFRICAN AMERICAN	0	0	0	0	0	1	0	0	0	1	1	0	0	0
793	1	72	FEMALE	3.5	174.8	174	2	malign neopl breast nec												0	0	YES, QUIT (MORE THAN 6MONTHS)			0	No	LOW HEALTH RISK	No	17667	17665	17665	2523	2	0	BLACK/AFRICAN AMERICAN	0	0	0	0	0	1	0	0	0	1	1	0	0	0
794	1	62	FEMALE	5.5	174.8	174	2	malign neopl breast nec												0	0	NO			0	No	LOW HEALTH RISK	Yes	17587	17585	17585	2512	2	0	HISPANIC	0	0	0	0	0	1	0	0	0	1	1	0	0	0
795	1	46	FEMALE	1	174.9	174	2	malign neopl breast nos												0	0	YES, QUIT (MORE THAN 6MONTHS)			1	No	LOW HEALTH RISK	No	17184	17183	17183	2454	1	0	BLACK/AFRICAN AMERICAN	0	0	0	0	0	1	0	0	0	1	1	0	0	0
796	1	57	FEMALE	3	174.8	174	2	malign neopl breast nec												0	0	NO			0	No	LOW HEALTH RISK	Yes	17622	17621	17621	2517	1	0	HISPANIC	0	0	0	0	0	1	0	0	0	1	1	0	0	0
797	3	35	MALE	3	176.9	176	2	kaposi's sarcoma nos												0	0	NO			0	No	LOW HEALTH RISK	No	17311	17310	17310	2473	1	0	BLACK/AFRICAN AMERICAN	0	0	0	0	0	1	0	0	0	1	1	0	0	0
798	2	50	MALE	3.66667	176.9	176	2	kaposi's sarcoma nos												0	0	YES, QUIT (MORE THAN 6MONTHS)			0	No	LOW HEALTH RISK	Yes	17624	17623	17623	2517	1	0	HISPANIC	0	0	0	0	0	1	0	0	0	1	1	0	0	0
799	2	44	MALE	4	176.4	176	2	lung - kaposi's sarcoma												0	0	NO			0	No	LOW HEALTH RISK	No	17606	17605	17605	2515	1	0	WHITE	0	0	0	0	0	1	0	0	0	1	1	0	0	0
800	1	20	FEMALE	2	176.0	176	2	skin - kaposi's sarcoma												0	0	NO			1	No	LOW HEALTH RISK	No	17517	17516	17516	2502	1	0	BLACK/AFRICAN AMERICAN	0	0	0	0	0	1	0	0	0	1	1	0	0	0
801	2	31	MALE	2	176.8	176	2	spf sts - kpsi's sarcoma												0	0	YES, QUIT (WITHIN 8DAYS-6MONTHS)			1	No	LOW HEALTH RISK	No	17174	17173	17173	2453	1	0	BLACK/AFRICAN AMERICAN	0	0	0	0	0	1	0	0	0	1	1	0	0	0
802	1	47	FEMALE	3	180.0	180	2	malig neo endocervix												1	0	NO			1	No	LOW HEALTH RISK	No	17675	17673	17673	2525	2	0	BLACK/AFRICAN AMERICAN	0	0	0	0	0	1	1	0	0	1	1	0	0	0
803	1	59	FEMALE	3.5	180.8	180	2	malig neo cervix nec												0	0	NO			1	No	LOW HEALTH RISK	No	17643	17638	17638	2520	5	0	BLACK/AFRICAN AMERICAN	0	0	0	0	0	1	0	0	0	1	1	0	0	0
804	1	51	FEMALE	3.5	180.8	180	2	malig neo cervix nec												0	0	NO			0	No	LOW HEALTH RISK	No	17346	17340	17340	2478	6	0	BLACK/AFRICAN AMERICAN	0	0	0	0	0	1	0	0	0	1	1	0	0	0
805	1	59	FEMALE	5.5	180.8	180	2	malig neo cervix nec												0	0	NO			0	No	LOW HEALTH RISK	Yes	17665	17663	17663	2523	2	0	HISPANIC	0	0	0	0	0	1	0	0	0	1	1	0	0	0
806	1	66	FEMALE	4	180.8	180	2	malig neo cervix nec												0	0	NO			0	No	LOW HEALTH RISK	No	17331	17329	17329	2475	2	0	BLACK/AFRICAN AMERICAN	0	0	0	0	0	1	0	0	0	1	1	0	0	0
807	1	69	FEMALE	2.5	180.8	180	2	malig neo cervix nec												0	0	NO			0	No	LOW HEALTH RISK	Yes	17008	17007	17007	2429	1	0	HISPANIC	0	0	0	0	0	1	0	0	0	1	1	0	0	0
808	1	54	FEMALE	3.625	180.9	180	2	mal neo cervix uteri nos												0	0	YES, QUIT (MORE THAN 6MONTHS)			0	No	LOW HEALTH RISK	No	17262	17261	17261	2466	1	0	WHITE	0	0	0	0	0	1	0	0	0	1	1	0	0	0
809	1	50	FEMALE	2	180.0	180	2	malig neo endocervix												0	0	NO			0	No	LOW HEALTH RISK	No	17171	17170	17170	2453	1	0	BLACK/AFRICAN AMERICAN	0	0	0	0	0	1	0	0	0	1	1	0	0	0
810	1	49	FEMALE	5	180.9	180	2	mal neo cervix uteri nos												1	0	YES, CURRENTLY (WITHIN 7DAYS)	YES	10-14, FIRST CIG MORE THAN 30MINS OF WAKING	1	No	LOW HEALTH RISK	No	17652	17651	17651	2521	1	0	BLACK/AFRICAN AMERICAN	0	0	0	0	0	1	1	0	0	1	1	0	0	0
811	1	53	FEMALE	2.5	180.0	180	2	malig neo endocervix												0	0	NO			0	No	LOW HEALTH RISK	Yes	17100	17099	17099	2442	1	0	HISPANIC	0	0	0	0	0	1	0	0	0	1	1	0	0	0
812	1	51	FEMALE	4.5	180.8	180	2	malig neo cervix nec												0	0	YES, CURRENTLY (WITHIN 7DAYS)	YES	9 OR LESS	0	No	LOW HEALTH RISK	No	17401	17395	17395	2485	6	0	BLACK/AFRICAN AMERICAN	0	0	0	0	0	1	0	0	0	1	1	0	0	0
813	1	45	FEMALE	2.5	180.0	180	2	malig neo endocervix												0	0	YES, QUIT (MORE THAN 6MONTHS)			1	No	LOW HEALTH RISK	Yes	17555	17553	17553	2507	2	0	HISPANIC	0	0	0	0	0	1	0	0	0	1	1	0	0	0
814	1	52	FEMALE	2.5	180.8	180	2	malig neo cervix nec												0	0	YES, QUIT (WITHIN 8DAYS-6MONTHS)			0	No	LOW HEALTH RISK	No	17183	17182	17182	2454	1	0	BLACK/AFRICAN AMERICAN	0	0	0	0	0	1	0	0	0	1	1	0	0	0
815	1	32	FEMALE	2.66667	180.9	180	2	mal neo cervix uteri nos												0	0	NO			0	No	LOW HEALTH RISK	No	17358	17357	17357	2479	1	0	BLACK/AFRICAN AMERICAN	0	0	0	0	0	1	0	0	0	1	1	0	0	0
816	1	60	FEMALE	3	180.0	180	2	malig neo endocervix												0	0	YES, QUIT (MORE THAN 6MONTHS)			1	No	LOW HEALTH RISK	No	17247	17243	17243	2463	4	0	WHITE	0	0	0	0	0	1	0	0	0	1	1	0	0	0
817	1	43	FEMALE	4	180.8	180	2	malig neo cervix nec												0	0	YES, QUIT (MORE THAN 6MONTHS)			0	No	LOW HEALTH RISK	No	17662	17659	17659	2523	3	0	WHITE	0	0	0	0	0	1	0	0	0	1	1	0	0	0
818	1	33	FEMALE	2	180.8	180	2	malig neo cervix nec	2	30	0	NA	30	0	NA			NONE	No Consequences	1	0	YES, CURRENTLY (WITHIN 7DAYS)	YES	MORE THAN 14	1	Yes	INCREASED HEALTH RISK	No	17316	17313	17313	2473	3	0	BLACK/AFRICAN AMERICAN	0	0	0	0	0	0	1	0	0	1	0	0	0	0
819	1	76	FEMALE	3.5	180.0	180	2	malig neo endocervix												0	0	NO			0	No	LOW HEALTH RISK	Yes	17496	17495	17495	2499	1	0	HISPANIC	0	0	0	0	0	1	0	0	0	1	1	0	0	0
820	1	48	FEMALE	2	180.8	180	2	malig neo cervix nec												0	0	NO			0	No	LOW HEALTH RISK	No	17338	17336	17336	2476	2	0	BLACK/AFRICAN AMERICAN	0	0	0	0	0	1	0	0	0	1	1	0	0	0
821	1	45	FEMALE	4.5	180.8	180	2	malig neo cervix nec	2	25	25	Smoking	0	0	NA			COCAINE/ CRACK	3+ Consequences	0	5	YES, CURRENTLY (WITHIN 7DAYS)	YES	9 OR LESS	1	Yes	INCREASED HEALTH RISK	No	17395	17394	17394	2485	1	0	BLACK/AFRICAN AMERICAN	0	0	1	0	0	0	0	1	1	1	0	0	1	0
822	1	47	FEMALE	3.5	180.8	180	2	malig neo cervix nec												0	0	YES, QUIT (MORE THAN 6MONTHS)			1	No	LOW HEALTH RISK	No	17538	17524	17524	2505	14	0	WHITE	0	0	0	0	0	1	0	0	0	1	1	0	0	0
823	1	66	FEMALE	2.5	182.0	182	2	malig neo corpus uteri												0	0	YES, QUIT (MORE THAN 6MONTHS)			0	No	LOW HEALTH RISK	No	17077	17076	17076	2439	1	0	BLACK/AFRICAN AMERICAN	0	0	0	0	0	1	0	0	0	1	1	0	0	0
824	1	61	FEMALE	2	182.0	182	2	malig neo corpus uteri												0	0	YES, QUIT (WITHIN 8DAYS-6MONTHS)			1	No	LOW HEALTH RISK	No	17651	17646	17646	2521	5	0	WHITE	0	0	0	0	0	1	0	0	0	1	1	0	0	0
825	1	70	FEMALE	3	182.0	182	2	malig neo corpus uteri												0	0	NO			0	No	LOW HEALTH RISK	No	17192	17189	17189	2456	3	0	BLACK/AFRICAN AMERICAN	0	0	0	0	0	1	0	0	0	1	1	0	0	0
826	1	54	FEMALE	1.5	182.8	182	2	mal neo body uterus nec												0	0	NO			1	No	LOW HEALTH RISK	Yes	17416	17415	17415	2488	1	0	HISPANIC	0	0	0	0	0	1	0	0	0	1	1	0	0	0
827	1	53	FEMALE	3.5	182.0	182	2	malig neo corpus uteri												0	0	NO			0	No	LOW HEALTH RISK	No	16997	16993	16993	2428	4	0	ASIAN	0	0	0	0	0	1	0	0	0	1	1	0	0	0
828	1	67	FEMALE	3.5	182.0	182	2	malig neo corpus uteri												0	0	NO			0	No	LOW HEALTH RISK	No	17624	17623	17623	2517	1	0	BLACK/AFRICAN AMERICAN	0	0	0	0	0	1	0	0	0	1	1	0	0	0
829	1	64	FEMALE	2	182.0	182	2	malig neo corpus uteri												0	0	NO			0	No	LOW HEALTH RISK	No	17661	17659	17659	2523	2	0	WHITE	0	0	0	0	0	1	0	0	0	1	1	0	0	0
830	1	56	FEMALE	2.66667	182.0	182	2	malig neo corpus uteri												0	0	YES, QUIT (MORE THAN 6MONTHS)			1	No	LOW HEALTH RISK	No	17136	17134	17134	2448	2	0	WHITE	0	0	0	0	0	1	0	0	0	1	1	0	0	0
831	1	50	FEMALE	2	182.0	182	2	malig neo corpus uteri												0	0	NO			0	No	LOW HEALTH RISK	No	17105	17104	17104	2443	1	0	BLACK/AFRICAN AMERICAN	0	0	0	0	0	1	0	0	0	1	1	0	0	0
832	1	62	FEMALE	2	182.0	182	2	malig neo corpus uteri												0	0	NO			0	No	LOW HEALTH RISK	No	17192	17191	17191	2456	1	0	WHITE	0	0	0	0	0	1	0	0	0	1	1	0	0	0
833	1	63	FEMALE	2	182.0	182	2	malig neo corpus uteri												0	0	NO			1	No	LOW HEALTH RISK	No	17241	17239	17239	2463	2	0	WHITE	0	0	0	0	0	1	0	0	0	1	1	0	0	0
834	1	58	FEMALE	3.5	182.0	182	2	malig neo corpus uteri												0	0	NO			0	No	LOW HEALTH RISK	No	17347	17344	17344	2478	3	0	ASIAN	0	0	0	0	0	1	0	0	0	1	1	0	0	0
835	1	63	FEMALE	3.5	182.0	182	2	malig neo corpus uteri												0	0	YES, QUIT (MORE THAN 6MONTHS)			0	No	LOW HEALTH RISK	No	17372	17366	17366	2481	6	0	WHITE	0	0	0	0	0	1	0	0	0	1	1	0	0	0
836	1	61	FEMALE	5.09091	182.0	182	2	malig neo corpus uteri												0	0	NO			0	No	LOW HEALTH RISK	No	17541	17539	17539	2505	2	0	WHITE	0	0	0	0	0	1	0	0	0	1	1	0	0	0
837	1	65	FEMALE	3.5	182.0	182	2	malig neo corpus uteri												0	0	NO			0	No	LOW HEALTH RISK	No	17617	17611	17611	2516	6	0	WHITE	0	0	0	0	0	1	0	0	0	1	1	0	0	0
838	1	55	FEMALE	4	183.0	183	2	malign neopl ovary												0	0	NO			0	No	LOW HEALTH RISK	Yes	17703	17702	17702	2529	1	0	HISPANIC	0	0	0	0	0	1	0	0	0	1	1	0	0	0
839	1	74	FEMALE	2.5	183.8	183	2	mal neo adnexa nec												0	0	NO			0	No	LOW HEALTH RISK	Yes	17020	17018	17018	2431	2	0	HISPANIC	0	0	0	0	0	1	0	0	0	1	1	0	0	0
840	1	48	FEMALE	2.5	183.0	183	2	malign neopl ovary												0	0	NO			0	No	LOW HEALTH RISK	Yes	17384	17382	17382	2483	2	0	HISPANIC	0	0	0	0	0	1	0	0	0	1	1	0	0	0
841	1	57	FEMALE	3.5	183.0	183	2	malign neopl ovary												1	0	YES, CURRENTLY (WITHIN 7DAYS)	YES	10-14, FIRST CIG MORE THAN 30MINS OF WAKING	1	No	LOW HEALTH RISK	No	17703	17701	17701	2529	2	0	BLACK/AFRICAN AMERICAN	0	0	0	0	0	1	1	0	0	1	1	0	0	0
842	1	67	FEMALE	2	183.0	183	2	malign neopl ovary												0	0	YES, QUIT (MORE THAN 6MONTHS)			0	No	LOW HEALTH RISK	No	17615	17612	17612	2516	3	0	BLACK/AFRICAN AMERICAN	0	0	0	0	0	1	0	0	0	1	1	0	0	0
843	1	54	FEMALE	4	183.0	183	2	malign neopl ovary												0	0	YES, QUIT (WITHIN 8DAYS-6MONTHS)	NO	9 OR LESS	1	No	LOW HEALTH RISK	No	17077	17079	17079	2439	2	0	BLACK/AFRICAN AMERICAN	0	0	0	0	0	1	0	0	0	1	1	0	0	0
844	1	61	FEMALE	3	183.0	183	2	malign neopl ovary												0	0	NO			0	No	LOW HEALTH RISK	Yes	17463	17462	17462	2494	1	0	HISPANIC	0	0	0	0	0	1	0	0	0	1	1	0	0	0
845	1	49	FEMALE	3.5	183.0	183	2	malign neopl ovary												0	0	NO			0	No	LOW HEALTH RISK	No	17617	17604	17604	2516	13	0	WHITE	0	0	0	0	0	1	0	0	0	1	1	0	0	0
846	1	47	FEMALE	1.5	183.0	183	2	malign neopl ovary												0	0	YES, CURRENTLY (WITHIN 7DAYS)	YES	9 OR LESS	0	No	LOW HEALTH RISK	No	17626	17625	17625	2518	1	0	WHITE	0	0	0	0	0	1	0	0	0	1	1	0	0	0
847	1	68	FEMALE	3.5	183.0	183	2	malign neopl ovary												0	0	YES, QUIT (MORE THAN 6MONTHS)			0	No	LOW HEALTH RISK	No	17645	17640	17640	2520	5	0	BLACK/AFRICAN AMERICAN	0	0	0	0	0	1	0	0	0	1	1	0	0	0
848	1	45	FEMALE	2	183.0	183	2	malign neopl ovary												0	0	NO			0	No	LOW HEALTH RISK	No	17346	17343	17343	2478	3	0	WHITE	0	0	0	0	0	1	0	0	0	1	1	0	0	0
849	1	45	FEMALE	1.5	183.0	183	2	malign neopl ovary												0	0	NO			0	No	LOW HEALTH RISK	No	17256	17254	17254	2465	2	0	ASIAN	0	0	0	0	0	1	0	0	0	1	1	0	0	0
850	1	53	FEMALE	3.5	183.8	183	2	mal neo adnexa nec												0	0	NO			0	No	LOW HEALTH RISK	No	17615	17612	17612	2516	3	0	WHITE	0	0	0	0	0	1	0	0	0	1	1	0	0	0
851	1	49	FEMALE	1.5	183.0	183	2	malign neopl ovary	0	1	0	NA	1	0	NA			NONE	No Consequences	0	0	YES, CURRENTLY (WITHIN 7DAYS)	YES	9 OR LESS	0	Yes	INCREASED HEALTH RISK	No	16996	16995	16995	2428	1	0	BLACK/AFRICAN AMERICAN	0	0	0	0	0	0	0	0	0	1	0	0	0	0
852	1	72	FEMALE	4.5	184.0	184	2	malign neopl vagina												0	0	NO			0	No	LOW HEALTH RISK	No	17561	17555	17555	2508	6	0	BLACK/AFRICAN AMERICAN	0	0	0	0	0	1	0	0	0	1	1	0	0	0
853	1	50	FEMALE	2.5	184.0	184	2	malign neopl vagina	0	1	0	NA	1	0	NA			NONE	No Consequences	0	0	YES, CURRENTLY (WITHIN 7DAYS)	YES	9 OR LESS	1	Yes	INCREASED HEALTH RISK	No	17498	17498	17498	2499	0	0	BLACK/AFRICAN AMERICAN	0	0	0	0	0	0	0	0	0	1	0	0	0	0
854	1	57	FEMALE	2.2	184.4	184	2	malign neopl vulva nos												0	0	YES, CURRENTLY (WITHIN 7DAYS)	YES	9 OR LESS	0	No	LOW HEALTH RISK	No	17381	17379	17379	2483	2	0	BLACK/AFRICAN AMERICAN	0	0	0	0	0	1	0	0	0	1	1	0	0	0
855	1	41	FEMALE	2.5	184.4	184	2	malign neopl vulva nos	12	1	1	Smoking	0	1	Nasal	ALCOHOL	HEROIN	COCAINE/ CRACK	No Consequences	1	0	YES, CURRENTLY (WITHIN 7DAYS)	YES	9 OR LESS	1	Yes	INCREASED HEALTH RISK	No	17661	17659	17659	2523	2	0	BLACK/AFRICAN AMERICAN	12	0	0	0	0	0	1	0	0	1	0	0	0	0
856	1	64	MALE	3.5	185	185	2	malign neopl prostate												0	0	YES, CURRENTLY (WITHIN 7DAYS)	YES	9 OR LESS	0	No	LOW HEALTH RISK	No	17693	17692	17692	2527	1	0	BLACK/AFRICAN AMERICAN	0	0	0	0	0	1	0	0	0	1	1	0	0	0
857	1	50	MALE	1	185	185	2	malign neopl prostate												0	0	NO			0	No	LOW HEALTH RISK	No	17240	17239	17239	2462	1	0	BLACK/AFRICAN AMERICAN	0	0	0	0	0	1	0	0	0	1	1	0	0	0
858	1	67	MALE	3	185	185	2	malign neopl prostate												0	0	NO			0	No	LOW HEALTH RISK	No	17240	17235	17235	2462	5	0	BLACK/AFRICAN AMERICAN	0	0	0	0	0	1	0	0	0	1	1	0	0	0
859	1	61	MALE	1	185	185	2	malign neopl prostate												0	0	NO			0	No	LOW HEALTH RISK	No	17667	17666	17666	2523	1	0	BLACK/AFRICAN AMERICAN	0	0	0	0	0	1	0	0	0	1	1	0	0	0
860	1	62	MALE	1.5	185	185	2	malign neopl prostate												0	0	NO			1	No	LOW HEALTH RISK	No	17618	17617	17617	2516	1	0	BLACK/AFRICAN AMERICAN	0	0	0	0	0	1	0	0	0	1	1	0	0	0
861	1	57	MALE	2.5	185	185	2	malign neopl prostate												0	0	NO			1	No	LOW HEALTH RISK	No	17093	17090	17090	2441	3	0	BLACK/AFRICAN AMERICAN	0	0	0	0	0	1	0	0	0	1	1	0	0	0
862	1	60	MALE	4.6	185	185	2	malign neopl prostate												0	0	NO			0	No	LOW HEALTH RISK	No	17106	17105	17105	2443	1	0	WHITE	0	0	0	0	0	1	0	0	0	1	1	0	0	0
863	1	63	MALE	3	185	185	2	malign neopl prostate												0	0	NO			1	No	LOW HEALTH RISK	No	17560	17559	17559	2508	1	0	BLACK/AFRICAN AMERICAN	0	0	0	0	0	1	0	0	0	1	1	0	0	0
864	1	67	MALE	2	185	185	2	malign neopl prostate												0	0	YES, QUIT (MORE THAN 6MONTHS)			0	No	LOW HEALTH RISK	No	17542	17540	17540	2506	2	0	BLACK/AFRICAN AMERICAN	0	0	0	0	0	1	0	0	0	1	1	0	0	0
865	1	54	MALE	2.5	185	185	2	malign neopl prostate												0	0	YES, QUIT (MORE THAN 6MONTHS)			0	No	LOW HEALTH RISK	No	17149	17146	17146	2449	3	0	BLACK/AFRICAN AMERICAN	0	0	0	0	0	1	0	0	0	1	1	0	0	0
866	1	58	MALE	1	185	185	2	malign neopl prostate												0	0	YES, CURRENTLY (WITHIN 7DAYS)	YES	MORE THAN 14	0	No	LOW HEALTH RISK	No	17408	17407	17407	2486	1	0	BLACK/AFRICAN AMERICAN	0	0	0	0	0	1	0	0	0	1	1	0	0	0
867	1	54	MALE	3	185	185	2	malign neopl prostate												0	0	YES, CURRENTLY (WITHIN 7DAYS)	NO	9 OR LESS	1	No	LOW HEALTH RISK	No	17559	17554	17554	2508	5	0	BLACK/AFRICAN AMERICAN	0	0	0	0	0	1	0	0	0	1	1	0	0	0
868	1	62	MALE	1.5	185	185	2	malign neopl prostate												0	0	YES, QUIT (MORE THAN 6MONTHS)			1	No	LOW HEALTH RISK	Yes	17371	17370	17370	2481	1	0	HISPANIC	0	0	0	0	0	1	0	0	0	1	1	0	0	0
869	1	69	MALE	6	185	185	2	malign neopl prostate												0	0	NO			0	No	LOW HEALTH RISK	No	17003	17002	17002	2429	1	0	BLACK/AFRICAN AMERICAN	0	0	0	0	0	1	0	0	0	1	1	0	0	0
870	1	55	MALE	2	185	185	2	malign neopl prostate												0	0	YES, QUIT (MORE THAN 6MONTHS)			0	No	LOW HEALTH RISK	No	17274	17271	17271	2467	3	0	BLACK/AFRICAN AMERICAN	0	0	0	0	0	1	0	0	0	1	1	0	0	0
871	1	70	MALE	2.5	185	185	2	malign neopl prostate												0	0	YES, CURRENTLY (WITHIN 7DAYS)	YES	10-14, FIRST CIG MORE THAN 30MINS OF WAKING	0	No	LOW HEALTH RISK	No	17365	17359	17359	2480	6	0	WHITE	0	0	0	0	0	1	0	0	0	1	1	0	0	0
872	1	64	MALE	1.5	185	185	2	malign neopl prostate												0	0	YES, QUIT (MORE THAN 6MONTHS)			1	No	LOW HEALTH RISK	No	17157	17153	17153	2451	4	0	BLACK/AFRICAN AMERICAN	0	0	0	0	0	1	0	0	0	1	1	0	0	0
873	1	61	MALE	5	185	185	2	malign neopl prostate	4	0	0	NA	0	0	NA			NONE	1-2 Consequences	1	1	YES, CURRENTLY (WITHIN 7DAYS)	YES	9 OR LESS	1	No	INCREASED HEALTH RISK	No	17567	17566	17566	2509	1	0	BLACK/AFRICAN AMERICAN	0	0	0	0	0	0	1	0	0	1	0	0	0	0
874	1	62	MALE	2	185	185	2	malign neopl prostate												0	0	NO			1	No		No	17646	17645	17645	2520	1	0	BLACK/AFRICAN AMERICAN	0	0	0	0	0	0	0	0	0	1	0	0	0	0
875	1	82	MALE	2	185	185	2	malign neopl prostate												0	0	YES, QUIT (MORE THAN 6MONTHS)			0	No	LOW HEALTH RISK	No	17059	17057	17057	2437	2	0	BLACK/AFRICAN AMERICAN	0	0	0	0	0	1	0	0	0	1	1	0	0	0
876	1	64	MALE	2	185	185	2	malign neopl prostate												0	0	NO			0	No	LOW HEALTH RISK	Yes	17696	17694	17694	2528	2	0	HISPANIC	0	0	0	0	0	1	0	0	0	1	1	0	0	0
877	1	61	MALE	1	185	185	2	malign neopl prostate												0	0	NO			1	No	LOW HEALTH RISK	No	17631	17629	17629	2518	2	0	NATIVE HAWAIIAN	0	0	0	0	0	1	0	0	0	1	1	0	0	0
878	1	74	MALE	4	185	185	2	malign neopl prostate												0	0	YES, QUIT (MORE THAN 6MONTHS)			0	No	LOW HEALTH RISK	Yes	17402	17398	17398	2486	4	0	HISPANIC	0	0	0	0	0	1	0	0	0	1	1	0	0	0
879	1	50	MALE	2	185	185	2	malign neopl prostate												0	0	YES, QUIT (MORE THAN 6MONTHS)			0	No	LOW HEALTH RISK	No	17201	17199	17199	2457	2	0	BLACK/AFRICAN AMERICAN	0	0	0	0	0	1	0	0	0	1	1	0	0	0
880	1	71	MALE	4.69231	185	185	2	malign neopl prostate												0	0	YES, CURRENTLY (WITHIN 7DAYS)	YES	10-14, FIRST CIG MORE THAN 30MINS OF WAKING	0	No	LOW HEALTH RISK	No	17491	17485	17485	2498	6	0	BLACK/AFRICAN AMERICAN	0	0	0	0	0	1	0	0	0	1	1	0	0	0
881	1	61	MALE	2	185	185	2	malign neopl prostate	0	0	0	NA	0	0	NA			NONE	No Consequences	1	0	YES, CURRENTLY (WITHIN 7DAYS)	NO	10-14, FIRST CIG WITHIN 30MINS OF WAKING	1	No	INCREASED HEALTH RISK	No	17323	17319	17319	2474	4	0	BLACK/AFRICAN AMERICAN	0	0	0	0	0	0	1	0	0	1	0	0	0	0
882	1	64	MALE	1.5	185	185	2	malign neopl prostate												0	0	YES, QUIT (MORE THAN 6MONTHS)			0	No	LOW HEALTH RISK	No	17366	17359	17359	2480	7	0	BLACK/AFRICAN AMERICAN	0	0	0	0	0	1	0	0	0	1	1	0	0	0
883	1	61	MALE	1	185	185	2	malign neopl prostate												0	0	NO			0	No	LOW HEALTH RISK	No	17077	17076	17076	2439	1	0	BLACK/AFRICAN AMERICAN	0	0	0	0	0	1	0	0	0	1	1	0	0	0
884	1	56	MALE	2	185	185	2	malign neopl prostate												0	0	YES, CURRENTLY (WITHIN 7DAYS)	YES	9 OR LESS	1	No	LOW HEALTH RISK	Yes	17105	17104	17104	2443	1	0	HISPANIC	0	0	0	0	0	1	0	0	0	1	1	0	0	0
885	1	57	MALE	2	185	185	2	malign neopl prostate	30	0	0	NA	0	0	NA			NONE	No Consequences	1	0	YES, QUIT (MORE THAN 6MONTHS)			1	No	INCREASED HEALTH RISK	No	17366	17365	17365	2480	1	0	BLACK/AFRICAN AMERICAN	0	0	0	0	0	0	1	0	0	1	0	0	0	0
886	1	58	MALE	2	185	185	2	malign neopl prostate												0	0	NO			0	No	LOW HEALTH RISK	No	17689	17687	17687	2527	2	0	BLACK/AFRICAN AMERICAN	0	0	0	0	0	1	0	0	0	1	1	0	0	0
887	1	70	MALE	1.5	185	185	2	malign neopl prostate												0	0	NO			1	No	LOW HEALTH RISK	No	17028	17027	17027	2432	1	0	ASIAN	0	0	0	0	0	1	0	0	0	1	1	0	0	0
888	1	63	MALE	2.5	185	185	2	malign neopl prostate												0	0	YES, QUIT (MORE THAN 6MONTHS)			0	No	LOW HEALTH RISK	Yes	17232	17230	17230	2461	2	0	HISPANIC	0	0	0	0	0	1	0	0	0	1	1	0	0	0
889	1	66	MALE	1	185	185	2	malign neopl prostate												0	0	YES, QUIT (MORE THAN 6MONTHS)			0	No	LOW HEALTH RISK	No	17120	17118	17118	2445	2	0	WHITE	0	0	0	0	0	1	0	0	0	1	1	0	0	0
890	1	65	MALE	1	185	185	2	malign neopl prostate	25	2	0	NA	2	0	NA			NONE	No Consequences	0	0	YES, QUIT (WITHIN 8DAYS-6MONTHS)			1	Yes	INCREASED HEALTH RISK	No	17324	17323	17323	2474	1	0	WHITE	0	0	0	0	0	0	0	0	0	1	0	0	0	0
891	1	58	MALE	3	185	185	2	malign neopl prostate												0	0	YES, CURRENTLY (WITHIN 7DAYS)	NO	10-14, FIRST CIG MORE THAN 30MINS OF WAKING	0	No	LOW HEALTH RISK	No	17400	17399	17399	2485	1	0	BLACK/AFRICAN AMERICAN	0	0	0	0	0	1	0	0	0	1	1	0	0	0
892	1	65	MALE	3.5	185	185	2	malign neopl prostate												1	0	NO			1	No	LOW HEALTH RISK	Yes	17047	17046	17046	2435	1	0	HISPANIC	0	0	0	0	0	1	1	0	0	1	1	0	0	0
893	1	64	MALE	3.625	185	185	2	malign neopl prostate												0	0	YES, QUIT (MORE THAN 6MONTHS)			0	No	LOW HEALTH RISK	No	17432	17430	17430	2490	2	0	BLACK/AFRICAN AMERICAN	0	0	0	0	0	1	0	0	0	1	1	0	0	0
894	1	73	MALE	2	185	185	2	malign neopl prostate												0	0	YES, QUIT (MORE THAN 6MONTHS)			0	No	LOW HEALTH RISK	No	17231	17229	17229	2461	2	0	BLACK/AFRICAN AMERICAN	0	0	0	0	0	1	0	0	0	1	1	0	0	0
895	1	47	MALE	2.28571	185	185	2	malign neopl prostate	0	25	0	NA	25	0	NA			NONE	No Consequences	0	0	YES, QUIT (MORE THAN 6MONTHS)			0	Yes	INCREASED HEALTH RISK	No	17507	17505	17505	2501	2	0	BLACK/AFRICAN AMERICAN	0	0	0	0	0	0	0	0	0	1	0	0	0	0
896	1	53	MALE	3	185	185	2	malign neopl prostate												0	0	YES, CURRENTLY (WITHIN 7DAYS)	YES	9 OR LESS	0	No	LOW HEALTH RISK	No	17403	17402	17402	2486	1	0	BLACK/AFRICAN AMERICAN	0	0	0	0	0	1	0	0	0	1	1	0	0	0
897	1	64	MALE	1	185	185	2	malign neopl prostate												0	0	YES, QUIT (MORE THAN 6MONTHS)			1	No	LOW HEALTH RISK	Yes	17619	17617	17617	2517	2	0	HISPANIC	0	0	0	0	0	1	0	0	0	1	1	0	0	0
898	1	59	MALE	3	185	185	2	malign neopl prostate												0	0	NO			1	No	LOW HEALTH RISK	No	17491	17490	17490	2498	1	0	WHITE	0	0	0	0	0	1	0	0	0	1	1	0	0	0
899	1	48	MALE	1	185	185	2	malign neopl prostate												0	0	YES, QUIT (MORE THAN 6MONTHS)			0	No	LOW HEALTH RISK	No	17630	17629	17629	2518	1	0	ASIAN	0	0	0	0	0	1	0	0	0	1	1	0	0	0
900	1	68	MALE	1.5	185	185	2	malign neopl prostate												0	0	YES, QUIT (MORE THAN 6MONTHS)			0	No	LOW HEALTH RISK	Yes	17611	17610	17610	2515	1	0	HISPANIC	0	0	0	0	0	1	0	0	0	1	1	0	0	0
901	1	64	MALE	1.5	185	185	2	malign neopl prostate	4	0	0	NA	0	0	NA				1-2 Consequences	1	2	YES, QUIT (MORE THAN 6MONTHS)			1	No	INCREASED HEALTH RISK	Yes	17611	17610	17610	2515	1	0	HISPANIC	4	0	0	0	0	0	1	0	0	1	0	0	0	0
902	1	62	FEMALE	1	185	185	2	malign neopl prostate												0	0	YES, QUIT (MORE THAN 6MONTHS)			1	No	LOW HEALTH RISK	Yes	17617	17615	17615	2516	2	0	HISPANIC	0	0	0	0	0	1	0	0	0	1	1	0	0	0
903	1	62	MALE	3	185	185	2	malign neopl prostate												0	0	NO			0	No	LOW HEALTH RISK	No	17696	17694	17694	2528	2	0	ASIAN	0	0	0	0	0	1	0	0	0	1	1	0	0	0
904	1	70	MALE	4	185	185	2	malign neopl prostate												0	0	NO			0	No	LOW HEALTH RISK	No	17331	17329	17329	2475	2	0	BLACK/AFRICAN AMERICAN	0	0	0	0	0	1	0	0	0	1	1	0	0	0
905	1	75	MALE	3.5	185	185	2	malign neopl prostate												0	0	NO			0	No	Low Health Risk	No	17014	17013	17013	2430	1	0	BLACK/AFRICAN AMERICAN	0	0	0	0	0	1	0	0	0	1	1	0	0	0
906	1	57	MALE	2.5	185	185	2	malign neopl prostate												0	0	YES, CURRENTLY (WITHIN 7DAYS)	YES	9 OR LESS	0	No	LOW HEALTH RISK	No	17400	17398	17398	2485	2	0	BLACK/AFRICAN AMERICAN	0	0	0	0	0	1	0	0	0	1	1	0	0	0
907	1	66	MALE	2	185	185	2	malign neopl prostate												0	0	YES, QUIT (MORE THAN 6MONTHS)			0	No	LOW HEALTH RISK	No	17184	17183	17183	2454	1	0	BLACK/AFRICAN AMERICAN	0	0	0	0	0	1	0	0	0	1	1	0	0	0
908	1	83	MALE	3.5	185	185	2	malign neopl prostate												0	0	YES, QUIT (MORE THAN 6MONTHS)			1	No	LOW HEALTH RISK	No	17330	17329	17329	2475	1	0	BLACK/AFRICAN AMERICAN	0	0	0	0	0	1	0	0	0	1	1	0	0	0
909	1	80	MALE	3.625	185	185	2	malign neopl prostate												0	0	YES, QUIT (MORE THAN 6MONTHS)			0	No	LOW HEALTH RISK	No	17365	17364	17364	2480	1	0	BLACK/AFRICAN AMERICAN	0	0	0	0	0	1	0	0	0	1	1	0	0	0
910	1	33	MALE	1	186.9	186	2	malig neo testis nec												0	0	YES, CURRENTLY (WITHIN 7DAYS)	YES	9 OR LESS	1	No	LOW HEALTH RISK	Yes	17435	17433	17433	2490	2	0	HISPANIC	0	0	0	0	0	1	0	0	0	1	1	0	0	0
911	1	28	MALE	2	186.9	186	2	malig neo testis nec												0	0	NO			0	No	LOW HEALTH RISK	Yes	17076	17075	17075	2439	1	0	HISPANIC	0	0	0	0	0	1	0	0	0	1	1	0	0	0
912	1	31	MALE	1	186.9	186	2	malig neo testis nec												0	0	YES, QUIT (WITHIN 8DAYS-6MONTHS)			0	No	LOW HEALTH RISK	Yes	17175	17174	17174	2453	1	0	HISPANIC	0	0	0	0	0	1	0	0	0	1	1	0	0	0
913	1	30	MALE	2.5	186.9	186	2	malig neo testis nec												0	0	YES, QUIT (WITHIN 8DAYS-6MONTHS)			1	No	LOW HEALTH RISK	Yes	17169	17169	17169	2452	0	0	HISPANIC	0	0	0	0	0	1	0	0	0	1	1	0	0	0
914	1	37	MALE	2	186.9	186	2	malig neo testis nec												0	0	YES, QUIT (MORE THAN 6MONTHS)			0	No	LOW HEALTH RISK	Yes	17538	17537	17537	2505	1	0	HISPANIC	0	0	0	0	0	1	0	0	0	1	1	0	0	0
915	1	19	MALE	2	186.9	186	2	malig neo testis nec												0	0	YES, QUIT (WITHIN 8DAYS-6MONTHS)			1	No	LOW HEALTH RISK	Yes	17576	17575	17575	2510	1	0	HISPANIC	0	0	0	0	0	1	0	0	0	1	1	0	0	0
916	1	25	MALE	3	186.9	186	2	malig neo testis nec												0	0	NO			1	No	LOW HEALTH RISK	Yes	17622	17621	17621	2517	1	0	HISPANIC	0	0	0	0	0	1	0	0	0	1	1	0	0	0
917	1	73	MALE	2	187.3	187	2	malig neo penis body												0	0	YES, CURRENTLY (WITHIN 7DAYS)	YES	9 OR LESS	1	No	LOW HEALTH RISK	No	17210	17209	17209	2458	1	0	BLACK/AFRICAN AMERICAN	0	0	0	0	0	1	0	0	0	1	1	0	0	0
918	1	46	MALE	2.5	187.4	187	2	malig neo penis nos												0	0	YES, QUIT (MORE THAN 6MONTHS)			0	No	LOW HEALTH RISK	No	17578	17575	17575	2511	3	0	BLACK/AFRICAN AMERICAN	0	0	0	0	0	1	0	0	0	1	1	0	0	0
919	1	61	MALE	1	187.3	187	2	malig neo penis body												0	0	YES, CURRENTLY (WITHIN 7DAYS)	NO	MORE THAN 14	0	No	LOW HEALTH RISK	No	17034	17034	17034	2433	0	0	BLACK/AFRICAN AMERICAN	0	0	0	0	0	1	0	0	0	1	1	0	0	0
920	1	53	MALE	2.5	187.3	187	2	malig neo penis body												0	0	YES, CURRENTLY (WITHIN 7DAYS)	YES	9 OR LESS	0	No	LOW HEALTH RISK	No	17329	17328	17328	2475	1	0	BLACK/AFRICAN AMERICAN	0	0	0	0	0	1	0	0	0	1	1	0	0	0
921	1	41	MALE	1	187.4	187	2	malig neo penis nos												0	0	NO			0	No	LOW HEALTH RISK	No	17296	17295	17295	2470	1	0	WHITE	0	0	0	0	0	1	0	0	0	1	1	0	0	0
922	1	52	MALE	1.5	187.2	187	2	malig neo glans penis												0	0	NO			1	No	LOW HEALTH RISK	Yes	17498	17496	17496	2499	2	0	HISPANIC	0	0	0	0	0	1	0	0	0	1	1	0	0	0
923	1	52	MALE	6.34783	188.8	188	2	malig neo bladder nec												0	0	YES, QUIT (MORE THAN 6MONTHS)			0	No	LOW HEALTH RISK	No	17171	17161	17161	2453	10	0	WHITE	0	0	0	0	0	1	0	0	0	1	1	0	0	0
924	1	58	FEMALE	2	188.8	188	2	malig neo bladder nec												0	0	YES, QUIT (WITHIN 8DAYS-6MONTHS)			1	No	LOW HEALTH RISK	No	17007	17004	17004	2429	3	0	BLACK/AFRICAN AMERICAN	0	0	0	0	0	1	0	0	0	1	1	0	0	0
925	1	41	FEMALE	7	188.8	188	2	malig neo bladder nec	26	26	26	Smoking	0	0	NA		COCAINE/ CRACK	ALCOHOL	3+ Consequences	1	6	YES, CURRENTLY (WITHIN 7DAYS)	NO	10-14, FIRST CIG MORE THAN 30MINS OF WAKING	1	Yes	INCREASED HEALTH RISK	No	17414	17408	17408	2487	6	0	BLACK/AFRICAN AMERICAN	0	0	0	0	0	0	0	1	0	1	0	0	0	0
926	1	54	FEMALE	2.66667	188.9	188	2	malig neo bladder nos												0	0	NO			0	No	LOW HEALTH RISK	No	17373	17371	17371	2481	2	0	WHITE	0	0	0	0	0	1	0	0	0	1	1	0	0	0
927	1	60	MALE	3.5	188.8	188	2	malig neo bladder nec												0	0	YES, CURRENTLY (WITHIN 7DAYS)	YES	10-14, FIRST CIG WITHIN 30MINS OF WAKING	0	No	LOW HEALTH RISK	No	17657	17656	17656	2522	1	0	BLACK/AFRICAN AMERICAN	0	0	0	0	0	1	0	0	0	1	1	0	0	0
928	1	52	MALE	1	188.8	188	2	malig neo bladder nec	1	0	0	NA	0	0	NA			ALCOHOL	3+ Consequences	1	5	YES, CURRENTLY (WITHIN 7DAYS)	YES	9 OR LESS	1	No	INCREASED HEALTH RISK	Yes	17198	17197	17197	2456	1	0	HISPANIC	1	0	0	1	0	0	0	1	0	1	0	0	0	1
929	1	63	MALE	1	188.8	188	2	malig neo bladder nec												0	0	YES, QUIT (WITHIN 8DAYS-6MONTHS)			0	No	LOW HEALTH RISK	No	17072	17070	17070	2438	2	0	WHITE	0	0	0	0	0	1	0	0	0	1	1	0	0	0
930	1	49	MALE	1	188.8	188	2	malig neo bladder nec	15	0	0	NA	0	0	NA			ALCOHOL	3+ Consequences	1	4	YES, CURRENTLY (WITHIN 7DAYS)	YES	MORE THAN 14	1	No	INCREASED HEALTH RISK	No	17058	17055	17055	2436	3	0	WHITE	0	0	0	1	0	0	0	1	0	1	0	0	0	1
931	1	49	MALE	1	188.8	188	2	malig neo bladder nec												0	0	YES, CURRENTLY (WITHIN 7DAYS)	YES	MORE THAN 14	1	No	LOW HEALTH RISK	No	17099	17098	17098	2442	1	0	WHITE	0	0	0	0	0	1	0	0	0	1	1	0	0	0
932	1	51	FEMALE	5	188.8	188	2	malig neo bladder nec												0	0	NO			0	No	LOW HEALTH RISK	No	17631	17626	17626	2518	5	0	BLACK/AFRICAN AMERICAN	0	0	0	0	0	1	0	0	0	1	1	0	0	0
933	1	64	MALE	7.5	188.8	188	2	malig neo bladder nec												0	0	YES, QUIT (MORE THAN 6MONTHS)			0	No	LOW HEALTH RISK	Yes	17567	17566	17566	2509	1	0	HISPANIC	0	0	0	0	0	1	0	0	0	1	1	0	0	0
934	1	58	MALE	3.5	188.8	188	2	malig neo bladder nec												0	0	YES, CURRENTLY (WITHIN 7DAYS)	YES	9 OR LESS	0	No	LOW HEALTH RISK	No	17474	17472	17472	2496	2	0	BLACK/AFRICAN AMERICAN	0	0	0	0	0	1	0	0	0	1	1	0	0	0
935	1	79	MALE	2	188.8	188	2	malig neo bladder nec												0	0	YES, QUIT (MORE THAN 6MONTHS)			0	No	LOW HEALTH RISK	No	17518	17506	17506	2502	12	0	BLACK/AFRICAN AMERICAN	0	0	0	0	0	1	0	0	0	1	1	0	0	0
936	1	63	MALE	6	188.8	188	2	malig neo bladder nec												0	0	YES, QUIT (WITHIN 8DAYS-6MONTHS)			1	No	LOW HEALTH RISK	No	17653	17645	17645	2521	8	0	WHITE	0	0	0	0	0	1	0	0	0	1	1	0	0	0
937	1	67	MALE	2	189.1	189	2	malig neo renal pelvis												0	0	YES, CURRENTLY (WITHIN 7DAYS)	YES	10-14, FIRST CIG MORE THAN 30MINS OF WAKING	0	No	LOW HEALTH RISK	No	17595	17594	17594	2513	1	0	BLACK/AFRICAN AMERICAN	0	0	0	0	0	1	0	0	0	1	1	0	0	0
938	1	58	MALE	3.5	189.0	189	2	malig neopl kidney												0	0	YES, CURRENTLY (WITHIN 7DAYS)	YES	9 OR LESS	0	No	LOW HEALTH RISK	No	17028	17026	17026	2432	2	0	BLACK/AFRICAN AMERICAN	0	0	0	0	0	1	0	0	0	1	1	0	0	0
939	1	55	FEMALE	3	189.0	189	2	malig neopl kidney												0	0	NO			0	No	LOW HEALTH RISK	Yes	17543	17541	17541	2506	2	0	HISPANIC	0	0	0	0	0	1	0	0	0	1	1	0	0	0
940	1	41	FEMALE	6	189.0	189	2	malig neopl kidney												0	0	NO			0	No	LOW HEALTH RISK	Yes	17408	17407	17407	2486	1	0	HISPANIC	0	0	0	0	0	1	0	0	0	1	1	0	0	0
941	1	54	FEMALE	2	189.8	189	2	mal neo urinary nec												0	0	NO			1	No	LOW HEALTH RISK	No	17711	17706	17706	2530	5	0	WHITE	0	0	0	0	0	1	0	0	0	1	1	0	0	0
942	1	51	MALE	3	189.0	189	2	malig neopl kidney												0	0	YES, QUIT (MORE THAN 6MONTHS)			0	No	LOW HEALTH RISK	No	17672	17671	17671	2524	1	0	BLACK/AFRICAN AMERICAN	0	0	0	0	0	1	0	0	0	1	1	0	0	0
943	1	60	MALE	4.5	189.0	189	2	malig neopl kidney												0	0	YES, QUIT (MORE THAN 6MONTHS)			0	No	LOW HEALTH RISK	No	17119	17118	17118	2445	1	0	WHITE	0	0	0	0	0	1	0	0	0	1	1	0	0	0
944	1	72	MALE	2	189.0	189	2	malig neopl kidney												0	0	YES, QUIT (MORE THAN 6MONTHS)			0	No	LOW HEALTH RISK	No	17132	17124	17124	2447	8	0	WHITE	0	0	0	0	0	1	0	0	0	1	1	0	0	0
945	1	53	MALE	1	189.2	189	2	malign neopl ureter												0	0	YES, QUIT (WITHIN 8DAYS-6MONTHS)			1	No	LOW HEALTH RISK	No	17343	17342	17342	2477	1	0	BLACK/AFRICAN AMERICAN	0	0	0	0	0	1	0	0	0	1	1	0	0	0
946	1	56	FEMALE	5.7	189.0	189	2	malig neopl kidney												0	0	YES, QUIT (MORE THAN 6MONTHS)			0	No	LOW HEALTH RISK	No	17190	17189	17189	2455	1	0	BLACK/AFRICAN AMERICAN	0	0	0	0	0	1	0	0	0	1	1	0	0	0
947	1	51	FEMALE	1.5	189.0	189	2	malig neopl kidney												0	0	YES, CURRENTLY (WITHIN 7DAYS)	YES	9 OR LESS	1	No	LOW HEALTH RISK	Yes	17254	17253	17253	2464	1	0	HISPANIC	0	0	0	0	0	1	0	0	0	1	1	0	0	0
948	1	44	FEMALE	2.5	189.0	189	2	malig neopl kidney												0	0	YES, CURRENTLY (WITHIN 7DAYS)	NO	9 OR LESS	1	No	LOW HEALTH RISK	No	17308	17307	17307	2472	1	0	BLACK/AFRICAN AMERICAN	0	0	0	0	0	1	0	0	0	1	1	0	0	0
949	1	57	MALE	3.5	189.0	189	2	malig neopl kidney												0	0	NO			0	No	LOW HEALTH RISK	No	17479	17478	17478	2497	1	0	ASIAN	0	0	0	0	0	1	0	0	0	1	1	0	0	0
950	1	69	FEMALE	1	189.0	189	2	malig neopl kidney												0	0	NO			0	No	LOW HEALTH RISK	Yes	17499	17498	17498	2499	1	0	HISPANIC	0	0	0	0	0	1	0	0	0	1	1	0	0	0
951	1	66	FEMALE	2	189.0	189	2	malig neopl kidney												0	0	YES, QUIT (MORE THAN 6MONTHS)			0	No	LOW HEALTH RISK	Yes	17610	17604	17604	2515	6	0	HISPANIC	0	0	0	0	0	1	0	0	0	1	1	0	0	0
952	1	56	MALE	2	189.0	189	2	malig neopl kidney												0	0	NO			0	No	LOW HEALTH RISK	No	17668	17666	17666	2524	2	0	WHITE	0	0	0	0	0	1	0	0	0	1	1	0	0	0
953	1	52	FEMALE	1	191.8	191	2	malig neo brain nec												0	0	YES, CURRENTLY (WITHIN 7DAYS)	NO	10-14, FIRST CIG MORE THAN 30MINS OF WAKING	1	No	LOW HEALTH RISK	Yes	17303	17301	17301	2471	2	0	HISPANIC	0	0	0	0	0	1	0	0	0	1	1	0	0	0
954	1	62	FEMALE	3.5	191.9	191	2	malig neo brain nos												0	0	NO			0	No	LOW HEALTH RISK	Yes	17108	17098	17098	2444	10	0	HISPANIC	0	0	0	0	0	1	0	0	0	1	1	0	0	0
955	1	47	FEMALE	2	191.1	191	2	malig neo frontal lobe												0	0	NO			0	No	LOW HEALTH RISK	Yes	17056	17049	17049	2436	7	0	HISPANIC	0	0	0	0	0	1	0	0	0	1	1	0	0	0
956	1	54	FEMALE	2.5	191.7	191	2	mal neo brain stem												0	0	Yes, Quit (More Than 6Months)			0	No	Low Health Risk	No	17013	17009	17009	2430	4	0	BLACK/AFRICAN AMERICAN	0	0	0	0	0	1	0	0	0	1	1	0	0	0
957	1	46	MALE	1.5	191.8	191	2	malig neo brain nec												0	0	NO			0	No	LOW HEALTH RISK	No	17127	17125	17125	2446	2	0	WHITE	0	0	0	0	0	1	0	0	0	1	1	0	0	0
958	1	63	FEMALE	2	191.8	191	2	malig neo brain nec												0	0	NO			0	No	LOW HEALTH RISK	No	17675	17674	17674	2525	1	0	BLACK/AFRICAN AMERICAN	0	0	0	0	0	1	0	0	0	1	1	0	0	0
959	1	44	MALE	1.5	192.1	192	2	mal neo cerebral mening												0	0	NO			0	No	LOW HEALTH RISK	No	17335	17332	17332	2476	3	0	BLACK/AFRICAN AMERICAN	0	0	0	0	0	1	0	0	0	1	1	0	0	0
960	1	52	MALE	10.5	192.8	192	2	mal neo nervous syst nec												0	0	YES, CURRENTLY (WITHIN 7DAYS)	YES	9 OR LESS	0	No	LOW HEALTH RISK	No	17192	17183	17183	2456	9	0	WHITE	0	0	0	0	0	1	0	0	0	1	1	0	0	0
961	1	60	FEMALE	2.5	193	193	2	malign neopl thyroid												0	0	NO			0	No	LOW HEALTH RISK	No	17610	17608	17608	2515	2	0	BLACK/AFRICAN AMERICAN	0	0	0	0	0	1	0	0	0	1	1	0	0	0
962	1	77	FEMALE	2	193	193	2	malign neopl thyroid												0	0	YES, QUIT (MORE THAN 6MONTHS)			0	No	LOW HEALTH RISK	Yes	17637	17636	17636	2519	1	0	HISPANIC	0	0	0	0	0	1	0	0	0	1	1	0	0	0
963	1	70	FEMALE	3	193	193	2	malign neopl thyroid												0	0	NO			0	No	LOW HEALTH RISK	Yes	17077	17075	17075	2439	2	0	HISPANIC	0	0	0	0	0	1	0	0	0	1	1	0	0	0
964	1	45	FEMALE	3	193	193	2	malign neopl thyroid												0	0	YES, CURRENTLY (WITHIN 7DAYS)	YES	10-14, FIRST CIG WITHIN 30MINS OF WAKING	0	No	LOW HEALTH RISK	No	17196	17195	17195	2456	1	0	ASIAN	0	0	0	0	0	1	0	0	0	1	1	0	0	0
965	1	64	FEMALE	3.5	193	193	2	malign neopl thyroid												0	0	NO			0	No	LOW HEALTH RISK	Yes	17084	17083	17083	2440	1	0	HISPANIC	0	0	0	0	0	1	0	0	0	1	1	0	0	0
966	1	44	FEMALE	2	193	193	2	malign neopl thyroid												0	0	YES, CURRENTLY (WITHIN 7DAYS)	YES	9 OR LESS	0	No	LOW HEALTH RISK	Yes	17700	17699	17699	2528	1	0	HISPANIC	0	0	0	0	0	1	0	0	0	1	1	0	0	0
967	1	50	FEMALE	1	193	193	2	malign neopl thyroid												0	0	NO			0	No	LOW HEALTH RISK	Yes	17406	17405	17405	2486	1	0	HISPANIC	0	0	0	0	0	1	0	0	0	1	1	0	0	0
968	1	42	FEMALE	2	193	193	2	malign neopl thyroid												0	0	YES, QUIT (WITHIN 8DAYS-6MONTHS)			1	No	LOW HEALTH RISK	No	17323	17321	17321	2474	2	0	BLACK/AFRICAN AMERICAN	0	0	0	0	0	1	0	0	0	1	1	0	0	0
969	1	27	FEMALE	1	193	193	2	malign neopl thyroid												0	0	NO			1	No	LOW HEALTH RISK	No	17000	16999	16999	2428	1	0	WHITE	0	0	0	0	0	1	0	0	0	1	1	0	0	0
970	1	41	FEMALE	1.5	193	193	2	malign neopl thyroid												0	0	NO			0	No	LOW HEALTH RISK	Yes	17561	17560	17560	2508	1	0	HISPANIC	0	0	0	0	0	1	0	0	0	1	1	0	0	0
971	1	48	FEMALE	2.5	193	193	2	malign neopl thyroid												0	0	NO			0	No	LOW HEALTH RISK	Yes	17534	17533	17533	2504	1	0	HISPANIC	0	0	0	0	0	1	0	0	0	1	1	0	0	0
972	1	49	FEMALE	3	193	193	2	malign neopl thyroid												0	0	YES, CURRENTLY (WITHIN 7DAYS)	YES	MORE THAN 14	0	No	LOW HEALTH RISK	No	17206	17204	17204	2458	2	0	BLACK/AFRICAN AMERICAN	0	0	0	0	0	1	0	0	0	1	1	0	0	0
973	1	19	FEMALE	1	193	193	2	malign neopl thyroid												0	0	NO			0	No	LOW HEALTH RISK	No	17147	17146	17146	2449	1	0	ASIAN	0	0	0	0	0	1	0	0	0	1	1	0	0	0
974	1	36	FEMALE	1	193	193	2	malign neopl thyroid												0	0	NO			0	No	LOW HEALTH RISK	Yes	17070	17069	17069	2438	1	0	HISPANIC	0	0	0	0	0	1	0	0	0	1	1	0	0	0
975	1	67	FEMALE	2	193	193	2	malign neopl thyroid												0	0	NO			0	No	LOW HEALTH RISK	No	17588	17587	17587	2512	1	0	BLACK/AFRICAN AMERICAN	0	0	0	0	0	1	0	0	0	1	1	0	0	0
976	1	46	FEMALE	1.5	193	193	2	malign neopl thyroid												0	0	NO			0	No	LOW HEALTH RISK	No	17567	17566	17566	2509	1	0	ASIAN	0	0	0	0	0	1	0	0	0	1	1	0	0	0
977	1	58	FEMALE	2	193	193	2	malign neopl thyroid												0	0	NO			1	No	LOW HEALTH RISK	Yes	17497	17496	17496	2499	1	0	HISPANIC	0	0	0	0	0	1	0	0	0	1	1	0	0	0
978	1	81	FEMALE	4.6	193	193	2	malign neopl thyroid												0	0	NO			0	No	LOW HEALTH RISK	No	17507	17503	17503	2501	4	0	BLACK/AFRICAN AMERICAN	0	0	0	0	0	1	0	0	0	1	1	0	0	0
979	1	54	FEMALE	3	193	193	2	malign neopl thyroid												0	0	NO			0	No	LOW HEALTH RISK	No	17035	17034	17034	2433	1	0	WHITE	0	0	0	0	0	1	0	0	0	1	1	0	0	0
980	1	61	FEMALE	1.5	193	193	2	malign neopl thyroid												0	0	NO			0	No	LOW HEALTH RISK	No	17554	17552	17552	2507	2	0	BLACK/AFRICAN AMERICAN	0	0	0	0	0	1	0	0	0	1	1	0	0	0
981	1	36	MALE	2.5	193	193	2	malign neopl thyroid												0	0	NO			0	No	LOW HEALTH RISK	Yes	17626	17622	17622	2518	4	0	HISPANIC	0	0	0	0	0	1	0	0	0	1	1	0	0	0
982	1	71	FEMALE	1	193	193	2	malign neopl thyroid												0	0	YES, QUIT (MORE THAN 6MONTHS)			1	No	LOW HEALTH RISK	No	17644	17643	17643	2520	1	0	BLACK/AFRICAN AMERICAN	0	0	0	0	0	1	0	0	0	1	1	0	0	0
983	1	23	FEMALE	2.5	193	193	2	malign neopl thyroid												0	0	NO			0	No	LOW HEALTH RISK	No	17203	17202	17202	2457	1	0	ASIAN	0	0	0	0	0	1	0	0	0	1	1	0	0	0
984	1	62	FEMALE	2.5	193	193	2	malign neopl thyroid												0	0	NO			0	No	LOW HEALTH RISK	No	17406	17405	17405	2486	1	0	BLACK/AFRICAN AMERICAN	0	0	0	0	0	1	0	0	0	1	1	0	0	0
985	1	18	MALE	1	193	193	2	malign neopl thyroid												0	0	NO			0	No	LOW HEALTH RISK	No	17399	17398	17398	2485	1	0	ASIAN	0	0	0	0	0	1	0	0	0	1	1	0	0	0
986	1	33	FEMALE	1.5	193	193	2	malign neopl thyroid												0	0	NO			0	No	LOW HEALTH RISK	Yes	17569	17568	17568	2509	1	0	HISPANIC	0	0	0	0	0	1	0	0	0	1	1	0	0	0
987	1	29	FEMALE	1	193	193	2	malign neopl thyroid												0	0	NO			0	No	LOW HEALTH RISK	Yes	17634	17630	17630	2519	4	0	HISPANIC	0	0	0	0	0	1	0	0	0	1	1	0	0	0
988	1	22	FEMALE	1	193	193	2	malign neopl thyroid												0	0	NO			0	No	LOW HEALTH RISK	No	17561	17559	17559	2508	2	0	BLACK/AFRICAN AMERICAN	0	0	0	0	0	1	0	0	0	1	1	0	0	0
989	1	76	FEMALE	1	193	193	2	malign neopl thyroid												0	0	NO			0	No	LOW HEALTH RISK	Yes	17469	17468	17468	2495	1	0	HISPANIC	0	0	0	0	0	1	0	0	0	1	1	0	0	0
990	1	74	MALE	1.5	193	193	2	malign neopl thyroid												0	0	NO			0	No	LOW HEALTH RISK	No	17616	17615	17615	2516	1	0	ASIAN	0	0	0	0	0	1	0	0	0	1	1	0	0	0
991	1	43	FEMALE	1.5	193	193	2	malign neopl thyroid												0	0	NO			1	No	LOW HEALTH RISK	No	17638	17637	17637	2519	1	0	WHITE	0	0	0	0	0	1	0	0	0	1	1	0	0	0
992	1	29	MALE	1.5	193	193	2	malign neopl thyroid												0	0	YES, QUIT (MORE THAN 6MONTHS)			0	No	LOW HEALTH RISK	Yes	17604	17601	17601	2514	3	0	HISPANIC	0	0	0	0	0	1	0	0	0	1	1	0	0	0
993	1	40	MALE	1	193	193	2	malign neopl thyroid												0	0	YES, QUIT (MORE THAN 6MONTHS)			1	No	LOW HEALTH RISK	Yes	17630	17629	17629	2518	1	0	HISPANIC	0	0	0	0	0	1	0	0	0	1	1	0	0	0
994	1	35	FEMALE	1	193	193	2	malign neopl thyroid												0	0	NO			0	No	LOW HEALTH RISK	Yes	17616	17615	17615	2516	1	0	HISPANIC	0	0	0	0	0	1	0	0	0	1	1	0	0	0
995	1	55	FEMALE	1	193	193	2	malign neopl thyroid												0	0	NO			0	No	LOW HEALTH RISK	No	17625	17623	17623	2517	2	0	ASIAN	0	0	0	0	0	1	0	0	0	1	1	0	0	0
996	1	66	MALE	5.5	193	193	2	malign neopl thyroid												0	0	NO			0	No	LOW HEALTH RISK	Yes	17567	17559	17559	2509	8	0	HISPANIC	0	0	0	0	0	1	0	0	0	1	1	0	0	0
997	1	80	FEMALE	2.5	193	193	2	malign neopl thyroid												0	0	NO			0	No	LOW HEALTH RISK	No	17290	17289	17289	2470	1	0	BLACK/AFRICAN AMERICAN	0	0	0	0	0	1	0	0	0	1	1	0	0	0
998	1	64	FEMALE	1	193	193	2	malign neopl thyroid												0	0	NO			0	No	LOW HEALTH RISK	Yes	17520	17519	17519	2502	1	0	HISPANIC	0	0	0	0	0	1	0	0	0	1	1	0	0	0
999	1	53	FEMALE	2.5	194.3	194	2	malig neo pituitary												0	0	NO			0	No	LOW HEALTH RISK	No	17668	17667	17667	2524	1	0	BLACK/AFRICAN AMERICAN	0	0	0	0	0	1	0	0	0	1	1	0	0	0
1000	1	28	MALE	2	194.0	194	2	malign neopl adrenal	20	0	0	NA	0	0	NA			NONE	No Consequences	1	0	YES, CURRENTLY (WITHIN 7DAYS)	NO	MORE THAN 14	1	No	INCREASED HEALTH RISK	No	17051	17044	17044	2435	7	0	WHITE	0	0	0	0	0	0	1	0	0	1	0	0	0	0
1001	1	60	FEMALE	2.5	194.3	194	2	malig neo pituitary												0	0	YES, CURRENTLY (WITHIN 7DAYS)	NO	9 OR LESS	0	No	LOW HEALTH RISK	No	17295	17290	17290	2470	5	0	BLACK/AFRICAN AMERICAN	0	0	0	0	0	1	0	0	0	1	1	0	0	0
1002	1	56	FEMALE	5.09091	194.0	194	2	malign neopl adrenal												0	0	YES, CURRENTLY (WITHIN 7DAYS)	YES	9 OR LESS	0	No	LOW HEALTH RISK	No	17530	17527	17527	2504	3	0	BLACK/AFRICAN AMERICAN	0	0	0	0	0	1	0	0	0	1	1	0	0	0
1003	1	47	MALE	2	194.0	194	2	malign neopl adrenal	6	27	15	Smoking	5	27	Nasal	HEROIN	COCAINE/ CRACK	ALCOHOL	3+ Consequences	1	8	YES, CURRENTLY (WITHIN 7DAYS)	YES	9 OR LESS	1	Yes	INCREASED HEALTH RISK	No	17484	17482	17482	2497	2	0	BLACK/AFRICAN AMERICAN	0	0	0	0	0	0	0	1	0	1	0	0	0	0
1004	1	50	FEMALE	5	195.3	195	2	malign neopl pelvis												0	0	YES, CURRENTLY (WITHIN 7DAYS)	NO	9 OR LESS	1	No	LOW HEALTH RISK	Yes	17100	17098	17098	2442	2	0	HISPANIC	0	0	0	0	0	1	0	0	0	1	1	0	0	0
1005	1	65	FEMALE	4	195.0	195	2	mal neo head/face/neck												0	0	NO			0	No	LOW HEALTH RISK	No	17213	17212	17212	2459	1	0	BLACK/AFRICAN AMERICAN	0	0	0	0	0	1	0	0	0	1	1	0	0	0
1006	1	56	MALE	5	195.0	195	2	mal neo head/face/neck	0	0	0	NA	0	0	NA			NONE		1	0	YES, CURRENTLY (WITHIN 7DAYS)	NO	9 OR LESS	1	No	INCREASED HEALTH RISK	No	17099	17098	17098	2442	1	0	WHITE	0	0	0	0	0	0	1	0	0	1	0	0	0	0
1007	1	62	MALE	1.5	195.8	195	2	malig neo site nec												0	0	YES, QUIT (MORE THAN 6MONTHS)			1	No	LOW HEALTH RISK	No	17189	17188	17188	2455	1	0	BLACK/AFRICAN AMERICAN	0	0	0	0	0	1	0	0	0	1	1	0	0	0
1008	1	62	MALE	2	195.2	195	2	malig neo abdomen												0	0	NO			1	No	LOW HEALTH RISK	Yes	17110	17109	17109	2444	1	0	HISPANIC	0	0	0	0	0	1	0	0	0	1	1	0	0	0
1009	1	62	MALE	4	195.0	195	2	mal neo head/face/neck												0	0	YES, QUIT (WITHIN 8DAYS-6MONTHS)			1	No	LOW HEALTH RISK	No	17296	17295	17295	2470	1	0	WHITE	0	0	0	0	0	1	0	0	0	1	1	0	0	0
1010	1	64	MALE	4	195.0	195	2	mal neo head/face/neck												0	0	YES, QUIT (MORE THAN 6MONTHS)			1	No	LOW HEALTH RISK	No	17491	17489	17489	2498	2	0	BLACK/AFRICAN AMERICAN	0	0	0	0	0	1	0	0	0	1	1	0	0	0
1011	1	66	FEMALE	2.5	196.9	196	2	mal neo lymph node nos												0	0	YES, QUIT (MORE THAN 6MONTHS)			0	No	LOW HEALTH RISK	No	17673	17672	17672	2524	1	0	WHITE	0	0	0	0	0	1	0	0	0	1	1	0	0	0
1012	1	62	FEMALE	4	197.2	197	2	second malig neo pleura												0	0	YES, QUIT (MORE THAN 6MONTHS)			1	No	LOW HEALTH RISK	No	17657	17654	17654	2522	3	0	BLACK/AFRICAN AMERICAN	0	0	0	0	0	1	0	0	0	1	1	0	0	0
1013	1	51	MALE	3.5	197.7	197	2	second malig neo liver	28	0	0	NA	0	0	NA			NONE	1-2 Consequences	1	1	YES, CURRENTLY (WITHIN 7DAYS)	YES	9 OR LESS	1	No	INCREASED HEALTH RISK	No	17123	17122	17122	2446	1	0	BLACK/AFRICAN AMERICAN	0	0	0	0	0	0	1	0	0	1	0	0	0	0
1014	1	74	MALE	4.5	197.2	197	2	second malig neo pleura												0	0	YES, QUIT (MORE THAN 6MONTHS)			0	No	LOW HEALTH RISK	No	17454	17452	17452	2493	2	0	BLACK/AFRICAN AMERICAN	0	0	0	0	0	1	0	0	0	1	1	0	0	0
1015	1	51	MALE	2.5	197.7	197	2	second malig neo liver												0	0	NO			0	No	LOW HEALTH RISK	No	17694	17692	17692	2527	2	0	BLACK/AFRICAN AMERICAN	0	0	0	0	0	1	0	0	0	1	1	0	0	0
1016	1	72	FEMALE	2.5	197.0	197	2	secondary malig neo lung												0	0	YES, CURRENTLY (WITHIN 7DAYS)			0	No	LOW HEALTH RISK	No	17667	17666	17666	2523	1	0	BLACK/AFRICAN AMERICAN	0	0	0	0	0	1	0	0	0	1	1	0	0	0
1017	1	60	MALE	2	197.8	197	2	sec mal neo gi nec												0	0	NO			1	No	LOW HEALTH RISK	No	17556	17554	17554	2508	2	0	BLACK/AFRICAN AMERICAN	0	0	0	0	0	1	0	0	0	1	1	0	0	0
1018	1	65	FEMALE	3	197.2	197	2	second malig neo pleura												0	0	YES, QUIT (MORE THAN 6MONTHS)			0	No	LOW HEALTH RISK	No	17029	17027	17027	2432	2	0	BLACK/AFRICAN AMERICAN	0	0	0	0	0	1	0	0	0	1	1	0	0	0
1019	1	62	FEMALE	2	197.7	197	2	second malig neo liver												0	0	NO			0	No	LOW HEALTH RISK	No	16989	16988	16988	2427	1	0	BLACK/AFRICAN AMERICAN	0	0	0	0	0	1	0	0	0	1	1	0	0	0
1020	1	78	FEMALE	2	197.2	197	2	second malig neo pleura												0	0	NO			0	No	LOW HEALTH RISK	No	17107	17106	17106	2443	1	0	BLACK/AFRICAN AMERICAN	0	0	0	0	0	1	0	0	0	1	1	0	0	0
1021	1	70	FEMALE	1.5	197.0	197	2	secondary malig neo lung												0	0	YES, QUIT (MORE THAN 6MONTHS)			1	No	LOW HEALTH RISK	No	17092	17090	17090	2441	2	0	BLACK/AFRICAN AMERICAN	0	0	0	0	0	1	0	0	0	1	1	0	0	0
1022	1	48	FEMALE	7.5	197.6	197	2	sec mal neo peritoneum												0	0	NO			0	No	LOW HEALTH RISK	Yes	17526	17525	17525	2503	1	0	HISPANIC	0	0	0	0	0	1	0	0	0	1	1	0	0	0
1023	1	53	MALE	4	197.7	197	2	second malig neo liver												0	0	YES, CURRENTLY (WITHIN 7DAYS)	YES	9 OR LESS	1	No	LOW HEALTH RISK	No	17713	17711	17711	2530	2	0	BLACK/AFRICAN AMERICAN	0	0	0	0	0	1	0	0	0	1	1	0	0	0
1024	1	63	MALE	3	197.0	197	2	secondary malig neo lung	28	0	0	NA	0	0	NA			NONE	1-2 Consequences	1	1	YES, CURRENTLY (WITHIN 7DAYS)	YES	10-14, FIRST CIG MORE THAN 30MINS OF WAKING	1	No	INCREASED HEALTH RISK	No	17330	17328	17328	2475	2	0	ASIAN	0	0	0	0	0	0	1	0	0	1	0	0	0	0
1025	1	56	MALE	2	197.7	197	2	second malig neo liver	12	1	1	Smoking	0	0	NA			ALCOHOL	3+ Consequences	0	7	NO			0	No	LOW HEALTH RISK	No	16996	16995	16995	2428	1	0	BLACK/AFRICAN AMERICAN	0	0	0	0	0	1	0	1	1	1	1	0	0	1
1026	1	50	FEMALE	4.5	197.7	197	2	second malig neo liver												0	0	YES, QUIT (WITHIN 8DAYS-6MONTHS)			0	No	LOW HEALTH RISK	No	17372	17370	17370	2481	2	0	BLACK/AFRICAN AMERICAN	0	0	0	0	0	1	0	0	0	1	1	0	0	0
1027	1	64	MALE	5	197.2	197	2	second malig neo pleura												0	0	YES, QUIT (MORE THAN 6MONTHS)			0	No	LOW HEALTH RISK	Yes	17557	17556	17556	2508	1	0	HISPANIC	0	0	0	0	0	1	0	0	0	1	1	0	0	0
1028	1	58	MALE	2.5	197.0	197	2	secondary malig neo lung												0	0	YES, QUIT (MORE THAN 6MONTHS)			1	No	LOW HEALTH RISK	No	17218	17216	17216	2459	2	0	BLACK/AFRICAN AMERICAN	0	0	0	0	0	1	0	0	0	1	1	0	0	0
1029	1	62	MALE	3.5	197.2	197	2	second malig neo pleura												0	0	YES, QUIT (MORE THAN 6MONTHS)			0	No	LOW HEALTH RISK	No	17617	17616	17616	2516	1	0	BLACK/AFRICAN AMERICAN	0	0	0	0	0	1	0	0	0	1	1	0	0	0
1030	1	54	FEMALE	4.5	197.7	197	2	second malig neo liver												0	0	YES, CURRENTLY (WITHIN 7DAYS)	YES	9 OR LESS	0	No	LOW HEALTH RISK	No	17527	17526	17526	2503	1	0	BLACK/AFRICAN AMERICAN	0	0	0	0	0	1	0	0	0	1	1	0	0	0
1031	1	48	FEMALE	2.5	197.6	197	2	sec mal neo peritoneum												0	0	YES, QUIT (MORE THAN 6MONTHS)			1	No	LOW HEALTH RISK	No	17183	17177	17177	2454	6	0	BLACK/AFRICAN AMERICAN	0	0	0	0	0	1	0	0	0	1	1	0	0	0
1032	1	54	FEMALE	3	197.2	197	2	second malig neo pleura												0	0	NO			0	No	LOW HEALTH RISK	No	17626	17625	17625	2518	1	0	WHITE	0	0	0	0	0	1	0	0	0	1	1	0	0	0
1033	1	54	MALE	2	197.0	197	2	secondary malig neo lung												0	0	NO			0	No	LOW HEALTH RISK	No	17184	17184	17184	2454	0	0	WHITE	0	0	0	0	0	1	0	0	0	1	1	0	0	0
1034	1	54	FEMALE	3.5	197.7	197	2	second malig neo liver												0	0	NO			0	No	LOW HEALTH RISK	No	17708	17707	17707	2529	1	0	BLACK/AFRICAN AMERICAN	0	0	0	0	0	1	0	0	0	1	1	0	0	0
1035	1	49	MALE	3	197.2	197	2	second malig neo pleura												0	0	YES, QUIT (MORE THAN 6MONTHS)			0	No	LOW HEALTH RISK	No	17239	17238	17238	2462	1	0	BLACK/AFRICAN AMERICAN	0	0	0	0	0	1	0	0	0	1	1	0	0	0
1036	1	63	FEMALE	3	197.7	197	2	second malig neo liver												0	0	NO			0	No	LOW HEALTH RISK	No	17037	17036	17036	2433	1	0	BLACK/AFRICAN AMERICAN	0	0	0	0	0	1	0	0	0	1	1	0	0	0
1037	1	47	FEMALE	8.35714	197.0	197	2	secondary malig neo lung												0	0	NO			0	No	LOW HEALTH RISK	No	17023	17026	17026	2431	3	0	BLACK/AFRICAN AMERICAN	0	0	0	0	0	1	0	0	0	1	1	0	0	0
1038	1	66	MALE	5.5	197.7	197	2	second malig neo liver												0	0	YES, QUIT (MORE THAN 6MONTHS)			0	No	LOW HEALTH RISK	No	17065	17058	17058	2437	7	0	BLACK/AFRICAN AMERICAN	0	0	0	0	0	1	0	0	0	1	1	0	0	0
1039	1	53	FEMALE	1.5	197.6	197	2	sec mal neo peritoneum												0	0	NO			0	No	LOW HEALTH RISK	No	17163	17162	17162	2451	1	0	BLACK/AFRICAN AMERICAN	0	0	0	0	0	1	0	0	0	1	1	0	0	0
1040	1	51	FEMALE	3	197.8	197	2	sec mal neo gi nec												0	0	NO			0	No	LOW HEALTH RISK	No	17183	17182	17182	2454	1	0	BLACK/AFRICAN AMERICAN	0	0	0	0	0	1	0	0	0	1	1	0	0	0
1041	1	32	MALE	3.5	197.6	197	2	sec mal neo peritoneum												0	0	NO			0	No	LOW HEALTH RISK	No	17401	17400	17400	2485	1	0	WHITE	0	0	0	0	0	1	0	0	0	1	1	0	0	0
1042	1	40	FEMALE	1.5	197.0	197	2	secondary malig neo lung												0	0	NO			0	No	LOW HEALTH RISK	Yes	17645	17643	17643	2520	2	0	HISPANIC	0	0	0	0	0	1	0	0	0	1	1	0	0	0
1043	1	57	FEMALE	4.5	197.7	197	2	second malig neo liver												0	0	NO			0	No	LOW HEALTH RISK	No	17405	17404	17404	2486	1	0	BLACK/AFRICAN AMERICAN	0	0	0	0	0	1	0	0	0	1	1	0	0	0
1044	1	72	MALE	3.5	197.0	197	2	secondary malig neo lung												0	0	YES, QUIT (WITHIN 8DAYS-6MONTHS)			0	No	LOW HEALTH RISK	No	17457	17454	17454	2493	3	0	BLACK/AFRICAN AMERICAN	0	0	0	0	0	1	0	0	0	1	1	0	0	0
1045	1	62	FEMALE	5	197.0	197	2	secondary malig neo lung												0	0	NO			0	No	LOW HEALTH RISK	No	17521	17520	17520	2503	1	0	ASIAN	0	0	0	0	0	1	0	0	0	1	1	0	0	0
1046	1	56	FEMALE	3	197.6	197	2	sec mal neo peritoneum												0	0	YES, CURRENTLY (WITHIN 7DAYS)	YES	9 OR LESS	1	No	LOW HEALTH RISK	No	17675	17674	17674	2525	1	0	WHITE	0	0	0	0	0	1	0	0	0	1	1	0	0	0
1047	1	48	FEMALE	4	197.6	197	2	sec mal neo peritoneum												0	0	NO			0	No	LOW HEALTH RISK	No	17622	17620	17620	2517	2	0	WHITE	0	0	0	0	0	1	0	0	0	1	1	0	0	0
1048	1	62	MALE	1	197.8	197	2	sec mal neo gi nec												0	0	NO			0	No	LOW HEALTH RISK	No	17636	17636	17636	2519	0	0	BLACK/AFRICAN AMERICAN	0	0	0	0	0	1	0	0	0	1	1	0	0	0
1049	1	72	MALE	5.5	197.7	197	2	second malig neo liver	0	0	0	NA	0	0	NA			ALCOHOL	3+ Consequences	1	4	YES, QUIT (WITHIN 8DAYS-6MONTHS)			1	No	INCREASED HEALTH RISK	No	17643	17641	17641	2520	2	0	BLACK/AFRICAN AMERICAN	0	0	0	1	0	0	0	1	0	1	0	0	0	1
1050	1	57	FEMALE	2	197.0	197	2	secondary malig neo lung												0	0	NO			0	No	LOW HEALTH RISK	No	17389	17388	17388	2484	1	0	BLACK/AFRICAN AMERICAN	0	0	0	0	0	1	0	0	0	1	1	0	0	0
1051	1	82	FEMALE	5	197.8	197	2	sec mal neo gi nec												0	0	NO			0	No	LOW HEALTH RISK	No	17085	17084	17084	2440	1	0	BLACK/AFRICAN AMERICAN	0	0	0	0	0	1	0	0	0	1	1	0	0	0
1052	1	73	FEMALE	4.5	197.7	197	2	second malig neo liver												0	0	NO			0	No	LOW HEALTH RISK	No	17686	17684	17684	2526	2	0	BLACK/AFRICAN AMERICAN	0	0	0	0	0	1	0	0	0	1	1	0	0	0
1053	1	66	FEMALE	4.33333	198.5	198	2	secondary malig neo bone												0	0	NO			0	No	LOW HEALTH RISK	No	17631	17627	17627	2518	4	0	BLACK/AFRICAN AMERICAN	0	0	0	0	0	1	0	0	0	1	1	0	0	0
1054	1	55	MALE	5.5	198.5	198	2	secondary malig neo bone	25	4	4	Smoking	0	0	NA		COCAINE/ CRACK	ALCOHOL	3+ Consequences	1	9	YES, CURRENTLY (WITHIN 7DAYS)	YES	9 OR LESS	1	Yes	INCREASED HEALTH RISK	No	17575	17570	17570	2510	5	0	BLACK/AFRICAN AMERICAN	4	0	0	0	0	0	0	1	0	1	0	0	0	0
1055	1	63	MALE	4.5	198.5	198	2	secondary malig neo bone												0	0	YES, QUIT (MORE THAN 6MONTHS)			1	No	LOW HEALTH RISK	No	17219	17218	17218	2459	1	0	BLACK/AFRICAN AMERICAN	0	0	0	0	0	1	0	0	0	1	1	0	0	0
1056	1	61	MALE	5	198.5	198	2	secondary malig neo bone												0	0	NO			0	No	LOW HEALTH RISK	No	17415	17413	17413	2487	2	0	BLACK/AFRICAN AMERICAN	0	0	0	0	0	1	0	0	0	1	1	0	0	0
1057	1	53	FEMALE	1.5	198.3	198	2	sec mal neo brain/spine												0	0	YES, CURRENTLY (WITHIN 7DAYS)	YES	9 OR LESS	0	No	LOW HEALTH RISK	No	17702	17699	17699	2528	3	0	BLACK/AFRICAN AMERICAN	0	0	0	0	0	1	0	0	0	1	1	0	0	0
1058	1	79	MALE	3.5	198.5	198	2	secondary malig neo bone												0	0	NO			0	No	LOW HEALTH RISK	No	17695	17693	17693	2527	2	0	BLACK/AFRICAN AMERICAN	0	0	0	0	0	1	0	0	0	1	1	0	0	0
1059	1	63	MALE	6	198.3	198	2	sec mal neo brain/spine												0	0	YES, QUIT (WITHIN 8DAYS-6MONTHS)			0	No	LOW HEALTH RISK	No	17062	17060	17060	2437	2	0	WHITE	0	0	0	0	0	1	0	0	0	1	1	0	0	0
1060	1	58	MALE	6	198.5	198	2	secondary malig neo bone	0	28	0	NA	28	0	NA			NONE	No Consequences	0	0	YES, CURRENTLY (WITHIN 7DAYS)	YES	9 OR LESS	0	Yes	INCREASED HEALTH RISK	No	17703	17701	17701	2529	2	0	WHITE	0	0	0	0	0	0	0	0	0	1	0	0	0	0
1061	1	72	MALE	4	198.3	198	2	sec mal neo brain/spine												0	0	NO			0	No	LOW HEALTH RISK	No	17022	17021	17021	2431	1	0		0	0	0	0	0	1	0	0	0	1	1	0	0	0
1062	1	67	FEMALE	4	198.3	198	2	sec mal neo brain/spine												0	0	NO			0	No	LOW HEALTH RISK	No	17531	17521	17521	2504	10	0	WHITE	0	0	0	0	0	1	0	0	0	1	1	0	0	0
1063	1	53	FEMALE	3	198.5	198	2	secondary malig neo bone												0	0	YES, QUIT (MORE THAN 6MONTHS)			0	No	LOW HEALTH RISK	No	17609	17608	17608	2515	1	0	WHITE	0	0	0	0	0	1	0	0	0	1	1	0	0	0
1064	1	52	FEMALE	3.5	198.5	198	2	secondary malig neo bone												0	0	YES, QUIT (MORE THAN 6MONTHS)			0	No	LOW HEALTH RISK	No	17526	17524	17524	2503	2	0	BLACK/AFRICAN AMERICAN	0	0	0	0	0	1	0	0	0	1	1	0	0	0
1065	1	64	FEMALE	3	198.3	198	2	sec mal neo brain/spine												0	0	NO			0	No	LOW HEALTH RISK	No	17006	17003	17003	2429	3	0	ASIAN	0	0	0	0	0	1	0	0	0	1	1	0	0	0
1066	1	90	FEMALE	2.5	198.89	198	2	secondary malig neo nec												0	0	YES, QUIT (MORE THAN 6MONTHS)			0	No	LOW HEALTH RISK	No	17001	16999	16999	2428	2	0	BLACK/AFRICAN AMERICAN	0	0	0	0	0	1	0	0	0	1	1	0	0	0
1067	1	47	FEMALE	2.5	198.3	198	2	sec mal neo brain/spine												0	0	YES, QUIT (MORE THAN 6MONTHS)			0	No	LOW HEALTH RISK	No	16996	16995	16995	2428	1	0	WHITE	0	0	0	0	0	1	0	0	0	1	1	0	0	0
1068	1	57	MALE	2	198.3	198	2	sec mal neo brain/spine												0	0	YES, QUIT (MORE THAN 6MONTHS)			1	No	LOW HEALTH RISK	Yes	17559	17558	17558	2508	1	0	HISPANIC	0	0	0	0	0	1	0	0	0	1	1	0	0	0
1069	1	57	FEMALE	8.5	198.6	198	2	second malig neo ovary												0	0	YES, CURRENTLY (WITHIN 7DAYS)	YES	10-14, FIRST CIG MORE THAN 30MINS OF WAKING	0	No	LOW HEALTH RISK	No	17325	17314	17314	2475	11	0	BLACK/AFRICAN AMERICAN	0	0	0	0	0	1	0	0	0	1	1	0	0	0
1070	1	59	MALE	1.5	198.3	198	2	sec mal neo brain/spine												0	0	YES, QUIT (MORE THAN 6MONTHS)			0	No	LOW HEALTH RISK	Yes	17239	17238	17238	2462	1	0	HISPANIC	0	0	0	0	0	1	0	0	0	1	1	0	0	0
1071	1	73	FEMALE	5.5	198.5	198	2	secondary malig neo bone												0	0	NO			0	No	LOW HEALTH RISK	Yes	17514	17511	17511	2502	3	0	HISPANIC	0	0	0	0	0	1	0	0	0	1	1	0	0	0
1072	1	64	MALE	2	198.5	198	2	secondary malig neo bone												0	0	YES, QUIT (WITHIN 8DAYS-6MONTHS)			0	No	LOW HEALTH RISK	No	17331	17329	17329	2475	2	0	BLACK/AFRICAN AMERICAN	0	0	0	0	0	1	0	0	0	1	1	0	0	0
1073	1	58	MALE	2	198.5	198	2	secondary malig neo bone												0	0	NO			1	No	LOW HEALTH RISK	Yes	17049	17044	17044	2435	5	0	HISPANIC	0	0	0	0	0	1	0	0	0	1	1	0	0	0
1074	1	61	FEMALE	2.5	198.5	198	2	secondary malig neo bone												0	0	NO			0	No	LOW HEALTH RISK	No	17332	17337	17337	2476	5	0	BLACK/AFRICAN AMERICAN	0	0	0	0	0	1	0	0	0	1	1	0	0	0
1075	1	72	MALE	3.5	198.3	198	2	sec mal neo brain/spine												0	0	YES, QUIT (MORE THAN 6MONTHS)			0	No	LOW HEALTH RISK	No	17054	17053	17053	2436	1	0	BLACK/AFRICAN AMERICAN	0	0	0	0	0	1	0	0	0	1	1	0	0	0
1076	1	76	FEMALE	3	198.5	198	2	secondary malig neo bone												0	0	NO			0	No	LOW HEALTH RISK	No	17389	17387	17387	2484	2	0	BLACK/AFRICAN AMERICAN	0	0	0	0	0	1	0	0	0	1	1	0	0	0
1077	1	25	MALE	2	198.89	198	2	secondary malig neo nec	0	0	0	NA	0	0	NA			NONE	No Consequences	1	0	YES, QUIT (MORE THAN 6MONTHS)			1	No	INCREASED HEALTH RISK	Yes	17006	17004	17004	2429	2	0	HISPANIC	0	0	0	0	0	0	1	0	0	1	0	0	0	0
1078	1	68	MALE	3.625	198.5	198	2	secondary malig neo bone												0	0	YES, QUIT (MORE THAN 6MONTHS)			0	No	LOW HEALTH RISK	No	17478	17476	17476	2496	2	0	BLACK/AFRICAN AMERICAN	0	0	0	0	0	1	0	0	0	1	1	0	0	0
1079	1	74	MALE	3	198.5	198	2	secondary malig neo bone												0	0	NO			0	No	LOW HEALTH RISK	No	17090	17082	17082	2441	8	0	BLACK/AFRICAN AMERICAN	0	0	0	0	0	1	0	0	0	1	1	0	0	0
1080	1	70	MALE	2.66667	198.5	198	2	secondary malig neo bone												0	0	YES, QUIT (MORE THAN 6MONTHS)			0	No	LOW HEALTH RISK	No	17241	17240	17240	2463	1	0	BLACK/AFRICAN AMERICAN	0	0	0	0	0	1	0	0	0	1	1	0	0	0
1081	1	37	FEMALE	1	198.3	198	2	sec mal neo brain/spine												0	0	NO			0	No	LOW HEALTH RISK	Yes	17176	17174	17174	2453	2	0	HISPANIC	0	0	0	0	0	1	0	0	0	1	1	0	0	0
1082	1	62	FEMALE	2	198.3	198	2	sec mal neo brain/spine												0	0	YES, CURRENTLY (WITHIN 7DAYS)	YES	9 OR LESS	1	No	LOW HEALTH RISK	No	17645	17644	17644	2520	1	0	BLACK/AFRICAN AMERICAN	0	0	0	0	0	1	0	0	0	1	1	0	0	0
1083	1	53	MALE	2.5	198.3	198	2	sec mal neo brain/spine												0	0	NO			0	No	LOW HEALTH RISK	No	17458	17454	17454	2494	4	0	BLACK/AFRICAN AMERICAN	0	0	0	0	0	1	0	0	0	1	1	0	0	0
1084	1	56	MALE	4	198.3	198	2	sec mal neo brain/spine												0	0	YES, CURRENTLY (WITHIN 7DAYS)	YES	10-14, FIRST CIG WITHIN 30MINS OF WAKING	0	No	LOW HEALTH RISK	No	17612	17611	17611	2516	1	0	BLACK/AFRICAN AMERICAN	0	0	0	0	0	1	0	0	0	1	1	0	0	0
1085	1	33	MALE	2	198.5	198	2	secondary malig neo bone												0	0	YES, QUIT (MORE THAN 6MONTHS)			0	No	LOW HEALTH RISK	Yes	17323	17321	17321	2474	2	0	HISPANIC	0	0	0	0	0	1	0	0	0	1	1	0	0	0
1086	1	49	MALE	2.5	198.3	198	2	sec mal neo brain/spine												0	0	YES, CURRENTLY (WITHIN 7DAYS)	YES	9 OR LESS	0	No	LOW HEALTH RISK	No	17582	17576	17576	2511	6	0	WHITE	0	0	0	0	0	1	0	0	0	1	1	0	0	0
1087	1	55	MALE	2	198.3	198	2	sec mal neo brain/spine												0	0	YES, QUIT (MORE THAN 6MONTHS)			0	No	LOW HEALTH RISK	No	17701	17700	17700	2528	1	0	WHITE	0	0	0	0	0	1	0	0	0	1	1	0	0	0
1088	1	53	MALE	3	198.3	198	2	sec mal neo brain/spine												0	0	YES, CURRENTLY (WITHIN 7DAYS)	YES	9 OR LESS	1	No	LOW HEALTH RISK	No	17455	17453	17453	2493	2	0	BLACK/AFRICAN AMERICAN	0	0	0	0	0	1	0	0	0	1	1	0	0	0
1089	1	64	MALE	3.5	198.3	198	2	sec mal neo brain/spine												0	0	YES, QUIT (WITHIN 8DAYS-6MONTHS)			1	No	LOW HEALTH RISK	No	17491	17489	17489	2498	2	0	BLACK/AFRICAN AMERICAN	0	0	0	0	0	1	0	0	0	1	1	0	0	0
1090	1	70	MALE	3.5	198.5	198	2	secondary malig neo bone												0	0	NO			0	No	LOW HEALTH RISK	No	17681	17678	17678	2525	3	0	BLACK/AFRICAN AMERICAN	0	0	0	0	0	1	0	0	0	1	1	0	0	0
1091	1	58	MALE	3	198.5	198	2	secondary malig neo bone												0	0	YES, QUIT (WITHIN 8DAYS-6MONTHS)			0	No	LOW HEALTH RISK	No	17589	17587	17587	2512	2	0	BLACK/AFRICAN AMERICAN	0	0	0	0	0	1	0	0	0	1	1	0	0	0
1092	1	53	FEMALE	3.5	198.3	198	2	sec mal neo brain/spine												0	0	YES, QUIT (WITHIN 8DAYS-6MONTHS)			1	No	LOW HEALTH RISK	No	17591	17583	17583	2513	8	0	BLACK/AFRICAN AMERICAN	0	0	0	0	0	1	0	0	0	1	1	0	0	0
1093	1	63	MALE	3	198.82	198	2	second malig neo genital												0	0	YES, QUIT (WITHIN 8DAYS-6MONTHS)			0	No	LOW HEALTH RISK	No	17644	17638	17638	2520	6	0	BLACK/AFRICAN AMERICAN	0	0	0	0	0	1	0	0	0	1	1	0	0	0
1094	1	61	MALE	3	198.5	198	2	secondary malig neo bone												0	0	YES, QUIT (MORE THAN 6MONTHS)			1	No	LOW HEALTH RISK	No	17233	17232	17232	2461	1	0	BLACK/AFRICAN AMERICAN	0	0	0	0	0	1	0	0	0	1	1	0	0	0
1095	1	80	MALE	2.5	198.5	198	2	secondary malig neo bone												0	0	NO			0	No	LOW HEALTH RISK	No	17100	17099	17099	2442	1	0	BLACK/AFRICAN AMERICAN	0	0	0	0	0	1	0	0	0	1	1	0	0	0
1096	1	52	MALE	4.6	198.5	198	2	secondary malig neo bone												0	0	YES, QUIT (WITHIN 8DAYS-6MONTHS)			0	No	LOW HEALTH RISK	No	17356	17350	17350	2479	6	0	BLACK/AFRICAN AMERICAN	0	0	0	0	0	1	0	0	0	1	1	0	0	0
1097	3	59	MALE	6.5	198.5	198	2	secondary malig neo bone												0	0	YES, CURRENTLY (WITHIN 7DAYS)	YES	9 OR LESS	0	No	LOW HEALTH RISK	No	17276	17273	17273	2468	3	0	BLACK/AFRICAN AMERICAN	0	0	0	0	0	1	0	0	0	1	1	0	0	0
1098	1	71	MALE	2	198.82	198	2	second malig neo genital												0	0	YES, QUIT (MORE THAN 6MONTHS)			1	No	LOW HEALTH RISK	No	17700	17699	17699	2528	1	0	BLACK/AFRICAN AMERICAN	0	0	0	0	0	1	0	0	0	1	1	0	0	0
1099	1	84	MALE	3	198.5	198	2	secondary malig neo bone												0	0	NO			0	No	LOW HEALTH RISK	No	17323	17321	17321	2474	2	0	BLACK/AFRICAN AMERICAN	0	0	0	0	0	1	0	0	0	1	1	0	0	0
1100	1	62	MALE	2.5	198.5	198	2	secondary malig neo bone												0	0	NO			0	No	LOW HEALTH RISK	No	17028	17027	17027	2432	1	0	BLACK/AFRICAN AMERICAN	0	0	0	0	0	1	0	0	0	1	1	0	0	0
1101	1	45	FEMALE	2	199.0	199	2	malig neo disseminated												0	0	NO			0	No	LOW HEALTH RISK	Yes	17079	17076	17076	2439	3	0	HISPANIC	0	0	0	0	0	1	0	0	0	1	1	0	0	0
1102	1	48	FEMALE	3.5	199.1	199	2	malignant neoplasm nos												0	0	NO			0	No	LOW HEALTH RISK	No	17683	17679	17679	2526	4	0	ASIAN	0	0	0	0	0	1	0	0	0	1	1	0	0	0
1103	1	61	MALE	4.5	199.1	199	2	malignant neoplasm nos												0	0	YES, CURRENTLY (WITHIN 7DAYS)	YES	9 OR LESS	0	No	LOW HEALTH RISK	No	17706	17701	17701	2529	5	0	WHITE	0	0	0	0	0	1	0	0	0	1	1	0	0	0
1104	1	87	FEMALE	4	199.0	199	2	malig neo disseminated												0	0	NO			0	No	LOW HEALTH RISK	No	17178	17177	17177	2454	1	0	BLACK/AFRICAN AMERICAN	0	0	0	0	0	1	0	0	0	1	1	0	0	0
1105	1	54	FEMALE	3.5	200.00	200	2	retclsrc unsp xtrndl org												0	0	NO			0	No	LOW HEALTH RISK	Yes	16985	16983	16983	2426	2	0	HISPANIC	0	0	0	0	0	1	0	0	0	1	1	0	0	0
1106	1	59	FEMALE	3	200.20	200	2	brkt tmr unsp xtrndl org												0	0	NO			0	No	LOW HEALTH RISK	Yes	17041	17040	17040	2434	1	0	HISPANIC	0	0	0	0	0	1	0	0	0	1	1	0	0	0
1107	1	40	MALE	2.5	200.00	200	2	retclsrc unsp xtrndl org	28	0	0	NA	0	0	NA		COCAINE/ CRACK	ALCOHOL	3+ Consequences	1	9	YES, QUIT (MORE THAN 6MONTHS)			1	Yes	INCREASED HEALTH RISK	Yes	17529	17528	17528	2504	1	0	HISPANIC	28	0	0	1	0	0	0	1	0	1	0	0	0	0
1108	1	26	MALE	1	200.22	200	2	burkitt's tumor thorax												0	0	YES, CURRENTLY (WITHIN 7DAYS)	YES	10-14, FIRST CIG MORE THAN 30MINS OF WAKING	1	No	LOW HEALTH RISK	No	17365	17363	17363	2480	2	0	BLACK/AFRICAN AMERICAN	0	0	0	0	0	1	0	0	0	1	1	0	0	0
1109	1	51	FEMALE	2.5	200.02	200	2	reticulosarcoma thorax												0	0	NO			0	No	LOW HEALTH RISK	No	16983	16972	16972	2426	11	0	BLACK/AFRICAN AMERICAN	0	0	0	0	0	1	0	0	0	1	1	0	0	0
1110	1	26	MALE	1.5	201.90	201	2	hdgk dis unsp xtrndl org												0	0	YES, QUIT (MORE THAN 6MONTHS)			0	No	LOW HEALTH RISK	Yes	17025	17021	17021	2432	4	0	HISPANIC	0	0	0	0	0	1	0	0	0	1	1	0	0	0
1111	1	45	MALE	2	201.90	201	2	hdgk dis unsp xtrndl org												0	0	YES, QUIT (MORE THAN 6MONTHS)			0	No	LOW HEALTH RISK	Yes	17135	17134	17134	2447	1	0	HISPANIC	0	0	0	0	0	1	0	0	0	1	1	0	0	0
1112	1	21	FEMALE	1.5	201.52	201	2	hodg nodul sclero thorax												0	0	NO			1	No	LOW HEALTH RISK	Yes	17335	17333	17333	2476	2	0	HISPANIC	0	0	0	0	0	1	0	0	0	1	1	0	0	0
1113	1	44	MALE	1.5	201.96	201	2	hodgkins dis nos pelvic												0	0	YES, CURRENTLY (WITHIN 7DAYS)	YES	MORE THAN 14	0	No	LOW HEALTH RISK	No	17310	17308	17308	2472	2	0	WHITE	0	0	0	0	0	1	0	0	0	1	1	0	0	0
1114	1	29	MALE	2	201.90	201	2	hdgk dis unsp xtrndl org												0	0	NO			1	No	LOW HEALTH RISK	Yes	17414	17406	17406	2487	8	0	HISPANIC	0	0	0	0	0	1	0	0	0	1	1	0	0	0
1115	1	41	FEMALE	2.5	201.51	201	2	hodg nodul sclero head												0	0	NO			0	No	LOW HEALTH RISK	No	17622	17620	17620	2517	2	0	WHITE	0	0	0	0	0	1	0	0	0	1	1	0	0	0
1116	1	45	MALE	8	201.90	201	2	hdgk dis unsp xtrndl org												0	0	YES, QUIT (MORE THAN 6MONTHS)			1	No	LOW HEALTH RISK	Yes	17598	17604	17604	2514	6	0	HISPANIC	0	0	0	0	0	1	0	0	0	1	1	0	0	0
1117	1	57	MALE	1	201.91	201	2	hodgkins dis nos head												0	0	NO			0	No	LOW HEALTH RISK	No	17653	17652	17652	2521	1	0	WHITE	0	0	0	0	0	1	0	0	0	1	1	0	0	0
1118	1	45	MALE	3	202.81	202	2	lymphomas nec head												0	0	YES, CURRENTLY (WITHIN 7DAYS)	NO	10-14, FIRST CIG WITHIN 30MINS OF WAKING	1	No	LOW HEALTH RISK	No	17706	17705	17705	2529	1	0	BLACK/AFRICAN AMERICAN	0	0	0	0	0	1	0	0	0	1	1	0	0	0
1119	1	72	FEMALE	1.75	202.08	202	2	nodular lymphoma mult												0	0	NO			0	No	LOW HEALTH RISK	No	17176	17175	17175	2453	1	0	BLACK/AFRICAN AMERICAN	0	0	0	0	0	1	0	0	0	1	1	0	0	0
1120	1	71	FEMALE	1	202.80	202	2	oth lymp unsp xtrndl org												0	0	YES, QUIT (MORE THAN 6MONTHS)			0	No	LOW HEALTH RISK	No	17682	17683	17683	2526	1	0	BLACK/AFRICAN AMERICAN	0	0	0	0	0	1	0	0	0	1	1	0	0	0
1121	1	69	FEMALE	7	202.80	202	2	oth lymp unsp xtrndl org												0	0	YES, QUIT (MORE THAN 6MONTHS)			0	No	LOW HEALTH RISK	No	17205	17204	17204	2457	1	0	BLACK/AFRICAN AMERICAN	0	0	0	0	0	1	0	0	0	1	1	0	0	0
1122	1	77	MALE	1.5	202.10	202	2	mycs fng unsp xtrndl org												0	0	YES, QUIT (MORE THAN 6MONTHS)			0	No	LOW HEALTH RISK	Yes	17127	17125	17125	2446	2	0	HISPANIC	0	0	0	0	0	1	0	0	0	1	1	0	0	0
1123	1	61	MALE	3.5	202.80	202	2	oth lymp unsp xtrndl org												0	0	YES, CURRENTLY (WITHIN 7DAYS)	NO	9 OR LESS	0	No	LOW HEALTH RISK	No	17590	17589	17589	2512	1	0	BLACK/AFRICAN AMERICAN	0	0	0	0	0	1	0	0	0	1	1	0	0	0
1124	1	52	MALE	2	202.84	202	2	lymphomas nec axilla												0	0	YES, CURRENTLY (WITHIN 7DAYS)	YES	9 OR LESS	1	No	LOW HEALTH RISK	No	17069	17065	17065	2438	4	0	BLACK/AFRICAN AMERICAN	0	0	0	0	0	1	0	0	0	1	1	0	0	0
1125	1	42	MALE	4	202.80	202	2	oth lymp unsp xtrndl org												0	0	NO			0	No	LOW HEALTH RISK	No	17534	17531	17531	2504	3	0	WHITE	0	0	0	0	0	1	0	0	0	1	1	0	0	0
1126	1	74	MALE	1.75	202.08	202	2	nodular lymphoma mult												0	0	YES, QUIT (MORE THAN 6MONTHS)			0	No	LOW HEALTH RISK	Yes	17031	17029	17029	2433	2	0	HISPANIC	0	0	0	0	0	1	0	0	0	1	1	0	0	0
1127	1	48	MALE	2	202.80	202	2	oth lymp unsp xtrndl org												0	0	YES, QUIT (MORE THAN 6MONTHS)			1	No	LOW HEALTH RISK	Yes	16998	16993	16993	2428	5	0	HISPANIC	0	0	0	0	0	1	0	0	0	1	1	0	0	0
1128	1	21	FEMALE	1.75	202.08	202	2	nodular lymphoma mult												0	0	NO			0	No	LOW HEALTH RISK	Yes	17376	17373	17373	2482	3	0	HISPANIC	0	0	0	0	0	1	0	0	0	1	1	0	0	0
1129	1	50	FEMALE	2.5	202.80	202	2	oth lymp unsp xtrndl org												0	0	YES, CURRENTLY (WITHIN 7DAYS)	YES	10-14, FIRST CIG WITHIN 30MINS OF WAKING	0	No	LOW HEALTH RISK	No	17107	17105	17105	2443	2	0	BLACK/AFRICAN AMERICAN	0	0	0	0	0	1	0	0	0	1	1	0	0	0
1130	1	56	FEMALE	2.5	202.81	202	2	lymphomas nec head												0	0	NO			0	No	LOW HEALTH RISK	Yes	17670	17666	17666	2524	4	0	HISPANIC	0	0	0	0	0	1	0	0	0	1	1	0	0	0
1131	1	46	MALE	2.5	202.82	202	2	lymphomas nec thorax	0	28	0	NA	0	28	Nasal			HEROIN	3+ Consequences	0	7	YES, CURRENTLY (WITHIN 7DAYS)	YES	10-14, FIRST CIG MORE THAN 30MINS OF WAKING	0	Yes	INCREASED HEALTH RISK	No	17298	17296	17296	2471	2	1	BLACK/AFRICAN AMERICAN	0	1	0	0	0	0	0	1	1	1	0	1	0	0
1132	1	39	MALE	1.75	202.80	202	2	oth lymp unsp xtrndl org	4	0	0	NA	0	0	NA			NONE	No Consequences	1	0	NO			1	No	INCREASED HEALTH RISK	Yes	17595	17594	17594	2513	1	0	HISPANIC	4	0	0	0	0	0	1	0	0	1	0	0	0	0
1133	1	47	MALE	3	202.82	202	2	lymphomas nec thorax	0	21	0	NA	0	21	Nasal			HEROIN	3+ Consequences	0	6	YES, CURRENTLY (WITHIN 7DAYS)	NO	MORE THAN 14	0	Yes	INCREASED HEALTH RISK	No	17355	17350	17350	2479	5	1	BLACK/AFRICAN AMERICAN	0	1	0	0	0	0	0	1	1	1	0	1	0	0
1134	1	56	MALE	3	202.83	202	2	lymphomas nec abdom												0	0	YES, CURRENTLY (WITHIN 7DAYS)	YES	9 OR LESS	0	No	LOW HEALTH RISK	No	17479	17478	17478	2497	1	0	BLACK/AFRICAN AMERICAN	0	0	0	0	0	1	0	0	0	1	1	0	0	0
1135	1	54	FEMALE	3	202.83	202	2	lymphomas nec abdom												0	0	NO			0	No	LOW HEALTH RISK	No	17370	17369	17369	2481	1	0	ASIAN	0	0	0	0	0	1	0	0	0	1	1	0	0	0
1136	1	60	MALE	1.75	202.80	202	2	oth lymp unsp xtrndl org												0	0	NO			0	No	LOW HEALTH RISK	No	17365	17363	17363	2480	2	0	ASIAN	0	0	0	0	0	1	0	0	0	1	1	0	0	0
1137	1	64	FEMALE	2.5	202.83	202	2	lymphomas nec abdom												0	0	NO			0	No	LOW HEALTH RISK	Yes	17708	17706	17706	2529	2	0	HISPANIC	0	0	0	0	0	1	0	0	0	1	1	0	0	0
1138	1	58	MALE	8	202.81	202	2	lymphomas nec head												0	0	NO			0	No	LOW HEALTH RISK	No	17650	17639	17639	2521	11	0	WHITE	0	0	0	0	0	1	0	0	0	1	1	0	0	0
1139	1	55	FEMALE	2	202.80	202	2	oth lymp unsp xtrndl org												0	0	NO			0	No	LOW HEALTH RISK	No	17668	17667	17667	2524	1	0	BLACK/AFRICAN AMERICAN	0	0	0	0	0	1	0	0	0	1	1	0	0	0
1140	1	78	FEMALE	4	202.88	202	2	lymphomas nec mult												0	0	NO			0	No	LOW HEALTH RISK	Yes	17484	17482	17482	2497	2	0	HISPANIC	0	0	0	0	0	1	0	0	0	1	1	0	0	0
1141	1	53	MALE	3.5	202.83	202	2	lymphomas nec abdom												0	0	YES, CURRENTLY (WITHIN 7DAYS)	YES	MORE THAN 14	0	No	LOW HEALTH RISK	No	17035	17034	17034	2433	1	0	BLACK/AFRICAN AMERICAN	0	0	0	0	0	1	0	0	0	1	1	0	0	0
1142	1	51	FEMALE	2.5	202.10	202	2	mycs fng unsp xtrndl org												0	0	NO			0	No	LOW HEALTH RISK	Yes	17294	17293	17293	2470	1	0	HISPANIC	0	0	0	0	0	1	0	0	0	1	1	0	0	0
1143	1	72	MALE	10	202.83	202	2	lymphomas nec abdom												0	0	NO			0	No	LOW HEALTH RISK	No	17389	17385	17385	2484	4	0	BLACK/AFRICAN AMERICAN	0	0	0	0	0	1	0	0	0	1	1	0	0	0
1144	1	79	FEMALE	5	203.01	203	2	mult myelm w remission												0	0	YES, QUIT (MORE THAN 6MONTHS)			0	No	LOW HEALTH RISK	No	17123	17121	17121	2446	2	0	BLACK/AFRICAN AMERICAN	0	0	0	0	0	1	0	0	0	1	1	0	0	0
1145	1	68	FEMALE	3	203.00	203	2	mult mye w/o achv rmson												0	0	NO			0	No	LOW HEALTH RISK	No	17105	17104	17104	2443	1	0	BLACK/AFRICAN AMERICAN	0	0	0	0	0	1	0	0	0	1	1	0	0	0
1146	1	52	FEMALE	1.5	203.00	203	2	mult mye w/o achv rmson												0	0	YES, CURRENTLY (WITHIN 7DAYS)	YES	9 OR LESS	0	No	LOW HEALTH RISK	No	17176	17173	17173	2453	3	0	BLACK/AFRICAN AMERICAN	0	0	0	0	0	1	0	0	0	1	1	0	0	0
1147	1	64	FEMALE	3.5	203.01	203	2	mult myelm w remission												0	0	YES, QUIT (MORE THAN 6MONTHS)			0	No	LOW HEALTH RISK	No	17290	17289	17289	2470	1	0	BLACK/AFRICAN AMERICAN	0	0	0	0	0	1	0	0	0	1	1	0	0	0
1148	1	50	FEMALE	3	203.00	203	2	mult mye w/o achv rmson												0	0	YES, QUIT (MORE THAN 6MONTHS)			0	No	LOW HEALTH RISK	No	17170	17163	17163	2452	7	0	BLACK/AFRICAN AMERICAN	0	0	0	0	0	1	0	0	0	1	1	0	0	0
1149	1	64	FEMALE	1.5	203.00	203	2	mult mye w/o achv rmson												0	0	YES, QUIT (MORE THAN 6MONTHS)			0	No	LOW HEALTH RISK	No	17381	17378	17378	2483	3	0	BLACK/AFRICAN AMERICAN	0	0	0	0	0	1	0	0	0	1	1	0	0	0
1150	1	61	FEMALE	2.2	203.00	203	2	mult mye w/o achv rmson												0	0	NO			0	No	LOW HEALTH RISK	No	17591	17590	17590	2513	1	0	BLACK/AFRICAN AMERICAN	0	0	0	0	0	1	0	0	0	1	1	0	0	0
1151	1	62	FEMALE	5.5	203.00	203	2	mult mye w/o achv rmson												0	0	YES, CURRENTLY (WITHIN 7DAYS)	YES	9 OR LESS	1	No	LOW HEALTH RISK	No	17700	17699	17699	2528	1	0	BLACK/AFRICAN AMERICAN	0	0	0	0	0	1	0	0	0	1	1	0	0	0
1152	1	44	FEMALE	2.5	203.00	203	2	mult mye w/o achv rmson												0	0	YES, CURRENTLY (WITHIN 7DAYS)	YES	9 OR LESS	0	No	LOW HEALTH RISK	No	17176	17170	17170	2453	6	0	BLACK/AFRICAN AMERICAN	0	0	0	0	0	1	0	0	0	1	1	0	0	0
1153	1	71	FEMALE	2.5	203.00	203	2	mult mye w/o achv rmson												0	0	NO			0	No	LOW HEALTH RISK	Yes	17134	17133	17133	2447	1	0	HISPANIC	0	0	0	0	0	1	0	0	0	1	1	0	0	0
1154	1	63	FEMALE	5.5	203.00	203	2	mult mye w/o achv rmson												0	0	YES, CURRENTLY (WITHIN 7DAYS)	YES	9 OR LESS	1	No	LOW HEALTH RISK	Yes	17541	17536	17536	2505	5	0	HISPANIC	0	0	0	0	0	1	0	0	0	1	1	0	0	0
1155	1	62	FEMALE	3.14286	203.00	203	2	mult mye w/o achv rmson												0	0					No		No	17416	17415	17415	2488	1	0	BLACK/AFRICAN AMERICAN	0	0	0	0	0	0	0	0	0	1	0	0	0	0
1156	1	56	MALE	3	203.01	203	2	mult myelm w remission												0	0	YES, QUIT (MORE THAN 6MONTHS)			1	No	LOW HEALTH RISK	No	17401	17400	17400	2485	1	0	BLACK/AFRICAN AMERICAN	0	0	0	0	0	1	0	0	0	1	1	0	0	0
1157	1	80	FEMALE	2.5	203.00	203	2	mult mye w/o achv rmson												0	0	NO			0	No	LOW HEALTH RISK	Yes	17591	17590	17590	2513	1	0	HISPANIC	0	0	0	0	0	1	0	0	0	1	1	0	0	0
1158	1	70	FEMALE	6	203.00	203	2	mult mye w/o achv rmson												0	0	YES, QUIT (MORE THAN 6MONTHS)			0	No	LOW HEALTH RISK	No	17651	17648	17648	2521	3	0	NATIVE HAWAIIAN	0	0	0	0	0	1	0	0	0	1	1	0	0	0
1159	1	62	FEMALE	3.14286	203.00	203	2	mult mye w/o achv rmson												0	0	NO			0	No	LOW HEALTH RISK	Yes	17458	17457	17457	2494	1	0	HISPANIC	0	0	0	0	0	1	0	0	0	1	1	0	0	0
1160	1	48	FEMALE	2	203.00	203	2	mult mye w/o achv rmson												0	0	YES, CURRENTLY (WITHIN 7DAYS)	YES	10-14, FIRST CIG WITHIN 30MINS OF WAKING	0	No	LOW HEALTH RISK	No	17366	17364	17364	2480	2	0	BLACK/AFRICAN AMERICAN	0	0	0	0	0	1	0	0	0	1	1	0	0	0
1161	1	57	FEMALE	2.5	203.00	203	2	mult mye w/o achv rmson												0	0	YES, CURRENTLY (WITHIN 7DAYS)	NO	9 OR LESS	0	No	LOW HEALTH RISK	No	17239	17234	17234	2462	5	0	BLACK/AFRICAN AMERICAN	0	0	0	0	0	1	0	0	0	1	1	0	0	0
1162	1	49	MALE	3	203.00	203	2	mult mye w/o achv rmson	4	0	0	NA	0	0	NA			NONE	No Consequences	1	0	YES, QUIT (WITHIN 8DAYS-6MONTHS)			1	No	INCREASED HEALTH RISK	No	17350	17349	17349	2478	1	0	BLACK/AFRICAN AMERICAN	0	0	0	0	0	0	1	0	0	1	0	0	0	0
1163	1	47	MALE	1.5	203.01	203	2	mult myelm w remission	3	4	0	NA	4	0	NA			NONE	No Consequences	0	0	YES, CURRENTLY (WITHIN 7DAYS)	YES	MORE THAN 14	1	Yes	INCREASED HEALTH RISK	No	17637	17636	17636	2519	1	0	BLACK/AFRICAN AMERICAN	0	0	0	0	0	0	0	0	0	1	0	0	0	0
1164	1	68	MALE	9.5	204.00	204	2	ac lym leuk wo achv rmsn												0	0	NO			0	No	LOW HEALTH RISK	No	17496	17493	17493	2499	3	0	ASIAN	0	0	0	0	0	1	0	0	0	1	1	0	0	0
1165	1	58	FEMALE	5.5	204.00	204	2	ac lym leuk wo achv rmsn												0	0	YES, QUIT (MORE THAN 6MONTHS)			0	No	LOW HEALTH RISK	No	17706	17702	17702	2529	4	0	BLACK/AFRICAN AMERICAN	0	0	0	0	0	1	0	0	0	1	1	0	0	0
1166	1	34	MALE	3	204.00	204	2	ac lym leuk wo achv rmsn												0	0	YES, QUIT (MORE THAN 6MONTHS)			0	No	LOW HEALTH RISK	No	17476	17475	17475	2496	1	0	BLACK/AFRICAN AMERICAN	0	0	0	0	0	1	0	0	0	1	1	0	0	0
1167	1	71	MALE	3.14286	204.10	204	2	ch lym leuk wo achv rmsn												0	0	YES, QUIT (MORE THAN 6MONTHS)			1	No	LOW HEALTH RISK	No	17584	17583	17583	2512	1	0	BLACK/AFRICAN AMERICAN	0	0	0	0	0	1	0	0	0	1	1	0	0	0
1168	1	67	MALE	3.5	204.10	204	2	ch lym leuk wo achv rmsn												0	0	NO			0	No	LOW HEALTH RISK	No	17241	17237	17237	2463	4	0	WHITE	0	0	0	0	0	1	0	0	0	1	1	0	0	0
1169	1	73	MALE	3	204.10	204	2	ch lym leuk wo achv rmsn												0	0	YES, QUIT (MORE THAN 6MONTHS)			1	No	LOW HEALTH RISK	No	17296	17295	17295	2470	1	0	BLACK/AFRICAN AMERICAN	0	0	0	0	0	1	0	0	0	1	1	0	0	0
1170	1	55	MALE	3	204.10	204	2	ch lym leuk wo achv rmsn												0	0	YES, QUIT (MORE THAN 6MONTHS)			0	No	LOW HEALTH RISK	No	17189	17187	17187	2455	2	0	BLACK/AFRICAN AMERICAN	0	0	0	0	0	1	0	0	0	1	1	0	0	0
1171	1	34	MALE	5.5	204.00	204	2	ac lym leuk wo achv rmsn												0	0	YES, QUIT (MORE THAN 6MONTHS)			0	No	LOW HEALTH RISK	Yes	17589	17588	17588	2512	1	0	HISPANIC	0	0	0	0	0	1	0	0	0	1	1	0	0	0
1172	1	60	MALE	5	204.10	204	2	ch lym leuk wo achv rmsn	23	0	0	NA	0	0	NA			ALCOHOL	3+ Consequences	1	9	YES, CURRENTLY (WITHIN 7DAYS)	YES	MORE THAN 14	1	No	INCREASED HEALTH RISK	No	17342	17341	17341	2477	1	0	WHITE	0	0	0	1	0	0	0	1	0	1	0	0	0	1
1173	1	53	MALE	2	204.11	204	2	chr lym leuk w rmsion												0	0	NO			0	No	LOW HEALTH RISK	Yes	16996	16995	16995	2428	1	0	HISPANIC	0	0	0	0	0	1	0	0	0	1	1	0	0	0
1174	1	24	MALE	2	204.00	204	2	ac lym leuk wo achv rmsn												0	0	YES, QUIT (MORE THAN 6MONTHS)			1	No	LOW HEALTH RISK	Yes	17125	17124	17124	2446	1	0	HISPANIC	0	0	0	0	0	1	0	0	0	1	1	0	0	0
1175	1	26	MALE	1.5	204.01	204	2	act lym leuk w rmsion												0	0	NO			0	No	LOW HEALTH RISK	Yes	17517	17516	17516	2502	1	0	HISPANIC	0	0	0	0	0	1	0	0	0	1	1	0	0	0
1176	1	55	MALE	1	204.00	204	2	ac lym leuk wo achv rmsn												0	0	YES, QUIT (WITHIN 8DAYS-6MONTHS)			0	No	LOW HEALTH RISK	No	17139	17139	17139	2448	0	0	ASIAN	0	0	0	0	0	1	0	0	0	1	1	0	0	0
1177	1	23	MALE	1.33333	204.00	204	2	ac lym leuk wo achv rmsn												0	0	NO			1	No	LOW HEALTH RISK	No	17219	17218	17218	2459	1	0	WHITE	0	0	0	0	0	1	0	0	0	1	1	0	0	0
1178	1	28	MALE	1.5	204.00	204	2	ac lym leuk wo achv rmsn												0	0	NO			1	No	LOW HEALTH RISK	No	17252	17246	17246	2464	6	0	WHITE	0	0	0	0	0	1	0	0	0	1	1	0	0	0
1179	1	65	MALE	3	204.10	204	2	ch lym leuk wo achv rmsn												0	0	YES, QUIT (MORE THAN 6MONTHS)			0	No	LOW HEALTH RISK	No	17262	17261	17261	2466	1	0	WHITE	0	0	0	0	0	1	0	0	0	1	1	0	0	0
1180	1	31	MALE	9.55	204.01	204	2	act lym leuk w rmsion												0	0	NO			0	No	LOW HEALTH RISK	Yes	17420	17426	17426	2488	6	0	HISPANIC	0	0	0	0	0	1	0	0	0	1	1	0	0	0
1181	1	35	FEMALE	2	204.00	204	2	ac lym leuk wo achv rmsn												0	0	NO			0	No	LOW HEALTH RISK	Yes	17695	17692	17692	2527	3	0	HISPANIC	0	0	0	0	0	1	0	0	0	1	1	0	0	0
1182	1	55	FEMALE	3	204.10	204	2	ch lym leuk wo achv rmsn												0	0	YES, QUIT (MORE THAN 6MONTHS)			0	No	LOW HEALTH RISK	No	17692	17689	17689	2527	3	0	BLACK/AFRICAN AMERICAN	0	0	0	0	0	1	0	0	0	1	1	0	0	0
1183	1	46	MALE	3.5	204.10	204	2	ch lym leuk wo achv rmsn												0	0	YES, QUIT (WITHIN 8DAYS-6MONTHS)			1	No	LOW HEALTH RISK	No	17702	17699	17699	2528	3	0	WHITE	0	0	0	0	0	1	0	0	0	1	1	0	0	0
1184	1	63	FEMALE	3	205.00	205	2	ac myl leuk wo achv rmsn												0	0	YES, CURRENTLY (WITHIN 7DAYS)	YES	9 OR LESS	0	No	LOW HEALTH RISK	No	17107	17104	17104	2443	3	0	BLACK/AFRICAN AMERICAN	0	0	0	0	0	1	0	0	0	1	1	0	0	0
1185	1	22	MALE	3	205.11	205	2	chr myl leuk w rmsion												0	0	NO			0	No	LOW HEALTH RISK	Yes	17080	17078	17078	2440	2	0	HISPANIC	0	0	0	0	0	1	0	0	0	1	1	0	0	0
1186	1	30	FEMALE	1.75	205.00	205	2	ac myl leuk wo achv rmsn												0	0	NO			0	No	LOW HEALTH RISK	Yes	17260	17254	17254	2465	6	0	HISPANIC	0	0	0	0	0	1	0	0	0	1	1	0	0	0
1187	1	68	FEMALE	2	205.00	205	2	ac myl leuk wo achv rmsn												0	0	YES, QUIT (MORE THAN 6MONTHS)			0	No	LOW HEALTH RISK	No	17169	17168	17168	2452	1	0	BLACK/AFRICAN AMERICAN	0	0	0	0	0	1	0	0	0	1	1	0	0	0
1188	1	58	MALE	1.33333	205.00	205	2	ac myl leuk wo achv rmsn												0	0	YES, QUIT (WITHIN 8DAYS-6MONTHS)			0	No	LOW HEALTH RISK	Yes	17329	17328	17328	2475	1	0	HISPANIC	0	0	0	0	0	1	0	0	0	1	1	0	0	0
1189	1	57	FEMALE	2.5	205.11	205	2	chr myl leuk w rmsion												0	0	YES, QUIT (MORE THAN 6MONTHS)			0	No	LOW HEALTH RISK	No	17671	17668	17668	2524	3	0	BLACK/AFRICAN AMERICAN	0	0	0	0	0	1	0	0	0	1	1	0	0	0
1190	1	57	FEMALE	2.66667	205.00	205	2	ac myl leuk wo achv rmsn												0	0	NO			0	No	LOW HEALTH RISK	Yes	17282	17279	17279	2468	3	0	HISPANIC	0	0	0	0	0	1	0	0	0	1	1	0	0	0
1191	1	45	FEMALE	2	205.01	205	2	act myl leuk w rmsion												0	0	YES, CURRENTLY (WITHIN 7DAYS)	NO	9 OR LESS	1	No		No	17131	17130	17130	2447	1	0	BLACK/AFRICAN AMERICAN	0	0	0	0	0	0	0	0	0	1	0	0	0	0
1192	1	23	FEMALE	2	205.00	205	2	ac myl leuk wo achv rmsn												0	0	NO			0	No	LOW HEALTH RISK	Yes	17022	17020	17020	2431	2	0	HISPANIC	0	0	0	0	0	1	0	0	0	1	1	0	0	0
1193	1	44	MALE	1.5	205.00	205	2	ac myl leuk wo achv rmsn												0	0	YES, QUIT (WITHIN 8DAYS-6MONTHS)			1	No	LOW HEALTH RISK	Yes	17090	17089	17089	2441	1	0	HISPANIC	0	0	0	0	0	1	0	0	0	1	1	0	0	0
1194	1	21	FEMALE	3.5	205.10	205	2	ch myl leuk wo achv rmsn												0	0	NO			0	No	LOW HEALTH RISK	No	17239	17233	17233	2462	6	0	BLACK/AFRICAN AMERICAN	0	0	0	0	0	1	0	0	0	1	1	0	0	0
1195	1	51	MALE	5	205.00	205	2	ac myl leuk wo achv rmsn	0	30	0	NA	30	0	NA			NONE	3+ Consequences	1	4	YES, CURRENTLY (WITHIN 7DAYS)	YES	MORE THAN 14	1	Yes	INCREASED HEALTH RISK	No	17149	17146	17146	2449	3	0	WHITE	0	0	0	0	0	0	0	1	0	1	0	0	0	0
1196	1	62	MALE	4.6	205.00	205	2	ac myl leuk wo achv rmsn												0	0	YES, QUIT (MORE THAN 6MONTHS)			0	No	LOW HEALTH RISK	No	17411	17408	17408	2487	3	0	WHITE	0	0	0	0	0	1	0	0	0	1	1	0	0	0
1197	1	31	FEMALE	3	205.00	205	2	ac myl leuk wo achv rmsn												0	0	NO			0	No	LOW HEALTH RISK	No	17588	17587	17587	2512	1	0	ASIAN	0	0	0	0	0	1	0	0	0	1	1	0	0	0
1198	1	45	MALE	3.5	205.10	205	2	ch myl leuk wo achv rmsn												0	0	YES, QUIT (MORE THAN 6MONTHS)			1	No	LOW HEALTH RISK	No	17465	17463	17463	2495	2	0	BLACK/AFRICAN AMERICAN	0	0	0	0	0	1	0	0	0	1	1	0	0	0
1199	1	21	MALE	2.2	205.00	205	2	ac myl leuk wo achv rmsn	4	26	0	NA	26	0	NA			NONE	1-2 Consequences	0	1	YES, CURRENTLY (WITHIN 7DAYS)	YES	9 OR LESS	1	Yes	INCREASED HEALTH RISK	No	17550	17548	17548	2507	2	0	BLACK/AFRICAN AMERICAN	0	0	0	0	0	0	0	0	0	1	0	0	0	0
1200	1	47	MALE	4	205.11	205	2	chr myl leuk w rmsion												0	0	NO			1	No	LOW HEALTH RISK	No	17519	17515	17515	2502	4	0	BLACK/AFRICAN AMERICAN	0	0	0	0	0	1	0	0	0	1	1	0	0	0
1201	1	39	FEMALE	2	205.10	205	2	ch myl leuk wo achv rmsn												1	0	YES, QUIT (MORE THAN 6MONTHS)			0	No	LOW HEALTH RISK	Yes	17517	17516	17516	2502	1	0	HISPANIC	0	0	0	0	0	1	1	0	0	1	1	0	0	0
1202	1	24	MALE	1	205.11	205	2	chr myl leuk w rmsion												0	0	NO			0	No	LOW HEALTH RISK	Yes	17638	17634	17634	2519	4	0	HISPANIC	0	0	0	0	0	1	0	0	0	1	1	0	0	0
1203	1	53	MALE	4	208.10	208	2	ch leu un cl wo ach rmsn												0	0	YES, QUIT (MORE THAN 6MONTHS)			0	No	LOW HEALTH RISK	No	16998	16996	16996	2428	2	0	BLACK/AFRICAN AMERICAN	0	0	0	0	0	1	0	0	0	1	1	0	0	0
1204	1	35	MALE	2.16667	208.81	208	2	oth leuk uns cl w rmson												0	0	NO			0	No	LOW HEALTH RISK	Yes	17310	17308	17308	2472	2	0	HISPANIC	0	0	0	0	0	1	0	0	0	1	1	0	0	0
1205	1	43	MALE	1.5	210.2	210	2	ben neo major salivary												0	0	NO			0	No	LOW HEALTH RISK	Yes	17562	17561	17561	2508	1	0	HISPANIC	0	0	0	0	0	1	0	0	0	1	1	0	0	0
1206	1	60	FEMALE	5.5	211.4	211	2	benign neopl rectum/anus												0	0	YES, QUIT (MORE THAN 6MONTHS)			0	No	LOW HEALTH RISK	No	17597	17596	17596	2513	1	0	BLACK/AFRICAN AMERICAN	0	0	0	0	0	1	0	0	0	1	1	0	0	0
1207	1	49	FEMALE	1.5	211.4	211	2	benign neopl rectum/anus												0	0	NO			1	No	LOW HEALTH RISK	No	17701	17700	17700	2528	1	0	BLACK/AFRICAN AMERICAN	0	0	0	0	0	1	0	0	0	1	1	0	0	0
1208	1	66	MALE	5.5	211.4	211	2	benign neopl rectum/anus												0	0	NO			0	No	LOW HEALTH RISK	Yes	17034	17031	17031	2433	3	0	HISPANIC	0	0	0	0	0	1	0	0	0	1	1	0	0	0
1209	1	66	FEMALE	4	211.3	211	2	benign neoplasm lg bowel												0	0	YES, QUIT (WITHIN 8DAYS-6MONTHS)			0	No	LOW HEALTH RISK	No	17518	17516	17516	2502	2	0	BLACK/AFRICAN AMERICAN	0	0	0	0	0	1	0	0	0	1	1	0	0	0
1210	1	44	MALE	2.5	211.3	211	2	benign neoplasm lg bowel												0	0	YES, CURRENTLY (WITHIN 7DAYS)	YES	9 OR LESS	1	No	LOW HEALTH RISK	No	17638	17637	17637	2519	1	0	BLACK/AFRICAN AMERICAN	0	0	0	0	0	1	0	0	0	1	1	0	0	0
1211	1	78	FEMALE	3.5	211.3	211	2	benign neoplasm lg bowel												0	0	NO			0	No	LOW HEALTH RISK	No	17486	17482	17482	2498	4	0	BLACK/AFRICAN AMERICAN	0	0	0	0	0	1	0	0	0	1	1	0	0	0
1212	1	70	MALE	2.5	211.3	211	2	benign neoplasm lg bowel												0	0	YES, QUIT (WITHIN 8DAYS-6MONTHS)			0	No	LOW HEALTH RISK	No	17632	17631	17631	2518	1	0	WHITE	0	0	0	0	0	1	0	0	0	1	1	0	0	0
1213	1	68	MALE	3	211.3	211	2	benign neoplasm lg bowel												0	0	YES, QUIT (MORE THAN 6MONTHS)			0	No	LOW HEALTH RISK	No	17507	17505	17505	2501	2	0	BLACK/AFRICAN AMERICAN	0	0	0	0	0	1	0	0	0	1	1	0	0	0
1214	1	71	FEMALE	1	211.3	211	2	benign neoplasm lg bowel												0	0	YES, QUIT (MORE THAN 6MONTHS)			0	No	LOW HEALTH RISK	No	17247	17246	17246	2463	1	0	BLACK/AFRICAN AMERICAN	0	0	0	0	0	1	0	0	0	1	1	0	0	0
1215	1	55	MALE	2.5	211.4	211	2	benign neopl rectum/anus	15	0	0	NA	0	0	NA			NONE	No Consequences	1	0	YES, QUIT (WITHIN 8DAYS-6MONTHS)			1	No	INCREASED HEALTH RISK	No	17171	17169	17169	2453	2	0	BLACK/AFRICAN AMERICAN	0	0	0	0	0	0	1	0	0	1	0	0	0	0
1216	1	54	MALE	2	211.3	211	2	benign neoplasm lg bowel	0	0	0	NA	0	0	NA		COCAINE/ CRACK	ALCOHOL	3+ Consequences	1	3	YES, QUIT (WITHIN 8DAYS-6MONTHS)			1	Yes	INCREASED HEALTH RISK	No	17113	17111	17111	2444	2	0	BLACK/AFRICAN AMERICAN	0	0	0	1	0	0	0	1	0	1	0	0	0	0
1217	1	45	FEMALE	3	211.3	211	2	benign neoplasm lg bowel												0	0	YES, CURRENTLY (WITHIN 7DAYS)	YES	9 OR LESS	0	No	LOW HEALTH RISK	No	17203	17201	17201	2457	2	0	BLACK/AFRICAN AMERICAN	0	0	0	0	0	1	0	0	0	1	1	0	0	0
1218	1	76	FEMALE	7	211.4	211	2	benign neopl rectum/anus												0	0	NO			0	No	LOW HEALTH RISK	No	17300	17300	17300	2471	0	0	BLACK/AFRICAN AMERICAN	0	0	0	0	0	1	0	0	0	1	1	0	0	0
1219	1	40	MALE	2	211.3	211	2	benign neoplasm lg bowel												0	0	Yes, Quit (More Than 6Months)			1	No	Low Health Risk	Yes	17015	17008	17008	2430	7	0	HISPANIC	0	0	0	0	0	1	0	0	0	1	1	0	0	0
1220	1	54	FEMALE	1.5	211.5	211	2	ben neo liver/bile ducts												0	0	YES, CURRENTLY (WITHIN 7DAYS)	YES	9 OR LESS	0	No	LOW HEALTH RISK	No	17650	17649	17649	2521	1	0	ALASKA NATIVE	0	0	0	0	0	1	0	0	0	1	1	0	0	0
1221	1	52	FEMALE	3.5	211.3	211	2	benign neoplasm lg bowel	4	0	0	NA	0	0	NA			NONE	1-2 Consequences	1	1	YES, QUIT (WITHIN 8DAYS-6MONTHS)			1	No	INCREASED HEALTH RISK	No	16988	16987	16987	2426	1	0	BLACK/AFRICAN AMERICAN	0	0	0	0	0	0	1	0	0	1	0	0	0	0
1222	1	58	FEMALE	2.5	211.4	211	2	benign neopl rectum/anus												0	0	NO			1	No	LOW HEALTH RISK	No	17050	17049	17049	2435	1	0	BLACK/AFRICAN AMERICAN	0	0	0	0	0	1	0	0	0	1	1	0	0	0
1223	1	44	MALE	2	211.5	211	2	ben neo liver/bile ducts												0	0	NO			0	No	LOW HEALTH RISK	No	17132	17130	17130	2447	2	0	BLACK/AFRICAN AMERICAN	0	0	0	0	0	1	0	0	0	1	1	0	0	0
1224	1	56	FEMALE	1	211.3	211	2	benign neoplasm lg bowel												0	0	NO			0	No	LOW HEALTH RISK	No	17394	17392	17392	2484	2	0	BLACK/AFRICAN AMERICAN	0	0	0	0	0	1	0	0	0	1	1	0	0	0
1225	1	63	MALE	3.5	211.1	211	2	benign neoplasm stomach												0	0	YES, QUIT (MORE THAN 6MONTHS)			1	No	LOW HEALTH RISK	Yes	17706	17706	17706	2529	0	0	HISPANIC	0	0	0	0	0	1	0	0	0	1	1	0	0	0
1226	1	63	MALE	3.5	211.3	211	2	benign neoplasm lg bowel												0	0	YES, QUIT (MORE THAN 6MONTHS)			1	No	LOW HEALTH RISK	No	17294	17293	17293	2470	1	0	WHITE	0	0	0	0	0	1	0	0	0	1	1	0	0	0
1227	1	73	MALE	5	211.3	211	2	benign neoplasm lg bowel												0	0	YES, QUIT (MORE THAN 6MONTHS)			0	No	LOW HEALTH RISK	No	17217	17214	17214	2459	3	0	BLACK/AFRICAN AMERICAN	0	0	0	0	0	1	0	0	0	1	1	0	0	0
1228	1	41	MALE	2.5	211.5	211	2	ben neo liver/bile ducts	28	0	0	NA	0	0	NA			ALCOHOL	1-2 Consequences	1	2	YES, QUIT (MORE THAN 6MONTHS)			1	No	INCREASED HEALTH RISK	No	17223	17219	17219	2460	4	0	ASIAN	0	0	0	0	0	0	1	0	0	1	0	0	0	0
1229	1	63	MALE	6	211.0	211	2	benign neo esophagus												0	0	YES, CURRENTLY (WITHIN 7DAYS)	NO	10-14, FIRST CIG WITHIN 30MINS OF WAKING	1	No	LOW HEALTH RISK	No	17529	17526	17526	2504	3	0	BLACK/AFRICAN AMERICAN	0	0	0	0	0	1	0	0	0	1	1	0	0	0
1230	1	44	MALE	3	211.4	211	2	benign neopl rectum/anus	29	0	0	NA	0	0	NA			ALCOHOL	3+ Consequences	1	9	NO			1	No	INCREASED HEALTH RISK	No	17547	17546	17546	2506	1	0	WHITE	29	0	0	1	0	0	0	1	0	1	0	0	0	1
1231	1	56	MALE	3	211.6	211	2	benign neoplasm pancreas												0	0	NO			0	No	LOW HEALTH RISK	Yes	17680	17679	17679	2525	1	0	HISPANIC	0	0	0	0	0	1	0	0	0	1	1	0	0	0
1232	1	68	MALE	3	211.3	211	2	benign neoplasm lg bowel												0	0	YES, QUIT (MORE THAN 6MONTHS)			1	No	LOW HEALTH RISK	No	17504	17503	17503	2500	1	0	BLACK/AFRICAN AMERICAN	0	0	0	0	0	1	0	0	0	1	1	0	0	0
1233	1	63	FEMALE	2	211.3	211	2	benign neoplasm lg bowel												0	0	NO			1	No	LOW HEALTH RISK	No	17708	17707	17707	2529	1	0	BLACK/AFRICAN AMERICAN	0	0	0	0	0	1	0	0	0	1	1	0	0	0
1234	1	65	MALE	2.5	211.3	211	2	benign neoplasm lg bowel												0	0	YES, QUIT (WITHIN 8DAYS-6MONTHS)			0	No	LOW HEALTH RISK	No	17302	17299	17299	2471	3	0	BLACK/AFRICAN AMERICAN	0	0	0	0	0	1	0	0	0	1	1	0	0	0
1235	1	66	MALE	2	211.3	211	2	benign neoplasm lg bowel												0	0	NO			0	No	LOW HEALTH RISK	Yes	17686	17680	17680	2526	6	0	HISPANIC	0	0	0	0	0	1	0	0	0	1	1	0	0	0
1236	1	36	MALE	1	212.6	212	2	benign neoplasm thymus												0	0	YES, QUIT (MORE THAN 6MONTHS)			1	No	LOW HEALTH RISK	Yes	17359	17359	17359	2479	0	0	HISPANIC	0	0	0	0	0	1	0	0	0	1	1	0	0	0
1237	1	37	FEMALE	1	212.0	212	2	ben neo nasal cav/sinus	2	1	1	Nasal	0	0	NA			NONE	No Consequences	0	0	YES, CURRENTLY (WITHIN 7DAYS)	YES	9 OR LESS	1	Yes	INCREASED HEALTH RISK	No	17007	17006	17006	2429	1	0	WHITE	0	0	0	0	0	0	0	0	0	1	0	0	0	0
1238	1	69	FEMALE	7	212.7	212	2	benign neoplasm heart												0	0	YES, QUIT (MORE THAN 6MONTHS)			1	No	LOW HEALTH RISK	Yes	17069	17066	17066	2438	3	0	HISPANIC	0	0	0	0	0	1	0	0	0	1	1	0	0	0
1239	1	84	MALE	2	212.1	212	2	benign neo larynx	28	0	0	NA	0	0	NA			ALCOHOL	1-2 Consequences	1	1	YES, QUIT (WITHIN 8DAYS-6MONTHS)			1	No	INCREASED HEALTH RISK	No	17498	17497	17497	2499	1	0	BLACK/AFRICAN AMERICAN	28	0	0	0	0	0	1	0	0	1	0	0	0	0
1240	1	68	FEMALE	3.5	213.4	213	2	ben neo long bones arm												0	0	YES, QUIT (MORE THAN 6MONTHS)			0	No	LOW HEALTH RISK	No	17000	16997	16997	2428	3	0	BLACK/AFRICAN AMERICAN	0	0	0	0	0	1	0	0	0	1	1	0	0	0
1241	1	72	FEMALE	4.5	213.1	213	2	ben neo lower jaw bone												0	0	NO			0	No	LOW HEALTH RISK	No	17503	17501	17501	2500	2	0	BLACK/AFRICAN AMERICAN	0	0	0	0	0	1	0	0	0	1	1	0	0	0
1242	1	60	MALE	1	213.1	213	2	ben neo lower jaw bone												0	0	NO			0	No	LOW HEALTH RISK	No	17626	17624	17624	2518	2	0	BLACK/AFRICAN AMERICAN	0	0	0	0	0	1	0	0	0	1	1	0	0	0
1243	1	62	MALE	2	213.1	213	2	ben neo lower jaw bone												0	0	YES, CURRENTLY (WITHIN 7DAYS)	YES		0	No	LOW HEALTH RISK	No	17356	17354	17354	2479	2	0	BLACK/AFRICAN AMERICAN	0	0	0	0	0	1	0	0	0	1	1	0	0	0
1244	1	56	MALE	1	214.1	214	2	lipoma skin nec												0	0	YES, CURRENTLY (WITHIN 7DAYS)	YES	9 OR LESS	1	No	LOW HEALTH RISK	No	17302	17301	17301	2471	1	0	BLACK/AFRICAN AMERICAN	0	0	0	0	0	1	0	0	0	1	1	0	0	0
1245	1	51	MALE	4	214.1	214	2	lipoma skin nec												0	0	YES, QUIT (MORE THAN 6MONTHS)			1	No	LOW HEALTH RISK	No	17701	17700	17700	2528	1	0	WHITE	0	0	0	0	0	1	0	0	0	1	1	0	0	0
1246	1	38	FEMALE	2.5	215.0	215	2	ben neo soft tissue head												0	0	NO			0	No	LOW HEALTH RISK	No	17590	17583	17583	2512	7	0	BLACK/AFRICAN AMERICAN	0	0	0	0	0	1	0	0	0	1	1	0	0	0
1247	1	23	MALE	1	216.5	216	2	benign neo skin trunk												0	0				0	No	LOW HEALTH RISK	Yes	17024	17023	17023	2432	1	0	HISPANIC	0	0	0	0	0	1	0	0	0	1	1	0	0	0
1248	1	46	FEMALE	4.5	218.1	218	2	intramural leiomyoma												0	0	NO			0	No	LOW HEALTH RISK	No	17619	17618	17618	2517	1	0	BLACK/AFRICAN AMERICAN	0	0	0	0	0	1	0	0	0	1	1	0	0	0
1249	1	49	FEMALE	3.5	218.2	218	2	subserous leiomyoma												0	0	YES, CURRENTLY (WITHIN 7DAYS)	YES	10-14, FIRST CIG MORE THAN 30MINS OF WAKING	1	No	LOW HEALTH RISK	No	17310	17309	17309	2472	1	0	BLACK/AFRICAN AMERICAN	0	0	0	0	0	1	0	0	0	1	1	0	0	0
1250	1	47	FEMALE	3.5	218.2	218	2	subserous leiomyoma	4	4	4	Smoking	4	0	NA			COCAINE/ CRACK	3+ Consequences	0	3	YES, CURRENTLY (WITHIN 7DAYS)	YES	9 OR LESS	1	Yes	INCREASED HEALTH RISK	No	17329	17328	17328	2475	1	0	BLACK/AFRICAN AMERICAN	0	0	1	0	0	0	0	1	1	1	0	0	1	0
1251	1	56	FEMALE	1	218.2	218	2	subserous leiomyoma												0	0	YES, QUIT (WITHIN 8DAYS-6MONTHS)			1	No	LOW HEALTH RISK	No	17569	17568	17568	2509	1	0	BLACK/AFRICAN AMERICAN	0	0	0	0	0	1	0	0	0	1	1	0	0	0
1252	1	46	FEMALE	2.5	218.2	218	2	subserous leiomyoma	29	0	0	NA	0	0	NA			ALCOHOL	3+ Consequences	1	8	YES, CURRENTLY (WITHIN 7DAYS)	NO	MORE THAN 14	1	No	LOW HEALTH RISK	No	17451	17450	17450	2493	1	0	BLACK/AFRICAN AMERICAN	29	0	0	1	0	1	0	1	0	1	1	0	0	1
1253	1	45	FEMALE	1.5	218.0	218	2	submucous leiomyoma												0	0	NO			0	No	LOW HEALTH RISK	Yes	17275	17274	17274	2467	1	0	HISPANIC	0	0	0	0	0	1	0	0	0	1	1	0	0	0
1254	1	49	FEMALE	2	218.0	218	2	submucous leiomyoma												0	0	YES, CURRENTLY (WITHIN 7DAYS)	YES	10-14, FIRST CIG MORE THAN 30MINS OF WAKING	1	No	LOW HEALTH RISK	No	17201	17198	17198	2457	3	0	BLACK/AFRICAN AMERICAN	0	0	0	0	0	1	0	0	0	1	1	0	0	0
1255	1	75	FEMALE	2.5	218.0	218	2	submucous leiomyoma												0	0	NO			0	No	LOW HEALTH RISK	Yes	17062	17060	17060	2437	2	0	HISPANIC	0	0	0	0	0	1	0	0	0	1	1	0	0	0
1256	1	50	FEMALE	2	218.0	218	2	submucous leiomyoma												0	0	NO			0	No	LOW HEALTH RISK	No	16996	16992	16992	2428	4	0	BLACK/AFRICAN AMERICAN	0	0	0	0	0	1	0	0	0	1	1	0	0	0
1257	1	45	FEMALE	1.5	218.2	218	2	subserous leiomyoma												0	0					No		No	17282	17281	17281	2468	1	0	WHITE	0	0	0	0	0	0	0	0	0	1	0	0	0	0
1258	1	50	FEMALE	2.5	218.2	218	2	subserous leiomyoma												0	0	YES, CURRENTLY (WITHIN 7DAYS)	YES	9 OR LESS	0	No	LOW HEALTH RISK	No	17533	17531	17531	2504	2	0	BLACK/AFRICAN AMERICAN	0	0	0	0	0	1	0	0	0	1	1	0	0	0
1259	1	39	FEMALE	1.5	218.0	218	2	submucous leiomyoma												0	0	NO			0	No	LOW HEALTH RISK	No	17498	17496	17496	2499	2	0	BLACK/AFRICAN AMERICAN	0	0	0	0	0	1	0	0	0	1	1	0	0	0
1260	1	46	FEMALE	5	218.2	218	2	subserous leiomyoma	14	0	0	NA	0	0	NA			NONE	No Consequences	1	0	YES, CURRENTLY (WITHIN 7DAYS)	NO	9 OR LESS	1	No	INCREASED HEALTH RISK	No	17384	17381	17381	2483	3	0	BLACK/AFRICAN AMERICAN	14	0	0	0	0	0	1	0	0	1	0	0	0	0
1261	1	44	FEMALE	1.5	218.0	218	2	submucous leiomyoma	0	2	0	NA	2	0	NA			NONE	3+ Consequences	0	4	YES, CURRENTLY (WITHIN 7DAYS)	NO	9 OR LESS	1	Yes	INCREASED HEALTH RISK	No	17538	17535	17535	2505	3	0	BLACK/AFRICAN AMERICAN	0	0	0	0	0	0	0	1	1	1	0	0	0	0
1262	1	47	FEMALE	2.5	218.1	218	2	intramural leiomyoma												0	0	NO			0	No	LOW HEALTH RISK	No	17547	17546	17546	2506	1	0	BLACK/AFRICAN AMERICAN	0	0	0	0	0	1	0	0	0	1	1	0	0	0
1263	1	46	FEMALE	4	218.1	218	2	intramural leiomyoma	0	5	0	NA	5	0	NA			NONE	No Consequences	0	0	NO			1	Yes	INCREASED HEALTH RISK	No	17261	17260	17260	2465	1	0	BLACK/AFRICAN AMERICAN	0	0	0	0	0	0	0	0	0	1	0	0	0	0
1264	1	45	MALE	2.5	218.2	218	2	subserous leiomyoma												0	0	NO			0	No	LOW HEALTH RISK	No	17560	17556	17556	2508	4	0	BLACK/AFRICAN AMERICAN	0	0	0	0	0	1	0	0	0	1	1	0	0	0
1265	1	51	FEMALE	2	219.0	219	2	benign neo cervix uteri												0	0	NO			0	No	LOW HEALTH RISK	No	17622	17620	17620	2517	2	0	BLACK/AFRICAN AMERICAN	0	0	0	0	0	1	0	0	0	1	1	0	0	0
1266	1	55	FEMALE	2	220	220	2	benign neoplasm ovary												0	0	YES, CURRENTLY (WITHIN 7DAYS)	YES	9 OR LESS	0	No	LOW HEALTH RISK	No	17661	17660	17660	2523	1	0	BLACK/AFRICAN AMERICAN	0	0	0	0	0	1	0	0	0	1	1	0	0	0
1267	1	23	MALE	4	223.3	223	2	benign neoplasm bladder												0	0	YES, CURRENTLY (WITHIN 7DAYS)	YES	MORE THAN 14	0	No	LOW HEALTH RISK	No	17660	17657	17657	2522	3	0	BLACK/AFRICAN AMERICAN	0	0	0	0	0	1	0	0	0	1	1	0	0	0
1268	1	42	MALE	2	223.0	223	2	benign neoplasm kidney												0	0	YES, CURRENTLY (WITHIN 7DAYS)	YES	9 OR LESS	0	No	LOW HEALTH RISK	No	17518	17516	17516	2502	2	0	WHITE	0	0	0	0	0	1	0	0	0	1	1	0	0	0
1269	1	75	FEMALE	3.5	225.2	225	2	ben neo cerebr meninges												0	0	NO			0	No	LOW HEALTH RISK	No	17631	17630	17630	2518	1	0	BLACK/AFRICAN AMERICAN	0	0	0	0	0	1	0	0	0	1	1	0	0	0
1270	1	58	FEMALE	4.5	225.2	225	2	ben neo cerebr meninges												0	0	YES, QUIT (MORE THAN 6MONTHS)			0	No	LOW HEALTH RISK	No	17430	17430	17430	2490	0	0	BLACK/AFRICAN AMERICAN	0	0	0	0	0	1	0	0	0	1	1	0	0	0
1271	1	49	FEMALE	3	225.2	225	2	ben neo cerebr meninges												0	0	YES, QUIT (WITHIN 8DAYS-6MONTHS)			0	No	LOW HEALTH RISK	Yes	17577	17575	17575	2511	2	0	HISPANIC	0	0	0	0	0	1	0	0	0	1	1	0	0	0
1272	1	59	FEMALE	2	225.2	225	2	ben neo cerebr meninges												0	0	YES, CURRENTLY (WITHIN 7DAYS)	YES	9 OR LESS	0	No	LOW HEALTH RISK	No	17119	17118	17118	2445	1	0	BLACK/AFRICAN AMERICAN	0	0	0	0	0	1	0	0	0	1	1	0	0	0
1273	1	62	FEMALE	2	225.2	225	2	ben neo cerebr meninges												0	0	NO			0	No	LOW HEALTH RISK	No	16997	16994	16994	2428	3	0	BLACK/AFRICAN AMERICAN	0	0	0	0	0	1	0	0	0	1	1	0	0	0
1274	1	53	MALE	3	225.1	225	2	benign neo cranial nerve												0	0	YES, CURRENTLY (WITHIN 7DAYS)	YES	9 OR LESS	0	No	LOW HEALTH RISK	No	17398	17397	17397	2485	1	0	WHITE	0	0	0	0	0	1	0	0	0	1	1	0	0	0
1275	1	62	MALE	5.5	225.1	225	2	benign neo cranial nerve												0	0	YES, QUIT (WITHIN 8DAYS-6MONTHS)		9 OR LESS	0	No	LOW HEALTH RISK	No	17002	17001	17001	2428	1	0	WHITE	0	0	0	0	0	1	0	0	0	1	1	0	0	0
1276	1	56	MALE	1.5	225.2	225	2	ben neo cerebr meninges												0	0	YES, QUIT (MORE THAN 6MONTHS)			0	No	LOW HEALTH RISK	No	17143	17142	17142	2449	1	0	BLACK/AFRICAN AMERICAN	0	0	0	0	0	1	0	0	0	1	1	0	0	0
1277	1	58	FEMALE	2.5	225.2	225	2	ben neo cerebr meninges												0	0	YES, CURRENTLY (WITHIN 7DAYS)	YES	9 OR LESS	0	No	LOW HEALTH RISK	No	17373	17372	17372	2481	1	0	BLACK/AFRICAN AMERICAN	0	0	0	0	0	1	0	0	0	1	1	0	0	0
1278	1	61	FEMALE	1.5	225.2	225	2	ben neo cerebr meninges												0	0	NO			0	No	LOW HEALTH RISK	No	17693	17692	17692	2527	1	0	BLACK/AFRICAN AMERICAN	0	0	0	0	0	1	0	0	0	1	1	0	0	0
1279	1	43	FEMALE	1.5	225.0	225	2	benign neoplasm brain												0	0	NO			0	No	LOW HEALTH RISK	Yes	17687	17687	17687	2526	0	0	HISPANIC	0	0	0	0	0	1	0	0	0	1	1	0	0	0
1280	1	63	MALE	2	225.2	225	2	ben neo cerebr meninges												0	0	YES, CURRENTLY (WITHIN 7DAYS)	NO	9 OR LESS	0	No	LOW HEALTH RISK	No	17630	17629	17629	2518	1	0	WHITE	0	0	0	0	0	1	0	0	0	1	1	0	0	0
1281	1	59	MALE	2.5	225.2	225	2	ben neo cerebr meninges												0	0	YES, CURRENTLY (WITHIN 7DAYS)	NO		0	No	LOW HEALTH RISK	No	17414	17413	17413	2487	1	0	BLACK/AFRICAN AMERICAN	0	0	0	0	0	1	0	0	0	1	1	0	0	0
1282	1	54	FEMALE	3	227.3	227	2	benign neo pituitary												0	0	YES, CURRENTLY (WITHIN 7DAYS)	YES	9 OR LESS	0	No	LOW HEALTH RISK	No	17659	17657	17657	2522	2	0	BLACK/AFRICAN AMERICAN	0	0	0	0	0	1	0	0	0	1	1	0	0	0
1283	1	50	FEMALE	4.5	227.3	227	2	benign neo pituitary												0	0	NO			1	No	Low Health Risk	Yes	17010	17009	17009	2430	1	0	HISPANIC	0	0	0	0	0	1	0	0	0	1	1	0	0	0
1284	1	29	FEMALE	3	227.3	227	2	benign neo pituitary												0	0	NO			0	No	LOW HEALTH RISK	Yes	17274	17272	17272	2467	2	0	HISPANIC	0	0	0	0	0	1	0	0	0	1	1	0	0	0
1285	1	54	FEMALE	4	227.0	227	2	benign neoplasm adrenal												0	0	NO			0	No	LOW HEALTH RISK	No	17703	17701	17701	2529	2	0	BLACK/AFRICAN AMERICAN	0	0	0	0	0	1	0	0	0	1	1	0	0	0
1286	1	42	FEMALE	2	227.3	227	2	benign neo pituitary												0	0	YES, CURRENTLY (WITHIN 7DAYS)	YES	10-14, FIRST CIG WITHIN 30MINS OF WAKING	1	No	LOW HEALTH RISK	Yes	17244	17242	17242	2463	2	0	HISPANIC	0	0	0	0	0	1	0	0	0	1	1	0	0	0
1287	1	53	FEMALE	4.5	227.0	227	2	benign neoplasm adrenal												0	0	YES, CURRENTLY (WITHIN 7DAYS)	YES	9 OR LESS	0	No	LOW HEALTH RISK	No	17666	17665	17665	2523	1	0	BLACK/AFRICAN AMERICAN	0	0	0	0	0	1	0	0	0	1	1	0	0	0
1288	1	21	MALE	1.5	228.02	228	2	hemangioma intracranial												0	0	NO			1	No	LOW HEALTH RISK	Yes	17686	17684	17684	2526	2	0	HISPANIC	0	0	0	0	0	1	0	0	0	1	1	0	0	0
1289	1	53	FEMALE	2.5	230.3	230	2	ca in situ colon												0	0	YES, QUIT (WITHIN 8DAYS-6MONTHS)			0	No	LOW HEALTH RISK	No	17267	17266	17266	2466	1	0	WHITE	0	0	0	0	0	1	0	0	0	1	1	0	0	0
1290	1	73	FEMALE	1	230.0	230	2	ca in situ oral cav/phar												0	0	YES, QUIT (WITHIN 8DAYS-6MONTHS)			0	No	LOW HEALTH RISK	No	17392	17391	17391	2484	1	0	BLACK/AFRICAN AMERICAN	0	0	0	0	0	1	0	0	0	1	1	0	0	0
1291	1	63	FEMALE	3.5	233.9	233	2	ca in situ urinary nec												0	0					No		No	17651	17650	17650	2521	1	0	BLACK/AFRICAN AMERICAN	0	0	0	0	0	0	0	0	0	1	0	0	0	0
1292	1	60	MALE	1	233.7	233	2	ca in situ bladder												0	0	NO			0	No	LOW HEALTH RISK	No	17673	17672	17672	2524	1	0	WHITE	0	0	0	0	0	1	0	0	0	1	1	0	0	0
1293	1	47	FEMALE	6	235.2	235	2	unc behav neo intestine	1	25	20	Smoking	0	25	Nasal		COCAINE/ CRACK	HEROIN	3+ Consequences	0	9	YES, CURRENTLY (WITHIN 7DAYS)	NO	10-14, FIRST CIG MORE THAN 30MINS OF WAKING	1	Yes	INCREASED HEALTH RISK	No	17354	17350	17350	2479	4	1	BLACK/AFRICAN AMERICAN	0	0	0	0	0	0	0	1	1	1	0	0	0	0
1294	1	48	FEMALE	3	235.7	235	2	unc behav neo lung												0	0	YES, CURRENTLY (WITHIN 7DAYS)	YES	9 OR LESS	1	No	LOW HEALTH RISK	No	17057	17056	17056	2436	1	0	BLACK/AFRICAN AMERICAN	0	0	0	0	0	1	0	0	0	1	1	0	0	0
1295	1	81	FEMALE	4	235.5	235	2	unc behav neo gi nec												0	0	NO			0	No	LOW HEALTH RISK	No	17272	17269	17269	2467	3	0	BLACK/AFRICAN AMERICAN	0	0	0	0	0	1	0	0	0	1	1	0	0	0
1296	1	68	MALE	2.5	235.3	235	2	unc behav neo liver												0	0	NO			0	No	LOW HEALTH RISK	No	17134	17133	17133	2447	1	0	BLACK/AFRICAN AMERICAN	0	0	0	0	0	1	0	0	0	1	1	0	0	0
1297	1	81	FEMALE	2.5	235.2	235	2	unc behav neo intestine												0	0	NO			0	No	LOW HEALTH RISK	No	17108	17107	17107	2444	1	0	BLACK/AFRICAN AMERICAN	0	0	0	0	0	1	0	0	0	1	1	0	0	0
1298	1	19	FEMALE	2	235.8	235	2	unc behav neo pleura												0	0	NO			0	No	LOW HEALTH RISK	No	17317	17316	17316	2473	1	0	BLACK/AFRICAN AMERICAN	0	0	0	0	0	1	0	0	0	1	1	0	0	0
1299	1	48	FEMALE	3	235.2	235	2	unc behav neo intestine												0	0	NO			0	No	LOW HEALTH RISK	No	16996	16994	16994	2428	2	0	BLACK/AFRICAN AMERICAN	0	0	0	0	0	1	0	0	0	1	1	0	0	0
1300	1	57	MALE	4	235.1	235	2	unc behav neo oral/phar												0	0	YES, QUIT (MORE THAN 6MONTHS)			1	No	LOW HEALTH RISK	No	17174	17173	17173	2453	1	0	BLACK/AFRICAN AMERICAN	0	0	0	0	0	1	0	0	0	1	1	0	0	0
1301	1	51	FEMALE	1	235.2	235	2	unc behav neo intestine												0	0	YES, CURRENTLY (WITHIN 7DAYS)	YES	MORE THAN 14	1	No	LOW HEALTH RISK	No	17709	17708	17708	2529	1	0	WHITE	0	0	0	0	0	1	0	0	0	1	1	0	0	0
1302	1	55	MALE	2.5	235.2	235	2	unc behav neo intestine												0	0	YES, QUIT (MORE THAN 6MONTHS)			0	No	LOW HEALTH RISK	No	17300	17297	17297	2471	3	0	BLACK/AFRICAN AMERICAN	0	0	0	0	0	1	0	0	0	1	1	0	0	0
1303	1	47	MALE	3.5	235.7	235	2	unc behav neo lung												0	0	YES, QUIT (MORE THAN 6MONTHS)			0	No	LOW HEALTH RISK	No	17221	17219	17219	2460	2	0	BLACK/AFRICAN AMERICAN	0	0	0	0	0	1	0	0	0	1	1	0	0	0
1304	1	57	FEMALE	2	235.8	235	2	unc behav neo pleura												0	0	YES, CURRENTLY (WITHIN 7DAYS)	YES	9 OR LESS	0	No	LOW HEALTH RISK	No	17635	17634	17634	2519	1	0	BLACK/AFRICAN AMERICAN	0	0	0	0	0	1	0	0	0	1	1	0	0	0
1305	1	56	MALE	3	235.7	235	2	unc behav neo lung												0	0	YES, QUIT (WITHIN 8DAYS-6MONTHS)			1	No	LOW HEALTH RISK	No	17020	17018	17018	2431	2	0	WHITE	0	0	0	0	0	1	0	0	0	1	1	0	0	0
1306	1	63	FEMALE	4.5	235.2	235	2	unc behav neo intestine												0	0	YES, CURRENTLY (WITHIN 7DAYS)	YES	10-14, FIRST CIG MORE THAN 30MINS OF WAKING	1	No	LOW HEALTH RISK	No	17696	17694	17694	2528	2	0	BLACK/AFRICAN AMERICAN	0	0	0	0	0	1	0	0	0	1	1	0	0	0
1307	1	49	MALE	2.5	235.2	235	2	unc behav neo intestine												0	0	NO			0	No	LOW HEALTH RISK	No	17681	17680	17680	2525	1	0	BLACK/AFRICAN AMERICAN	0	0	0	0	0	1	0	0	0	1	1	0	0	0
1308	1	62	FEMALE	2	235.7	235	2	unc behav neo lung												0	0	NO			1	No	LOW HEALTH RISK	No	17057	17055	17055	2436	2	0	ASIAN	0	0	0	0	0	1	0	0	0	1	1	0	0	0
1309	1	49	FEMALE	3	235.0	235	2	unc behav neo salivary												0	0	YES, QUIT (MORE THAN 6MONTHS)			1	No	LOW HEALTH RISK	No	17024	17022	17022	2432	2	0	BLACK/AFRICAN AMERICAN	0	0	0	0	0	1	0	0	0	1	1	0	0	0
1310	1	67	MALE	3	235.7	235	2	unc behav neo lung												0	0	YES, QUIT (MORE THAN 6MONTHS)			0	No	LOW HEALTH RISK	No	17233	17230	17230	2461	3	0	BLACK/AFRICAN AMERICAN	0	0	0	0	0	1	0	0	0	1	1	0	0	0
1311	1	76	FEMALE	4.5	235.3	235	2	unc behav neo liver												0	0	YES, QUIT (MORE THAN 6MONTHS)			0	No	LOW HEALTH RISK	No	17365	17364	17364	2480	1	0	BLACK/AFRICAN AMERICAN	0	0	0	0	0	1	0	0	0	1	1	0	0	0
1312	1	68	FEMALE	1	235.5	235	2	unc behav neo gi nec												0	0	YES, CURRENTLY (WITHIN 7DAYS)	YES	9 OR LESS	0	No	LOW HEALTH RISK	No	17308	17307	17307	2472	1	0	BLACK/AFRICAN AMERICAN	0	0	0	0	0	1	0	0	0	1	1	0	0	0
1313	1	63	FEMALE	1	235.7	235	2	unc behav neo lung												0	0	NO			0	No		No	17003	17001	17001	2429	2	0	WHITE	0	0	0	0	0	0	0	0	0	1	0	0	0	0
1314	1	47	MALE	3.5	235.9	235	2	unc behav neo resp nec												0	0	YES, QUIT (MORE THAN 6MONTHS)			0	No	LOW HEALTH RISK	No	17358	17357	17357	2479	1	0	BLACK/AFRICAN AMERICAN	0	0	0	0	0	1	0	0	0	1	1	0	0	0
1315	1	53	MALE	2.5	235.5	235	2	unc behav neo gi nec												0	0	YES, QUIT (MORE THAN 6MONTHS)			1	No	LOW HEALTH RISK	Yes	17644	17642	17642	2520	2	0	HISPANIC	0	0	0	0	0	1	0	0	0	1	1	0	0	0
1316	1	64	FEMALE	5.5	235.6	235	2	unc behav neo larynx	16	0	0	NA	0	0	NA			ALCOHOL	1-2 Consequences	1	2	YES, QUIT (WITHIN 8DAYS-6MONTHS)			1	No	INCREASED HEALTH RISK	No	17549	17547	17547	2507	2	0	BLACK/AFRICAN AMERICAN	6	0	0	0	0	0	1	0	0	1	0	0	0	0
1317	1	53	MALE	4.5	235.1	235	2	unc behav neo oral/phar												0	0	YES, QUIT (MORE THAN 6MONTHS)			0	No	LOW HEALTH RISK	No	17660	17657	17657	2522	3	0	BLACK/AFRICAN AMERICAN	0	0	0	0	0	1	0	0	0	1	1	0	0	0
1318	1	58	FEMALE	3	235.2	235	2	unc behav neo intestine	29	7	0	NA	7	0	NA			ALCOHOL	3+ Consequences	1	6	YES, CURRENTLY (WITHIN 7DAYS)	YES	9 OR LESS	1	Yes	INCREASED HEALTH RISK	No	17211	17210	17210	2458	1	0	BLACK/AFRICAN AMERICAN	29	0	0	1	0	0	0	1	0	1	0	0	0	1
1319	1	52	FEMALE	2	235.8	235	2	unc behav neo pleura	0	27	0	NA	0	15	IV			HEROIN	3+ Consequences	0	7	YES, CURRENTLY (WITHIN 7DAYS)	YES	MORE THAN 14	1	Yes	INCREASED HEALTH RISK	No	17359	17356	17356	2479	3	1	WHITE	0	1	0	0	0	0	0	1	1	1	1	1	0	0
1320	1	57	FEMALE	4.5	235.2	235	2	unc behav neo intestine												0	0	YES, QUIT (WITHIN 8DAYS-6MONTHS)			0	No	LOW HEALTH RISK	No	17331	17330	17330	2475	1	0	BLACK/AFRICAN AMERICAN	0	0	0	0	0	1	0	0	0	1	1	0	0	0
1321	1	55	MALE	2.5	235.8	235	2	unc behav neo pleura												0	0	YES, CURRENTLY (WITHIN 7DAYS)	YES	MORE THAN 14	1	No	LOW HEALTH RISK	No	17413	17412	17412	2487	1	0	BLACK/AFRICAN AMERICAN	0	0	0	0	0	1	0	0	0	1	1	0	0	0
1322	1	79	FEMALE	2	235.0	235	2	unc behav neo salivary												0	0	NO			0	No	LOW HEALTH RISK	No	17135	17134	17134	2447	1	0	BLACK/AFRICAN AMERICAN	0	0	0	0	0	1	0	0	0	1	1	0	0	0
1323	1	61	MALE	2	235.3	235	2	unc behav neo liver												0	0	YES, QUIT (MORE THAN 6MONTHS)			0	No	LOW HEALTH RISK	No	17176	17175	17175	2453	1	0	BLACK/AFRICAN AMERICAN	0	0	0	0	0	1	0	0	0	1	1	0	0	0
1324	1	56	FEMALE	1.5	235.2	235	2	unc behav neo intestine												0	0	NO			0	No	LOW HEALTH RISK	No	17330	17329	17329	2475	1	0	BLACK/AFRICAN AMERICAN	0	0	0	0	0	1	0	0	0	1	1	0	0	0
1325	1	48	FEMALE	3	235.5	235	2	unc behav neo gi nec												0	0	NO			0	No	LOW HEALTH RISK	Yes	17392	17387	17387	2484	5	0	HISPANIC	0	0	0	0	0	1	0	0	0	1	1	0	0	0
1326	1	62	MALE	1.5	235.5	235	2	unc behav neo gi nec												0	0	NO			0	No	LOW HEALTH RISK	No	17052	17051	17051	2436	1	0	WHITE	0	0	0	0	0	1	0	0	0	1	1	0	0	0
1327	1	66	FEMALE	2.5	235.2	235	2	unc behav neo intestine												0	0	YES, CURRENTLY (WITHIN 7DAYS)	YES	10-14, FIRST CIG WITHIN 30MINS OF WAKING	0	No	LOW HEALTH RISK	No	17200	17198	17198	2457	2	0	BLACK/AFRICAN AMERICAN	0	0	0	0	0	1	0	0	0	1	1	0	0	0
1328	1	52	MALE	2	235.2	235	2	unc behav neo intestine												0	0	YES, QUIT (WITHIN 8DAYS-6MONTHS)			0	No	LOW HEALTH RISK	No	17301	17299	17299	2471	2	0	BLACK/AFRICAN AMERICAN	0	0	0	0	0	1	0	0	0	1	1	0	0	0
1329	1	76	MALE	2	235.5	235	2	unc behav neo gi nec												0	0	YES, QUIT (MORE THAN 6MONTHS)			0	No	LOW HEALTH RISK	No	17080	17076	17076	2440	4	0	BLACK/AFRICAN AMERICAN	0	0	0	0	0	1	0	0	0	1	1	0	0	0
1330	1	50	MALE	1.5	235.5	235	2	unc behav neo gi nec												0	0	YES, QUIT (WITHIN 8DAYS-6MONTHS)			0	No	LOW HEALTH RISK	Yes	17133	17132	17132	2447	1	0	HISPANIC	0	0	0	0	0	1	0	0	0	1	1	0	0	0
1331	1	64	MALE	2	235.4	235	2	unc behav neo peritoneum												0	0	YES, CURRENTLY (WITHIN 7DAYS)	YES	10-14, FIRST CIG WITHIN 30MINS OF WAKING	0	No	LOW HEALTH RISK	No	17627	17625	17625	2518	2	0	BLACK/AFRICAN AMERICAN	0	0	0	0	0	1	0	0	0	1	1	0	0	0
1332	1	59	FEMALE	4	235.2	235	2	unc behav neo intestine												0	0	YES, CURRENTLY (WITHIN 7DAYS)	YES	10-14, FIRST CIG MORE THAN 30MINS OF WAKING	0	No	LOW HEALTH RISK	No	17601	17599	17599	2514	2	0	BLACK/AFRICAN AMERICAN	0	0	0	0	0	1	0	0	0	1	1	0	0	0
1333	1	69	MALE	4.5	235.3	235	2	unc behav neo liver												0	0	YES, QUIT (MORE THAN 6MONTHS)			0	No	LOW HEALTH RISK	No	17135	17133	17133	2447	2	0	ASIAN	0	0	0	0	0	1	0	0	0	1	1	0	0	0
1334	1	50	MALE	2	235.7	235	2	unc behav neo lung												0	0	YES, QUIT (WITHIN 8DAYS-6MONTHS)			1	No	LOW HEALTH RISK	No	17598	17596	17596	2514	2	0	BLACK/AFRICAN AMERICAN	0	0	0	0	0	1	0	0	0	1	1	0	0	0
1335	1	47	MALE	1	235.0	235	2	unc behav neo salivary												0	0	NO			0	No	LOW HEALTH RISK	Yes	17634	17633	17633	2519	1	0	HISPANIC	0	0	0	0	0	1	0	0	0	1	1	0	0	0
1336	1	58	MALE	4.5	235.5	235	2	unc behav neo gi nec												0	0	YES, CURRENTLY (WITHIN 7DAYS)	YES	9 OR LESS	0	No	LOW HEALTH RISK	No	17238	17237	17237	2462	1	0	BLACK/AFRICAN AMERICAN	0	0	0	0	0	1	0	0	0	1	1	0	0	0
1337	1	52	FEMALE	1.75	235.5	235	2	unc behav neo gi nec												0	0	YES, QUIT (WITHIN 8DAYS-6MONTHS)			1	No	LOW HEALTH RISK	No	17135	17134	17134	2447	1	0	BLACK/AFRICAN AMERICAN	0	0	0	0	0	1	0	0	0	1	1	0	0	0
1338	1	46	MALE	4	235.5	235	2	unc behav neo gi nec												0	0	YES, CURRENTLY (WITHIN 7DAYS)	YES	10-14, FIRST CIG MORE THAN 30MINS OF WAKING	1	No	LOW HEALTH RISK	No	17085	17083	17083	2440	2	0	WHITE	0	0	0	0	0	1	0	0	0	1	1	0	0	0
1339	1	55	MALE	1	235.0	235	2	unc behav neo salivary												0	0	YES, QUIT (MORE THAN 6MONTHS)			1	No	LOW HEALTH RISK	No	17007	17006	17006	2429	1	0	ASIAN	0	0	0	0	0	1	0	0	0	1	1	0	0	0
1340	1	52	MALE	2.5	235.2	235	2	unc behav neo intestine												0	0	NO			0	No	LOW HEALTH RISK	No	16988	16987	16987	2426	1	0	WHITE	0	0	0	0	0	1	0	0	0	1	1	0	0	0
1341	1	62	FEMALE	2.5	235.5	235	2	unc behav neo gi nec												0	0	YES, CURRENTLY (WITHIN 7DAYS)	YES	MORE THAN 14	1	No	LOW HEALTH RISK	No	17372	17371	17371	2481	1	0	BLACK/AFRICAN AMERICAN	0	0	0	0	0	1	0	0	0	1	1	0	0	0
1342	1	62	FEMALE	3.5	235.7	235	2	unc behav neo lung												0	0	YES, CURRENTLY (WITHIN 7DAYS)	YES	9 OR LESS	0	No	LOW HEALTH RISK	No	17041	17036	17036	2434	5	0	BLACK/AFRICAN AMERICAN	0	0	0	0	0	1	0	0	0	1	1	0	0	0
1343	1	40	MALE	3	235.7	235	2	unc behav neo lung												0	0	NO			0	No	LOW HEALTH RISK	No	17021	17020	17020	2431	1	0	BLACK/AFRICAN AMERICAN	0	0	0	0	0	1	0	0	0	1	1	0	0	0
1344	1	55	FEMALE	2	235.1	235	2	unc behav neo oral/phar	28	0	0	NA	0	0	NA			NONE	No Consequences	1	0	YES, QUIT (WITHIN 8DAYS-6MONTHS)	YES	10-14, FIRST CIG WITHIN 30MINS OF WAKING	1	No	INCREASED HEALTH RISK	No	17022	17020	17020	2431	2	0	BLACK/AFRICAN AMERICAN	0	0	0	0	0	0	1	0	0	1	0	0	0	0
1345	1	38	FEMALE	1	235.2	235	2	unc behav neo intestine												0	0	YES, CURRENTLY (WITHIN 7DAYS)	YES	MORE THAN 14	0	No	LOW HEALTH RISK	No	17050	17049	17049	2435	1	0	WHITE	0	0	0	0	0	1	0	0	0	1	1	0	0	0
1346	1	85	FEMALE	4.5	235.2	235	2	unc behav neo intestine												0	0	YES, QUIT (MORE THAN 6MONTHS)			0	No	LOW HEALTH RISK	No	17042	17041	17041	2434	1	0	BLACK/AFRICAN AMERICAN	0	0	0	0	0	1	0	0	0	1	1	0	0	0
1347	1	52	FEMALE	1	235.7	235	2	unc behav neo lung												0	0	NO			1	No	LOW HEALTH RISK	No	17205	17201	17201	2457	4	0	WHITE	0	0	0	0	0	1	0	0	0	1	1	0	0	0
1348	1	71	MALE	1.5	235.7	235	2	unc behav neo lung												1	0	YES, CURRENTLY (WITHIN 7DAYS)	YES	10-14, FIRST CIG MORE THAN 30MINS OF WAKING	1	No	LOW HEALTH RISK	No	17099	17097	17097	2442	2	0	BLACK/AFRICAN AMERICAN	0	0	0	0	0	1	1	0	0	1	1	0	0	0
1349	1	54	MALE	1.5	235.6	235	2	unc behav neo larynx	4	0	0	NA	0	0	NA			NONE	No Consequences	1	0	YES, QUIT (WITHIN 8DAYS-6MONTHS)			1	No	INCREASED HEALTH RISK	No	17073	17067	17067	2439	6	0	WHITE	0	0	0	0	0	0	1	0	0	1	0	0	0	0
1350	1	60	MALE	1	235.5	235	2	unc behav neo gi nec												0	0	YES, QUIT (MORE THAN 6MONTHS)			0	No	LOW HEALTH RISK	Yes	17113	17111	17111	2444	2	0	HISPANIC	0	0	0	0	0	1	0	0	0	1	1	0	0	0
1351	1	59	MALE	3.5	235.7	235	2	unc behav neo lung	23	0	0	NA	0	0	NA				1-2 Consequences	1	3	YES, CURRENTLY (WITHIN 7DAYS)	NO	MORE THAN 14	1	No	INCREASED HEALTH RISK	No	17099	17097	17097	2442	2	0	WHITE	23	0	0	0	0	0	0	1	0	1	0	0	0	0
1352	1	64	FEMALE	2	235.7	235	2	unc behav neo lung												0	0	YES, CURRENTLY (WITHIN 7DAYS)	YES	MORE THAN 14	0	No	LOW HEALTH RISK	No	17113	17111	17111	2444	2	0	WHITE	0	0	0	0	0	1	0	0	0	1	1	0	0	0
1353	1	56	MALE	1	235.7	235	2	unc behav neo lung												0	0	YES, QUIT (MORE THAN 6MONTHS)			0	No	LOW HEALTH RISK	No	17213	17211	17211	2459	2	0	BLACK/AFRICAN AMERICAN	0	0	0	0	0	1	0	0	0	1	1	0	0	0
1354	1	55	FEMALE	2.5	235.7	235	2	unc behav neo lung												0	0	YES, CURRENTLY (WITHIN 7DAYS)	YES	MORE THAN 14	0	No	LOW HEALTH RISK	No	17136	17134	17134	2448	2	0	WHITE	0	0	0	0	0	1	0	0	0	1	1	0	0	0
1355	1	43	MALE	2.5	235.2	235	2	unc behav neo intestine	1	5	0	NA	5	0	NA			NONE	No Consequences	0	0	YES, CURRENTLY (WITHIN 7DAYS)	YES	MORE THAN 14	1	Yes	INCREASED HEALTH RISK	No	17499	17497	17497	2499	2	0	BLACK/AFRICAN AMERICAN	1	0	0	0	0	0	0	0	0	1	0	0	0	0
1356	1	51	MALE	1	235.5	235	2	unc behav neo gi nec												0	0	NO			1	No	LOW HEALTH RISK	No	17184	17182	17182	2454	2	0	WHITE	0	0	0	0	0	1	0	0	0	1	1	0	0	0
1357	1	59	MALE	1.5	235.7	235	2	unc behav neo lung												0	0	YES, QUIT (MORE THAN 6MONTHS)			0	No	LOW HEALTH RISK	No	17192	17189	17189	2456	3	0	WHITE	0	0	0	0	0	1	0	0	0	1	1	0	0	0
1358	1	58	MALE	2.5	235.5	235	2	unc behav neo gi nec												0	0	NO			0	No	LOW HEALTH RISK	No	17204	17203	17203	2457	1	0	ASIAN	0	0	0	0	0	1	0	0	0	1	1	0	0	0
1359	1	53	MALE	2.5	235.5	235	2	unc behav neo gi nec	0	0	0	NA	0	0	NA			NONE	3+ Consequences	1	3	YES, CURRENTLY (WITHIN 7DAYS)	YES	MORE THAN 14	1	No	INCREASED HEALTH RISK	No	17212	17209	17209	2458	3	0	WHITE	0	0	0	0	0	0	0	1	0	1	0	0	0	0
1360	1	54	MALE	1	235.2	235	2	unc behav neo intestine												0	0	YES, CURRENTLY (WITHIN 7DAYS)	NO	MORE THAN 14	1	No	LOW HEALTH RISK	No	17258	17257	17257	2465	1	0	WHITE	0	0	0	0	0	1	0	0	0	1	1	0	0	0
1361	1	65	MALE	2.5	235.2	235	2	unc behav neo intestine												0	0	YES, CURRENTLY (WITHIN 7DAYS)	NO	9 OR LESS	0	No	LOW HEALTH RISK	Yes	17279	17278	17278	2468	1	0	HISPANIC	0	0	0	0	0	1	0	0	0	1	1	0	0	0
1362	1	57	MALE	1.5	235.5	235	2	unc behav neo gi nec												0	0	YES, QUIT (MORE THAN 6MONTHS)			1	No	LOW HEALTH RISK	No	17307	17305	17305	2472	2	0	BLACK/AFRICAN AMERICAN	0	0	0	0	0	1	0	0	0	1	1	0	0	0
1363	1	55	MALE	1.5	235.7	235	2	unc behav neo lung												0	0	YES, QUIT (WITHIN 8DAYS-6MONTHS)			1	No	LOW HEALTH RISK	No	17322	17319	17319	2474	3	0	BLACK/AFRICAN AMERICAN	0	0	0	0	0	1	0	0	0	1	1	0	0	0
1364	1	43	MALE	1.33333	235.6	235	2	unc behav neo larynx	25	0	0	NA	0	0	NA				1-2 Consequences	1	1	YES, CURRENTLY (WITHIN 7DAYS)	YES	10-14, FIRST CIG WITHIN 30MINS OF WAKING	1	No	INCREASED HEALTH RISK	No	17336	17331	17331	2476	5	0	BLACK/AFRICAN AMERICAN	0	0	0	0	0	0	1	0	0	1	0	0	0	0
1365	1	59	MALE	3	235.5	235	2	unc behav neo gi nec												0	0	YES, QUIT (WITHIN 8DAYS-6MONTHS)			1	No	LOW HEALTH RISK	No	17378	17372	17372	2482	6	0	BLACK/AFRICAN AMERICAN	0	0	0	0	0	1	0	0	0	1	1	0	0	0
1366	1	47	FEMALE	2	235.1	235	2	unc behav neo oral/phar												0	0	NO			0	No	LOW HEALTH RISK	No	17373	17371	17371	2481	2	0	BLACK/AFRICAN AMERICAN	0	0	0	0	0	1	0	0	0	1	1	0	0	0
1367	1	76	FEMALE	4	235.8	235	2	unc behav neo pleura												0	0	YES, QUIT (MORE THAN 6MONTHS)			0	No	LOW HEALTH RISK	No	17387	17378	17378	2483	9	0	WHITE	0	0	0	0	0	1	0	0	0	1	1	0	0	0
1368	1	73	FEMALE	2.5	235.7	235	2	unc behav neo lung												1	0	YES, CURRENTLY (WITHIN 7DAYS)	YES	MORE THAN 14	1	No	LOW HEALTH RISK	No	17421	17419	17419	2488	2	0	BLACK/AFRICAN AMERICAN	0	0	0	0	0	1	1	0	0	1	1	0	0	0
1369	1	74	MALE	2	235.2	235	2	unc behav neo intestine												0	0	YES, QUIT (MORE THAN 6MONTHS)			0	No	LOW HEALTH RISK	Yes	17429	17423	17423	2489	6	0	HISPANIC	0	0	0	0	0	1	0	0	0	1	1	0	0	0
1370	1	28	FEMALE	4	235.4	235	2	unc behav neo peritoneum												0	0	NO			0	No	LOW HEALTH RISK	Yes	17540	17534	17534	2505	6	0	HISPANIC	0	0	0	0	0	1	0	0	0	1	1	0	0	0
1371	1	42	MALE	5	235.4	235	2	unc behav neo peritoneum												0	0	NO			1	No	LOW HEALTH RISK	Yes	17546	17540	17540	2506	6	0	HISPANIC	0	0	0	0	0	1	0	0	0	1	1	0	0	0
1372	1	46	MALE	4.5	235.2	235	2	unc behav neo intestine	27	0	0	NA	0	0	NA			ALCOHOL	3+ Consequences	1	9	YES, CURRENTLY (WITHIN 7DAYS)	YES	MORE THAN 14	1	No	INCREASED HEALTH RISK	Yes	17554	17549	17549	2507	5	0	HISPANIC	27	0	0	1	0	0	0	1	0	1	0	0	0	1
1373	1	59	FEMALE	1.5	235.5	235	2	unc behav neo gi nec												0	0	YES, QUIT (WITHIN 8DAYS-6MONTHS)			0	No	LOW HEALTH RISK	No	17588	17587	17587	2512	1	0	ASIAN	0	0	0	0	0	1	0	0	0	1	1	0	0	0
1374	1	29	FEMALE	1	235.0	235	2	unc behav neo salivary												0	0	YES, QUIT (MORE THAN 6MONTHS)			0	No	LOW HEALTH RISK	Yes	17592	17591	17591	2513	1	0	HISPANIC	0	0	0	0	0	1	0	0	0	1	1	0	0	0
1375	1	56	MALE	3.5	235.2	235	2	unc behav neo intestine												0	0	YES, QUIT (WITHIN 8DAYS-6MONTHS)			1	No	LOW HEALTH RISK	No	17610	17608	17608	2515	2	0	ASIAN	0	0	0	0	0	1	0	0	0	1	1	0	0	0
1376	1	62	MALE	1.5	235.8	235	2	unc behav neo pleura												0	0	YES, QUIT (MORE THAN 6MONTHS)			0	No	LOW HEALTH RISK	No	17632	17631	17631	2518	1	0	BLACK/AFRICAN AMERICAN	0	0	0	0	0	1	0	0	0	1	1	0	0	0
1377	1	42	MALE	1	235.0	235	2	unc behav neo salivary												0	0	NO			0	No	LOW HEALTH RISK	No	17686	17680	17680	2526	6	0	BLACK/AFRICAN AMERICAN	0	0	0	0	0	1	0	0	0	1	1	0	0	0
1378	1	61	MALE	2.5	235.7	235	2	unc behav neo lung												0	0	YES, CURRENTLY (WITHIN 7DAYS)	YES	9 OR LESS	0	No	LOW HEALTH RISK	No	17695	17693	17693	2527	2	0	BLACK/AFRICAN AMERICAN	0	0	0	0	0	1	0	0	0	1	1	0	0	0
1379	1	19	FEMALE	1.5	235.8	235	2	unc behav neo pleura												0	0	NO			1	No	LOW HEALTH RISK	Yes	17643	17642	17642	2520	1	0	HISPANIC	0	0	0	0	0	1	0	0	0	1	1	0	0	0
1380	1	64	MALE	2.5	235.5	235	2	unc behav neo gi nec												0	0	YES, QUIT (MORE THAN 6MONTHS)			0	No	LOW HEALTH RISK	Yes	17672	17664	17664	2524	8	0	HISPANIC	0	0	0	0	0	1	0	0	0	1	1	0	0	0
1381	1	32	FEMALE	1	235.1	235	2	unc behav neo oral/phar												0	0	NO			0	No	LOW HEALTH RISK	No	17708	17707	17707	2529	1	0	ASIAN	0	0	0	0	0	1	0	0	0	1	1	0	0	0
1382	1	54	FEMALE	3.5	235.7	235	2	unc behav neo lung												0	0	YES, CURRENTLY (WITHIN 7DAYS)	NO	9 OR LESS	1	No	LOW HEALTH RISK	No	17706	17704	17704	2529	2	0	BLACK/AFRICAN AMERICAN	0	0	0	0	0	1	0	0	0	1	1	0	0	0
1383	1	56	FEMALE	1.5	235.5	235	2	unc behav neo gi nec												0	0	NO			0	No	LOW HEALTH RISK	Yes	17190	17188	17188	2455	2	0	HISPANIC	0	0	0	0	0	1	0	0	0	1	1	0	0	0
1384	1	77	MALE	1.5	235.5	235	2	unc behav neo gi nec												0	0	YES, QUIT (MORE THAN 6MONTHS)			0	No	LOW HEALTH RISK	No	17306	17304	17304	2472	2	0	BLACK/AFRICAN AMERICAN	0	0	0	0	0	1	0	0	0	1	1	0	0	0
1385	1	71	MALE	3	235.7	235	2	unc behav neo lung												0	0	YES, QUIT (MORE THAN 6MONTHS)			1	No	LOW HEALTH RISK	No	17371	17369	17369	2481	2	0	BLACK/AFRICAN AMERICAN	0	0	0	0	0	1	0	0	0	1	1	0	0	0
1386	1	77	FEMALE	3	235.7	235	2	unc behav neo lung												0	0	YES, QUIT (MORE THAN 6MONTHS)			0	No	LOW HEALTH RISK	No	17463	17460	17460	2494	3	0	BLACK/AFRICAN AMERICAN	0	0	0	0	0	1	0	0	0	1	1	0	0	0
1387	1	74	FEMALE	2	235.7	235	2	unc behav neo lung												0	0	NO			0	No	LOW HEALTH RISK	No	17035	17034	17034	2433	1	0	BLACK/AFRICAN AMERICAN	0	0	0	0	0	1	0	0	0	1	1	0	0	0
1388	1	70	FEMALE	1	236.91	236	2	unc behav neo kidney												0	0	NO			0	No	LOW HEALTH RISK	No	17280	17279	17279	2468	1	0	BLACK/AFRICAN AMERICAN	0	0	0	0	0	1	0	0	0	1	1	0	0	0
1389	1	71	MALE	1	236.91	236	2	unc behav neo kidney												0	0	NO			0	No	LOW HEALTH RISK	No	17399	17398	17398	2485	1	0	BLACK/AFRICAN AMERICAN	0	0	0	0	0	1	0	0	0	1	1	0	0	0
1390	1	65	MALE	1.5	236.91	236	2	unc behav neo kidney												0	0	NO			1	No	LOW HEALTH RISK	No	17129	17127	17127	2447	2	0	BLACK/AFRICAN AMERICAN	0	0	0	0	0	1	0	0	0	1	1	0	0	0
1391	1	61	MALE	1.8	236.91	236	2	unc behav neo kidney												0	0	YES, QUIT (MORE THAN 6MONTHS)			1	No	LOW HEALTH RISK	No	17282	17279	17279	2468	3	0	BLACK/AFRICAN AMERICAN	0	0	0	0	0	1	0	0	0	1	1	0	0	0
1392	1	46	FEMALE	2	236.7	236	2	unc behav neo bladder												0	0	YES, CURRENTLY (WITHIN 7DAYS)	YES	9 OR LESS	0	No	LOW HEALTH RISK	No	17541	17540	17540	2505	1	0	BLACK/AFRICAN AMERICAN	0	0	0	0	0	1	0	0	0	1	1	0	0	0
1393	1	58	FEMALE	4	236.91	236	2	unc behav neo kidney	20	0	0	NA	0	0	NA			NONE	No Consequences	1	0	YES, CURRENTLY (WITHIN 7DAYS)	YES	MORE THAN 14	1	No	INCREASED HEALTH RISK	No	17708	17703	17703	2529	5	0	BLACK/AFRICAN AMERICAN	0	0	0	0	0	0	1	0	0	1	0	0	0	0
1394	1	68	FEMALE	1	236.7	236	2	unc behav neo bladder												0	0	NO			0	No	LOW HEALTH RISK	Yes	17336	17335	17335	2476	1	0	HISPANIC	0	0	0	0	0	1	0	0	0	1	1	0	0	0
1395	1	44	MALE	1.5	236.91	236	2	unc behav neo kidney	8	8	0	NA	8	0	NA			ALCOHOL	1-2 Consequences	1	2	YES, QUIT (WITHIN 8DAYS-6MONTHS)			1	Yes	INCREASED HEALTH RISK	No	17154	17153	17153	2450	1	0	WHITE	0	0	0	0	0	0	1	0	0	1	0	0	0	0
1396	1	57	MALE	1	236.91	236	2	unc behav neo kidney												0	0	YES, QUIT (MORE THAN 6MONTHS)			0	No	LOW HEALTH RISK	No	17072	17071	17071	2438	1	0	BLACK/AFRICAN AMERICAN	0	0	0	0	0	1	0	0	0	1	1	0	0	0
1397	1	53	FEMALE	11.5	236.0	236	2	uncert behav neo uterus												0	0	NO			0	No	LOW HEALTH RISK	Yes	17436	17435	17435	2490	1	0	HISPANIC	0	0	0	0	0	1	0	0	0	1	1	0	0	0
1398	1	53	MALE	3.5	236.91	236	2	unc behav neo kidney												0	0	YES, QUIT (MORE THAN 6MONTHS)			0	No	LOW HEALTH RISK	No	17456	17454	17454	2493	2	0	WHITE	0	0	0	0	0	1	0	0	0	1	1	0	0	0
1399	1	46	MALE	1.5	236.91	236	2	unc behav neo kidney												0	0	YES, QUIT (WITHIN 8DAYS-6MONTHS)			1	No	LOW HEALTH RISK	No	17153	17153	17153	2450	0	0	BLACK/AFRICAN AMERICAN	0	0	0	0	0	1	0	0	0	1	1	0	0	0
1400	1	61	FEMALE	2.5	236.91	236	2	unc behav neo kidney												0	0	YES, QUIT (WITHIN 8DAYS-6MONTHS)			0	No	LOW HEALTH RISK	No	17378	17377	17377	2482	1	0	WHITE	0	0	0	0	0	1	0	0	0	1	1	0	0	0
1401	1	47	FEMALE	2	236.3	236	2	unc behav neo female nec												0	0	YES, QUIT (MORE THAN 6MONTHS)			0	No	LOW HEALTH RISK	No	17385	17384	17384	2483	1	0	WHITE	0	0	0	0	0	1	0	0	0	1	1	0	0	0
1402	1	33	MALE	1	236.91	236	2	unc behav neo kidney												0	0	NO			1	No	LOW HEALTH RISK	No	17693	17692	17692	2527	1	0	BLACK/AFRICAN AMERICAN	0	0	0	0	0	1	0	0	0	1	1	0	0	0
1403	1	49	FEMALE	4	236.0	236	2	uncert behav neo uterus	3	16	0	NA	16	0	NA		ALCOHOL	MARIJUANA	1-2 Consequences	0	2	YES, CURRENTLY (WITHIN 7DAYS)	NO	10-14, FIRST CIG MORE THAN 30MINS OF WAKING	1	Yes	INCREASED HEALTH RISK	No	17661	17660	17660	2523	1	0	BLACK/AFRICAN AMERICAN	3	0	0	0	0	0	0	0	0	1	0	0	0	0
1404	1	63	FEMALE	4	236.91	236	2	unc behav neo kidney												0	0	YES, QUIT (MORE THAN 6MONTHS)			0	No	LOW HEALTH RISK	No	17429	17426	17426	2489	3	0	BLACK/AFRICAN AMERICAN	0	0	0	0	0	1	0	0	0	1	1	0	0	0
1405	1	73	MALE	3	236.91	236	2	unc behav neo kidney												0	0	NO			0	No	LOW HEALTH RISK	No	17687	17685	17685	2526	2	0	BLACK/AFRICAN AMERICAN	0	0	0	0	0	1	0	0	0	1	1	0	0	0
1406	1	78	MALE	3.5	236.7	236	2	unc behav neo bladder												0	0	NO			0	No	LOW HEALTH RISK	No	17214	17213	17213	2459	1	0	BLACK/AFRICAN AMERICAN	0	0	0	0	0	1	0	0	0	1	1	0	0	0
1407	1	51	FEMALE	2.5	236.0	236	2	uncert behav neo uterus												0	0	NO			0	No	LOW HEALTH RISK	No	17703	17702	17702	2529	1	0	BLACK/AFRICAN AMERICAN	0	0	0	0	0	1	0	0	0	1	1	0	0	0
1408	1	64	MALE	2	236.91	236	2	unc behav neo kidney												0	0	YES, CURRENTLY (WITHIN 7DAYS)	YES	9 OR LESS	0	No	LOW HEALTH RISK	No	17512	17509	17509	2501	3	0	BLACK/AFRICAN AMERICAN	0	0	0	0	0	1	0	0	0	1	1	0	0	0
1409	1	48	FEMALE	3	237.70	237	2	neurofibromatosis nos	1	1	0	NA	1	0	NA			NONE	No Consequences	0	0	YES, CURRENTLY (WITHIN 7DAYS)	YES	9 OR LESS	1	Yes	LOW HEALTH RISK	No	17629	17628	17628	2518	1	0	BLACK/AFRICAN AMERICAN	0	0	0	0	0	1	0	0	0	1	1	0	0	0
1410	1	82	MALE	3	237.5	237	2	unc beh neo brain/spinal												0	0	YES, QUIT (MORE THAN 6MONTHS)			0	No	LOW HEALTH RISK	No	17139	17137	17137	2448	2	0	BLACK/AFRICAN AMERICAN	0	0	0	0	0	1	0	0	0	1	1	0	0	0
1411	1	47	MALE	1	237.0	237	2	unc behav neo pituitary	0	0	0	NA	0	0	NA			ALCOHOL	3+ Consequences	1	8	YES, CURRENTLY (WITHIN 7DAYS)	YES	9 OR LESS	1	No	INCREASED HEALTH RISK	No	17140	17139	17139	2448	1	0	BLACK/AFRICAN AMERICAN	0	0	0	1	0	0	0	1	0	1	0	0	0	1
1412	1	63	FEMALE	1.5	237.4	237	2	uncer neo endocrine nec												0	0	YES, QUIT (MORE THAN 6MONTHS)			0	No	LOW HEALTH RISK	No	17081	17080	17080	2440	1	0	BLACK/AFRICAN AMERICAN	0	0	0	0	0	1	0	0	0	1	1	0	0	0
1413	1	48	FEMALE	3	237.0	237	2	unc behav neo pituitary												0	0	NO			0	No	LOW HEALTH RISK	No	17602	17609	17609	2514	7	0	BLACK/AFRICAN AMERICAN	0	0	0	0	0	1	0	0	0	1	1	0	0	0
1414	1	62	MALE	2.5	237.2	237	2	unc behav neo adrenal												0	0	YES, CURRENTLY (WITHIN 7DAYS)	YES	10-14, FIRST CIG MORE THAN 30MINS OF WAKING	0	No	LOW HEALTH RISK	No	17325	17321	17321	2475	4	0	BLACK/AFRICAN AMERICAN	0	0	0	0	0	1	0	0	0	1	1	0	0	0
1415	1	59	FEMALE	2.5	237.5	237	2	unc beh neo brain/spinal												0	0	YES, CURRENTLY (WITHIN 7DAYS)	YES	9 OR LESS	0	No	LOW HEALTH RISK	No	17197	17189	17189	2456	8	0	BLACK/AFRICAN AMERICAN	0	0	0	0	0	1	0	0	0	1	1	0	0	0
1416	1	51	MALE	2.5	237.5	237	2	unc beh neo brain/spinal	2	0	0	NA	0	0	NA			NONE	No Consequences	1	0	YES, QUIT (MORE THAN 6MONTHS)			1	No	INCREASED HEALTH RISK	Yes	17630	17618	17618	2518	12	0	HISPANIC	0	0	0	0	0	0	1	0	0	1	0	0	0	0
1417	1	45	MALE	2.5	237.6	237	2	unc behav neo meninges	30	30	0	NA	0	30	Nasal		ALCOHOL	HEROIN	3+ Consequences	1	4	YES, CURRENTLY (WITHIN 7DAYS)	NO	MORE THAN 14	1	Yes	INCREASED HEALTH RISK	No	17008	17006	17006	2429	2	1	WHITE	0	0	0	0	0	0	0	1	0	1	0	0	0	0
1418	1	22	MALE	1.5	237.5	237	2	unc beh neo brain/spinal												0	0	YES, QUIT (MORE THAN 6MONTHS)			0	No	LOW HEALTH RISK	Yes	17175	17163	17163	2453	12	0	HISPANIC	0	0	0	0	0	1	0	0	0	1	1	0	0	0
1419	1	54	MALE	1.5	237.5	237	2	unc beh neo brain/spinal												0	0	YES, QUIT (MORE THAN 6MONTHS)			1	No	LOW HEALTH RISK	No	17142	17139	17139	2448	3	0	BLACK/AFRICAN AMERICAN	0	0	0	0	0	1	0	0	0	1	1	0	0	0
1420	1	41	FEMALE	4	237.5	237	2	unc beh neo brain/spinal												0	0	NO			0	No	LOW HEALTH RISK	No	17448	17442	17442	2492	6	0	BLACK/AFRICAN AMERICAN	0	0	0	0	0	1	0	0	0	1	1	0	0	0
1421	1	49	FEMALE	1.5	237.0	237	2	unc behav neo pituitary												0	0	YES, CURRENTLY (WITHIN 7DAYS)	YES	9 OR LESS	1	No	LOW HEALTH RISK	No	17232	17231	17231	2461	1	0	BLACK/AFRICAN AMERICAN	0	0	0	0	0	1	0	0	0	1	1	0	0	0
1422	1	24	FEMALE	1	237.4	237	2	uncer neo endocrine nec												0	0	NO			0	No	LOW HEALTH RISK	No	17380	17379	17379	2482	1	0	ASIAN	0	0	0	0	0	1	0	0	0	1	1	0	0	0
1423	1	40	MALE	2.5	237.5	237	2	unc beh neo brain/spinal												0	0	Yes, Currently (Within 7Days)	YES	MORE THAN 14	0	No	Low Health Risk	No	17010	17007	17007	2430	3	0	WHITE	0	0	0	0	0	1	0	0	0	1	1	0	0	0
1424	1	64	FEMALE	2.5	237.5	237	2	unc beh neo brain/spinal												0	0	NO			0	No	LOW HEALTH RISK	No	17002	17002	17002	2428	0	0	BLACK/AFRICAN AMERICAN	0	0	0	0	0	1	0	0	0	1	1	0	0	0
1425	1	66	FEMALE	1	237.4	237	2	uncer neo endocrine nec												0	0	NO			0	No	LOW HEALTH RISK	No	17113	17112	17112	2444	1	0	WHITE	0	0	0	0	0	1	0	0	0	1	1	0	0	0
1426	1	41	MALE	2	237.0	237	2	unc behav neo pituitary	8	0	0	NA	0	0	NA			NONE	No Consequences	1	0	YES, CURRENTLY (WITHIN 7DAYS)	YES	10-14, FIRST CIG MORE THAN 30MINS OF WAKING	1	No	INCREASED HEALTH RISK	No	17196	17192	17192	2456	4	0	BLACK/AFRICAN AMERICAN	0	0	0	0	0	0	1	0	0	1	0	0	0	0
1427	1	66	MALE	2.5	237.5	237	2	unc beh neo brain/spinal												0	0	NO			0	No	LOW HEALTH RISK	No	17294	17284	17284	2470	10	0	BLACK/AFRICAN AMERICAN	0	0	0	0	0	1	0	0	0	1	1	0	0	0
1428	1	43	MALE	1	237.4	237	2	uncer neo endocrine nec												0	0	NO			0	No	LOW HEALTH RISK	No	17562	17561	17561	2508	1	0	BLACK/AFRICAN AMERICAN	0	0	0	0	0	1	0	0	0	1	1	0	0	0
1429	1	35	MALE	2	237.2	237	2	unc behav neo adrenal	0	0	0	NA	0	0	NA			NONE	No Consequences	0	0	NO			1	Yes	INCREASED HEALTH RISK	No	17505	17497	17497	2500	8	0	BLACK/AFRICAN AMERICAN	0	0	0	0	0	0	0	0	0	1	0	0	0	0
1430	1	18	MALE	2	237.0	237	2	unc behav neo pituitary												0	0	YES, QUIT (MORE THAN 6MONTHS)			0	No	LOW HEALTH RISK	Yes	17519	17518	17518	2502	1	0	HISPANIC	0	0	0	0	0	1	0	0	0	1	1	0	0	0
1431	1	55	MALE	3.5	237.5	237	2	unc beh neo brain/spinal												0	0	YES, QUIT (MORE THAN 6MONTHS)			1	No	LOW HEALTH RISK	No	17701	17692	17692	2528	9	0	WHITE	0	0	0	0	0	1	0	0	0	1	1	0	0	0
1432	1	45	MALE	2	237.5	237	2	unc beh neo brain/spinal												0	0	YES, QUIT (MORE THAN 6MONTHS)			0	No	LOW HEALTH RISK	Yes	17071	17069	17069	2438	2	0	HISPANIC	0	0	0	0	0	1	0	0	0	1	1	0	0	0
1433	1	31	FEMALE	1.75	237.0	237	2	unc behav neo pituitary												0	0	NO			0	No	LOW HEALTH RISK	No	17204	17199	17199	2457	5	0	BLACK/AFRICAN AMERICAN	0	0	0	0	0	1	0	0	0	1	1	0	0	0
1434	1	72	MALE	4.6	238.75	238	2	myelodysplastic synd nos												0	0	YES, QUIT (WITHIN 8DAYS-6MONTHS)			0	No	LOW HEALTH RISK	No	17381	17379	17379	2483	2	0	BLACK/AFRICAN AMERICAN	0	0	0	0	0	1	0	0	0	1	1	0	0	0
1435	1	50	MALE	2.5	238.0	238	2	unc behav neo bone												0	0	YES, CURRENTLY (WITHIN 7DAYS)	YES	9 OR LESS	0	No	LOW HEALTH RISK	No	17486	17485	17485	2498	1	0	BLACK/AFRICAN AMERICAN	0	0	0	0	0	1	0	0	0	1	1	0	0	0
1436	1	40	FEMALE	2.5	238.8	238	2	uncert behavior neo nec												0	0	YES, CURRENTLY (WITHIN 7DAYS)	NO	MORE THAN 14	0	No	LOW HEALTH RISK	No	17022	17020	17020	2431	2	0	WHITE	0	0	0	0	0	1	0	0	0	1	1	0	0	0
1437	1	58	FEMALE	1.5	238.1	238	2	unc behav neo soft tissu												0	0	YES, CURRENTLY (WITHIN 7DAYS)	NO	9 OR LESS	0	No	LOW HEALTH RISK	No	17221	17220	17220	2460	1	0	WHITE	0	0	0	0	0	1	0	0	0	1	1	0	0	0
1438	1	33	MALE	1.5	238.1	238	2	unc behav neo soft tissu												0	0	NO			0	No	LOW HEALTH RISK	No	17203	17197	17197	2457	6	0	BLACK/AFRICAN AMERICAN	0	0	0	0	0	1	0	0	0	1	1	0	0	0
1439	1	67	FEMALE	2.5	238.71	238	2	essntial thrombocythemia												0	0	NO			0	No	LOW HEALTH RISK	Yes	17206	17207	17207	2458	1	0	HISPANIC	0	0	0	0	0	1	0	0	0	1	1	0	0	0
1440	1	60	FEMALE	3	238.8	238	2	uncert behavior neo nec												0	0	YES, QUIT (MORE THAN 6MONTHS)			0	No	LOW HEALTH RISK	No	17325	17321	17321	2475	4	0	BLACK/AFRICAN AMERICAN	0	0	0	0	0	1	0	0	0	1	1	0	0	0
1441	1	45	FEMALE	2.5	238.71	238	2	essntial thrombocythemia												0	0	NO			0	No	LOW HEALTH RISK	No	17479	17478	17478	2497	1	0	BLACK/AFRICAN AMERICAN	0	0	0	0	0	1	0	0	0	1	1	0	0	0
1442	1	24	FEMALE	2	238.0	238	2	unc behav neo bone												0	0	NO			0	No	LOW HEALTH RISK	Yes	17645	17644	17644	2520	1	0	HISPANIC	0	0	0	0	0	1	0	0	0	1	1	0	0	0
1443	1	60	FEMALE	2.5	238.1	238	2	unc behav neo soft tissu												0	0	NO			0	No	LOW HEALTH RISK	Yes	17427	17426	17426	2489	1	0	HISPANIC	0	0	0	0	0	1	0	0	0	1	1	0	0	0
1444	1	36	FEMALE	2.5	238.71	238	2	essntial thrombocythemia	0	0	0	NA	0	0	NA				3+ Consequences	0	4	YES, CURRENTLY (WITHIN 7DAYS)	YES	9 OR LESS	1	No	LOW HEALTH RISK	No	17176	17175	17175	2453	1	0	BLACK/AFRICAN AMERICAN	0	0	0	0	0	1	0	1	1	1	1	0	0	0
1445	1	59	FEMALE	3.5	238.1	238	2	unc behav neo soft tissu												0	0	YES, CURRENTLY (WITHIN 7DAYS)	YES	9 OR LESS	1	No	LOW HEALTH RISK	No	17043	17041	17041	2434	2	0	BLACK/AFRICAN AMERICAN	0	0	0	0	0	1	0	0	0	1	1	0	0	0
1446	1	41	MALE	4	238.8	238	2	uncert behavior neo nec												0	0	YES, CURRENTLY (WITHIN 7DAYS)	NO	9 OR LESS	1	No	LOW HEALTH RISK	Yes	16996	16988	16988	2428	8	0	HISPANIC	0	0	0	0	0	1	0	0	0	1	1	0	0	0
1447	1	50	MALE	2	238.1	238	2	unc behav neo soft tissu												0	0	NO			0	No	LOW HEALTH RISK	No	17685	17683	17683	2526	2	0	BLACK/AFRICAN AMERICAN	0	0	0	0	0	1	0	0	0	1	1	0	0	0
1448	1	25	MALE	3	V58.11	239	2	antineoplastic chemo enc												0	0	NO			0	No	LOW HEALTH RISK	No	17169	17167	17167	2452	2	0	BLACK/AFRICAN AMERICAN	0	0	0	0	0	1	0	0	0	1	1	0	0	0
1449	1	77	FEMALE	2.5	239.7	239	2	endocrine/nerv neo nos												0	0	YES, QUIT (MORE THAN 6MONTHS)			0	No	LOW HEALTH RISK	No	17540	17539	17539	2505	1	0	BLACK/AFRICAN AMERICAN	0	0	0	0	0	1	0	0	0	1	1	0	0	0
1450	1	23	MALE	2.5	V58.11	239	2	antineoplastic chemo enc												0	0	NO			0	No	LOW HEALTH RISK	Yes	17105	17104	17104	2443	1	0	HISPANIC	0	0	0	0	0	1	0	0	0	1	1	0	0	0
1451	1	20	MALE	1.5	V58.11	239	2	antineoplastic chemo enc												0	0	YES, CURRENTLY (WITHIN 7DAYS)	YES	9 OR LESS	1	No	LOW HEALTH RISK	No	17071	17069	17069	2438	2	0	BLACK/AFRICAN AMERICAN	0	0	0	0	0	1	0	0	0	1	1	0	0	0
1452	1	19	FEMALE	1.5	V58.11	239	2	antineoplastic chemo enc												0	0	YES, CURRENTLY (WITHIN 7DAYS)	YES	9 OR LESS	1	No	LOW HEALTH RISK	No	17232	17231	17231	2461	1	0	BLACK/AFRICAN AMERICAN	0	0	0	0	0	1	0	0	0	1	1	0	0	0
1453	1	22	MALE	2.5	V58.11	239	2	antineoplastic chemo enc												0	0	NO			0	No	LOW HEALTH RISK	No	17400	17397	17397	2485	3	0	WHITE	0	0	0	0	0	1	0	0	0	1	1	0	0	0
1454	1	76	FEMALE	2.5	239.1	239	2	respiratory neoplasm nos												0	0	YES, CURRENTLY (WITHIN 7DAYS)	YES	10-14, FIRST CIG MORE THAN 30MINS OF WAKING	0	No	LOW HEALTH RISK	No	17644	17644	17644	2520	0	0	BLACK/AFRICAN AMERICAN	0	0	0	0	0	1	0	0	0	1	1	0	0	0
1455	1	65	FEMALE	2	239.0	239	2	digestive neoplasm nos												0	0	NO			1	No	LOW HEALTH RISK	No	17686	17685	17685	2526	1	0	WHITE	0	0	0	0	0	1	0	0	0	1	1	0	0	0
1456	1	24	MALE	4	V58.11	239	2	antineoplastic chemo enc												0	0	YES, QUIT (WITHIN 8DAYS-6MONTHS)			1	No	LOW HEALTH RISK	No	17700	17698	17698	2528	2	0	WHITE	0	0	0	0	0	1	0	0	0	1	1	0	0	0
1457	1	69	FEMALE	2	239.1	239	2	respiratory neoplasm nos												0	0	NO			0	No	LOW HEALTH RISK	No	17463	17461	17461	2494	2	0	WHITE	0	0	0	0	0	1	0	0	0	1	1	0	0	0
1458	1	55	FEMALE	3.5	240.9	240	3	goiter nos												0	0	NO			0	No	LOW HEALTH RISK	No	17378	17374	17374	2482	4	0	BLACK/AFRICAN AMERICAN	0	0	0	0	0	1	0	0	0	1	1	0	0	0
1459	1	68	FEMALE	3.5	240.9	240	3	goiter nos												0	0	NO			0	No	LOW HEALTH RISK	No	17371	17370	17370	2481	1	0	BLACK/AFRICAN AMERICAN	0	0	0	0	0	1	0	0	0	1	1	0	0	0
1460	1	60	FEMALE	3.5	240.9	240	3	goiter nos												0	0	NO			0	No	LOW HEALTH RISK	No	17139	17125	17125	2448	14	0	BLACK/AFRICAN AMERICAN	0	0	0	0	0	1	0	0	0	1	1	0	0	0
1461	1	55	FEMALE	1	240.9	240	3	goiter nos												0	0	YES, CURRENTLY (WITHIN 7DAYS)	YES	9 OR LESS	0	No	LOW HEALTH RISK	No	17555	17554	17554	2507	1	0	BLACK/AFRICAN AMERICAN	0	0	0	0	0	1	0	0	0	1	1	0	0	0
1462	1	63	FEMALE	1.5	240.9	240	3	goiter nos												0	0	NO			1	No	LOW HEALTH RISK	No	17036	17035	17035	2433	1	0	BLACK/AFRICAN AMERICAN	0	0	0	0	0	1	0	0	0	1	1	0	0	0
1463	1	65	FEMALE	1	240.9	240	3	goiter nos												0	0	NO			0	No	LOW HEALTH RISK	Yes	17541	17540	17540	2505	1	0	HISPANIC	0	0	0	0	0	1	0	0	0	1	1	0	0	0
1464	1	49	FEMALE	1	240.9	240	3	goiter nos												0	0	NO			1	No	LOW HEALTH RISK	No	17546	17545	17545	2506	1	0	BLACK/AFRICAN AMERICAN	0	0	0	0	0	1	0	0	0	1	1	0	0	0
1465	1	55	FEMALE	2	241.1	241	3	nontox multinodul goiter												0	0	YES, CURRENTLY (WITHIN 7DAYS)	NO	10-14, FIRST CIG MORE THAN 30MINS OF WAKING	1	No	LOW HEALTH RISK	No	17663	17661	17661	2523	2	0	BLACK/AFRICAN AMERICAN	0	0	0	0	0	1	0	0	0	1	1	0	0	0
1466	1	25	FEMALE	1	241.1	241	3	nontox multinodul goiter												0	0	NO			0	No	LOW HEALTH RISK	No	17695	17694	17694	2527	1	0	BLACK/AFRICAN AMERICAN	0	0	0	0	0	1	0	0	0	1	1	0	0	0
1467	1	72	FEMALE	4.5	241.1	241	3	nontox multinodul goiter												0	0	NO			0	No	LOW HEALTH RISK	No	17591	17587	17587	2513	4	0	BLACK/AFRICAN AMERICAN	0	0	0	0	0	1	0	0	0	1	1	0	0	0
1468	1	67	MALE	2	241.1	241	3	nontox multinodul goiter												0	0	NO			1	No	LOW HEALTH RISK	No	17588	17587	17587	2512	1	0	BLACK/AFRICAN AMERICAN	0	0	0	0	0	1	0	0	0	1	1	0	0	0
1469	1	60	FEMALE	1.5	241.0	241	3	nontox uninodular goiter												0	0	NO			0	No	LOW HEALTH RISK	No	17659	17658	17658	2522	1	0	BLACK/AFRICAN AMERICAN	0	0	0	0	0	1	0	0	0	1	1	0	0	0
1470	1	46	FEMALE	2.5	241.1	241	3	nontox multinodul goiter												0	0	YES, CURRENTLY (WITHIN 7DAYS)	YES	9 OR LESS	0	No	LOW HEALTH RISK	No	17653	17652	17652	2521	1	0	BLACK/AFRICAN AMERICAN	0	0	0	0	0	1	0	0	0	1	1	0	0	0
1471	1	73	MALE	2	241.1	241	3	nontox multinodul goiter												0	0	YES, QUIT (MORE THAN 6MONTHS)			0	No	LOW HEALTH RISK	No	17611	17610	17610	2515	1	0	BLACK/AFRICAN AMERICAN	0	0	0	0	0	1	0	0	0	1	1	0	0	0
1472	1	38	FEMALE	1	241.1	241	3	nontox multinodul goiter												0	0	NO			0	No	LOW HEALTH RISK	Yes	17576	17575	17575	2510	1	0	HISPANIC	0	0	0	0	0	1	0	0	0	1	1	0	0	0
1473	1	48	FEMALE	1.33333	241.1	241	3	nontox multinodul goiter	8	0	0	NA	0	0	NA				No Consequences	1	0	YES, CURRENTLY (WITHIN 7DAYS)	YES	9 OR LESS	1	No	INCREASED HEALTH RISK	No	17455	17449	17449	2493	6	0	BLACK/AFRICAN AMERICAN	0	0	0	0	0	0	1	0	0	1	0	0	0	0
1474	1	49	FEMALE	1.5	241.1	241	3	nontox multinodul goiter												0	0	NO			1	No	LOW HEALTH RISK	No	17389	17386	17386	2484	3	0	BLACK/AFRICAN AMERICAN	0	0	0	0	0	1	0	0	0	1	1	0	0	0
1475	1	57	FEMALE	1	241.1	241	3	nontox multinodul goiter												0	0	YES, CURRENTLY (WITHIN 7DAYS)	YES	10-14, FIRST CIG MORE THAN 30MINS OF WAKING	0	No	LOW HEALTH RISK	No	17664	17664	17664	2523	0	0	BLACK/AFRICAN AMERICAN	0	0	0	0	0	1	0	0	0	1	1	0	0	0
1476	1	36	FEMALE	1	241.0	241	3	nontox uninodular goiter												0	0	YES, QUIT (MORE THAN 6MONTHS)			0	No	LOW HEALTH RISK	Yes	17590	17589	17589	2512	1	0	HISPANIC	0	0	0	0	0	1	0	0	0	1	1	0	0	0
1477	1	37	FEMALE	1	241.1	241	3	nontox multinodul goiter												0	0	NO			0	No	LOW HEALTH RISK	No	17175	17174	17174	2453	1	0	ASIAN	0	0	0	0	0	1	0	0	0	1	1	0	0	0
1478	1	70	MALE	2.5	241.1	241	3	nontox multinodul goiter												0	0	NO			0	No	LOW HEALTH RISK	Yes	17701	17699	17699	2528	2	0	HISPANIC	0	0	0	0	0	1	0	0	0	1	1	0	0	0
1479	1	67	FEMALE	4	241.1	241	3	nontox multinodul goiter												0	0	NO			0	No	LOW HEALTH RISK	Yes	17672	17671	17671	2524	1	0	HISPANIC	0	0	0	0	0	1	0	0	0	1	1	0	0	0
1480	1	63	FEMALE	3.14286	241.1	241	3	nontox multinodul goiter												0	0	NO			0	No	LOW HEALTH RISK	No	17134	17132	17132	2447	2	0	BLACK/AFRICAN AMERICAN	0	0	0	0	0	1	0	0	0	1	1	0	0	0
1481	1	53	MALE	2	241.0	241	3	nontox uninodular goiter												0	0	YES, QUIT (MORE THAN 6MONTHS)			0	No	LOW HEALTH RISK	Yes	17441	17440	17440	2491	1	0	HISPANIC	0	0	0	0	0	1	0	0	0	1	1	0	0	0
1482	1	50	FEMALE	1	241.0	241	3	nontox uninodular goiter												0	0	NO			0	No	LOW HEALTH RISK	Yes	17444	17442	17442	2492	2	0	HISPANIC	0	0	0	0	0	1	0	0	0	1	1	0	0	0
1483	1	42	FEMALE	1	241.1	241	3	nontox multinodul goiter												0	0	NO			0	No	LOW HEALTH RISK	No	17219	17219	17219	2459	0	0	WHITE	0	0	0	0	0	1	0	0	0	1	1	0	0	0
1484	1	66	FEMALE	2.5	241.1	241	3	nontox multinodul goiter												0	0	NO			1	No	LOW HEALTH RISK	No	17271	17269	17269	2467	2	0	NATIVE HAWAIIAN	0	0	0	0	0	1	0	0	0	1	1	0	0	0
1485	1	44	FEMALE	1.5	241.1	241	3	nontox multinodul goiter												0	0	NO			0	No	LOW HEALTH RISK	Yes	17616	17615	17615	2516	1	0	HISPANIC	0	0	0	0	0	1	0	0	0	1	1	0	0	0
1486	1	60	MALE	3.5	241.1	241	3	nontox multinodul goiter												0	0	YES, CURRENTLY (WITHIN 7DAYS)	YES	9 OR LESS	1	No	LOW HEALTH RISK	No	17713	17699	17699	2530	14	0	BLACK/AFRICAN AMERICAN	0	0	0	0	0	1	0	0	0	1	1	0	0	0
1487	1	59	FEMALE	5.5	242.90	242	3	thyrotox nos no crisis												0	0	YES, CURRENTLY (WITHIN 7DAYS)	YES	MORE THAN 14	0	No	LOW HEALTH RISK	No	17385	17384	17384	2483	1	0	BLACK/AFRICAN AMERICAN	0	0	0	0	0	1	0	0	0	1	1	0	0	0
1488	1	46	FEMALE	1	242.00	242	3	tox dif goiter no crisis	2	1	0	NA	1	0	NA			NONE	No Consequences	0	0	YES, QUIT (WITHIN 8DAYS-6MONTHS)			1	Yes	INCREASED HEALTH RISK	No	17616	17615	17615	2516	1	0	BLACK/AFRICAN AMERICAN	0	0	0	0	0	0	0	0	0	1	0	0	0	0
1489	1	48	FEMALE	1	242.00	242	3	tox dif goiter no crisis												0	0	YES, QUIT (WITHIN 8DAYS-6MONTHS)			1	No	LOW HEALTH RISK	No	17672	17671	17671	2524	1	0	BLACK/AFRICAN AMERICAN	0	0	0	0	0	1	0	0	0	1	1	0	0	0
1490	1	32	FEMALE	2	242.90	242	3	thyrotox nos no crisis												0	0	NO			1	No	LOW HEALTH RISK	No	17623	17622	17622	2517	1	0	BLACK/AFRICAN AMERICAN	0	0	0	0	0	1	0	0	0	1	1	0	0	0
1491	1	44	FEMALE	3	242.90	242	3	thyrotox nos no crisis												0	0	NO			0	No	LOW HEALTH RISK	No	17029	17028	17028	2432	1	0	BLACK/AFRICAN AMERICAN	0	0	0	0	0	1	0	0	0	1	1	0	0	0
1492	1	50	FEMALE	2	242.20	242	3	tox multnod goit no cris												0	0	YES, CURRENTLY (WITHIN 7DAYS)	YES	MORE THAN 14	0	No	LOW HEALTH RISK	No	17469	17468	17468	2495	1	0	BLACK/AFRICAN AMERICAN	0	0	0	0	0	1	0	0	0	1	1	0	0	0
1493	1	58	MALE	1.5	242.80	242	3	thyrtox orig nec no cris												0	0	YES, CURRENTLY (WITHIN 7DAYS)	YES	MORE THAN 14	0	No	LOW HEALTH RISK	No	17004	17002	17002	2429	2	0	ASIAN	0	0	0	0	0	1	0	0	0	1	1	0	0	0
1494	1	52	FEMALE	2.5	242.90	242	3	thyrotox nos no crisis												0	0	NO			1	No	LOW HEALTH RISK	No	17132	17127	17127	2447	5	0	BLACK/AFRICAN AMERICAN	0	0	0	0	0	1	0	0	0	1	1	0	0	0
1495	1	27	FEMALE	3.5	242.90	242	3	thyrotox nos no crisis												0	0	YES, CURRENTLY (WITHIN 7DAYS)	NO	9 OR LESS	1	No	LOW HEALTH RISK	Yes	17085	17084	17084	2440	1	0	HISPANIC	0	0	0	0	0	1	0	0	0	1	1	0	0	0
1496	1	36	MALE	2	242.01	242	3	tox dif goiter w crisis	2	28	0	NA	28	0	NA			MARIJUANA	3+ Consequences	0	9	YES, CURRENTLY (WITHIN 7DAYS)	YES	10-14, FIRST CIG WITHIN 30MINS OF WAKING	1	Yes	INCREASED HEALTH RISK	Yes	17588	17587	17587	2512	1	0	HISPANIC	0	0	0	0	1	0	0	1	1	1	0	0	0	0
1497	1	86	FEMALE	1.5	242.00	242	3	tox dif goiter no crisis												0	0	NO			0	No	LOW HEALTH RISK	No	16989	16987	16987	2427	2	0	BLACK/AFRICAN AMERICAN	0	0	0	0	0	1	0	0	0	1	1	0	0	0
1498	1	55	FEMALE	3.5	242.90	242	3	thyrotox nos no crisis												0	0	NO			0	No	Low Health Risk	No	17010	17009	17009	2430	1	0	BLACK/AFRICAN AMERICAN	0	0	0	0	0	1	0	0	0	1	1	0	0	0
1499	1	59	FEMALE	1.5	242.90	242	3	thyrotox nos no crisis												0	0	YES, QUIT (MORE THAN 6MONTHS)			0	No	LOW HEALTH RISK	No	17427	17426	17426	2489	1	0	WHITE	0	0	0	0	0	1	0	0	0	1	1	0	0	0
1500	1	29	MALE	1.5	242.01	242	3	tox dif goiter w crisis												0	0	NO			1	No	LOW HEALTH RISK	No	17198	17197	17197	2456	1	0	BLACK/AFRICAN AMERICAN	0	0	0	0	0	1	0	0	0	1	1	0	0	0
1501	1	55	FEMALE	3.625	242.00	242	3	tox dif goiter no crisis												0	0	YES, QUIT (WITHIN 8DAYS-6MONTHS)			0	No	LOW HEALTH RISK	No	17268	17267	17267	2466	1	0	BLACK/AFRICAN AMERICAN	0	0	0	0	0	1	0	0	0	1	1	0	0	0
1502	1	45	FEMALE	1.5	242.00	242	3	tox dif goiter no crisis												0	0	YES, CURRENTLY (WITHIN 7DAYS)	YES	9 OR LESS	0	No	LOW HEALTH RISK	No	17597	17596	17596	2513	1	0	BLACK/AFRICAN AMERICAN	0	0	0	0	0	1	0	0	0	1	1	0	0	0
1503	1	46	MALE	1	242.90	242	3	thyrotox nos no crisis												0	0	NO			1	No	LOW HEALTH RISK	No	17380	17379	17379	2482	1	0	BLACK/AFRICAN AMERICAN	0	0	0	0	0	1	0	0	0	1	1	0	0	0
1504	1	35	MALE	1	242.00	242	3	tox dif goiter no crisis												0	0	YES, QUIT (MORE THAN 6MONTHS)			1	No	LOW HEALTH RISK	Yes	17686	17685	17685	2526	1	0	HISPANIC	0	0	0	0	0	1	0	0	0	1	1	0	0	0
1505	1	28	FEMALE	1	242.00	242	3	tox dif goiter no crisis												0	0	NO			1	No	LOW HEALTH RISK	No	17646	17645	17645	2520	1	0	BLACK/AFRICAN AMERICAN	0	0	0	0	0	1	0	0	0	1	1	0	0	0
1506	1	36	FEMALE	3	242.90	242	3	thyrotox nos no crisis												0	0	YES, QUIT (WITHIN 8DAYS-6MONTHS)			1	No	LOW HEALTH RISK	No	17510	17507	17507	2501	3	0	BLACK/AFRICAN AMERICAN	0	0	0	0	0	1	0	0	0	1	1	0	0	0
1507	1	50	MALE	2	244.9	244	3	hypothyroidism nos												0	0	YES, CURRENTLY (WITHIN 7DAYS)	YES	9 OR LESS	1	No	LOW HEALTH RISK	No	17087	17079	17079	2441	8	0	WHITE	0	0	0	0	0	1	0	0	0	1	1	0	0	0
1508	1	42	MALE	2.625	244.9	244	3	hypothyroidism nos												0	0	NO			1	No	INCREASED HEALTH RISK	Yes	17253	17252	17252	2464	1	0	HISPANIC	0	0	0	0	0	0	0	0	0	1	0	0	0	0
1509	1	69	FEMALE	2	244.9	244	3	hypothyroidism nos												0	0	NO			0	No	LOW HEALTH RISK	No	17391	17389	17389	2484	2	0	ASIAN	0	0	0	0	0	1	0	0	0	1	1	0	0	0
1510	1	86	FEMALE	4	244.9	244	3	hypothyroidism nos												0	0	NO				No	LOW HEALTH RISK	No	17021	17020	17020	2431	1	0	BLACK/AFRICAN AMERICAN	0	0	0	0	0	1	0	0	0	1	1	0	0	0
1511	1	51	FEMALE	2	244.9	244	3	hypothyroidism nos												0	0	YES, CURRENTLY (WITHIN 7DAYS)	YES	9 OR LESS	0	No	LOW HEALTH RISK	No	17322	17321	17321	2474	1	0	BLACK/AFRICAN AMERICAN	0	0	0	0	0	1	0	0	0	1	1	0	0	0
1512	1	61	FEMALE	5	244.9	244	3	hypothyroidism nos												0	0	NO			0	No	LOW HEALTH RISK	Yes	17421	17419	17419	2488	2	0	HISPANIC	0	0	0	0	0	1	0	0	0	1	1	0	0	0
1513	1	57	FEMALE	3.5	244.9	244	3	hypothyroidism nos												0	0	YES, QUIT (MORE THAN 6MONTHS)			0	No	LOW HEALTH RISK	No	17653	17651	17651	2521	2	0	WHITE	0	0	0	0	0	1	0	0	0	1	1	0	0	0
1514	1	52	FEMALE	2	244.9	244	3	hypothyroidism nos												0	0	NO			0	No	LOW HEALTH RISK	No	17672	17670	17670	2524	2	0	BLACK/AFRICAN AMERICAN	0	0	0	0	0	1	0	0	0	1	1	0	0	0
1515	1	48	FEMALE	3.4	244.0	244	3	postsurgical hypothyroid												0	0	YES, QUIT (MORE THAN 6MONTHS)			1	No	LOW HEALTH RISK	No	17583	17582	17582	2511	1	0	BLACK/AFRICAN AMERICAN	0	0	0	0	0	1	0	0	0	1	1	0	0	0
1516	1	24	MALE	3.5	245.0	245	3	acute thyroiditis												0	0	Yes, Quit (More Than 6Months)			1	No	Low Health Risk	Yes	17015	17012	17012	2430	3	0	HISPANIC	0	0	0	0	0	1	0	0	0	1	1	0	0	0
1517	1	63	MALE	2.5	246.8	246	3	disorders of thyroid nec												0	0	YES, CURRENTLY (WITHIN 7DAYS)	NO	9 OR LESS	0	No	LOW HEALTH RISK	No	17588	17587	17587	2512	1	0	BLACK/AFRICAN AMERICAN	0	0	0	0	0	1	0	0	0	1	1	0	0	0
1518	1	49	MALE	1	246.8	246	3	disorders of thyroid nec												0	0	NO			1	No	LOW HEALTH RISK	No	17583	17582	17582	2511	1	0	BLACK/AFRICAN AMERICAN	0	0	0	0	0	1	0	0	0	1	1	0	0	0
1519	1	30	MALE	1	246.9	246	3	disorder of thyroid nos												0	0	NO			0	No	LOW HEALTH RISK	Yes	17555	17554	17554	2507	1	0	HISPANIC	0	0	0	0	0	1	0	0	0	1	1	0	0	0
1520	1	50	FEMALE	2	246.8	246	3	disorders of thyroid nec												0	0	YES, QUIT (MORE THAN 6MONTHS)			1	No	LOW HEALTH RISK	Yes	17623	17622	17622	2517	1	0	HISPANIC	0	0	0	0	0	1	0	0	0	1	1	0	0	0
1521	1	37	MALE	2.5	250.80	250	3	dmii oth nt st uncntrld												0	0	NO			0	No	LOW HEALTH RISK	No	17021	17017	17017	2431	4	0	BLACK/AFRICAN AMERICAN	0	0	0	0	0	1	0	0	0	1	1	0	0	0
1522	1	84	MALE	3	250.80	250	3	dmii oth nt st uncntrld												0	0	YES, QUIT (MORE THAN 6MONTHS)			0	No	LOW HEALTH RISK	No	17085	17084	17084	2440	1	0	BLACK/AFRICAN AMERICAN	0	0	0	0	0	1	0	0	0	1	1	0	0	0
1523	1	36	MALE	2.5	250.10	250	3	dmii keto nt st uncntrld												0	0	NO			1	No	LOW HEALTH RISK	No	17650	17649	17649	2521	1	0	BLACK/AFRICAN AMERICAN	0	0	0	0	0	1	0	0	0	1	1	0	0	0
1524	1	50	FEMALE	3.5	250.70	250	3	dmii circ nt st uncntrld												0	0	NO			0	No	LOW HEALTH RISK	No	17290	17289	17289	2470	1	0	BLACK/AFRICAN AMERICAN	0	0	0	0	0	1	0	0	0	1	1	0	0	0
1525	1	75	FEMALE	4.5	250.80	250	3	dmii oth nt st uncntrld												0	0	NO			0	No	LOW HEALTH RISK	No	17386	17391	17391	2483	5	0	BLACK/AFRICAN AMERICAN	0	0	0	0	0	1	0	0	0	1	1	0	0	0
1526	1	83	FEMALE	1.5	250.70	250	3	dmii circ nt st uncntrld												0	0	YES, QUIT (MORE THAN 6MONTHS)			0	No	LOW HEALTH RISK	No	17252	17252	17252	2464	0	0	BLACK/AFRICAN AMERICAN	0	0	0	0	0	1	0	0	0	1	1	0	0	0
1527	1	54	MALE	2.5	250.70	250	3	dmii circ nt st uncntrld												0	0	YES, CURRENTLY (WITHIN 7DAYS)	YES	10-14, FIRST CIG MORE THAN 30MINS OF WAKING	1	No	LOW HEALTH RISK	No	17655	17652	17652	2522	3	0	BLACK/AFRICAN AMERICAN	0	0	0	0	0	1	0	0	0	1	1	0	0	0
1528	1	46	MALE	2	250.10	250	3	dmii keto nt st uncntrld												0	0	YES, QUIT (MORE THAN 6MONTHS)			0	No	LOW HEALTH RISK	No	17615	17613	17613	2516	2	0	BLACK/AFRICAN AMERICAN	0	0	0	0	0	1	0	0	0	1	1	0	0	0
1529	1	54	MALE	4	250.20	250	3	dmii hprsm nt st uncntrl	12	1	1	Smoking	0	0	NA			COCAINE/ CRACK	1-2 Consequences	0	1	YES, CURRENTLY (WITHIN 7DAYS)	YES	9 OR LESS	1	Yes	INCREASED HEALTH RISK	No	17063	17062	17062	2437	1	0	BLACK/AFRICAN AMERICAN	0	0	0	0	0	0	0	0	0	1	0	0	0	0
1530	1	55	FEMALE	2.5	250.00	250	3	dmii wo cmp nt st uncntr												0	0	YES, CURRENTLY (WITHIN 7DAYS)	YES	9 OR LESS	1	No	LOW HEALTH RISK	No	17230	17230	17230	2461	0	0	BLACK/AFRICAN AMERICAN	0	0	0	0	0	1	0	0	0	1	1	0	0	0
1531	1	74	MALE	1	250.80	250	3	dmii oth nt st uncntrld												0	0	YES, QUIT (MORE THAN 6MONTHS)			0	No	LOW HEALTH RISK	No	17051	17050	17050	2435	1	0	BLACK/AFRICAN AMERICAN	0	0	0	0	0	1	0	0	0	1	1	0	0	0
1532	1	58	FEMALE	4	250.72	250	3	dmii circ uncntrld												0	0	YES, CURRENTLY (WITHIN 7DAYS)	YES	MORE THAN 14	0	No	LOW HEALTH RISK	No	17065	17063	17063	2437	2	0	BLACK/AFRICAN AMERICAN	0	0	0	0	0	1	0	0	0	1	1	0	0	0
1533	1	23	MALE	1.5	250.10	250	3	dmii keto nt st uncntrld												0	0	YES, QUIT (MORE THAN 6MONTHS)			0	No	LOW HEALTH RISK	No	17255	17254	17254	2465	1	0	BLACK/AFRICAN AMERICAN	0	0	0	0	0	1	0	0	0	1	1	0	0	0
1534	1	35	MALE	3.5	250.80	250	3	dmii oth nt st uncntrld												0	0	YES, CURRENTLY (WITHIN 7DAYS)	NO	9 OR LESS	0	No	LOW HEALTH RISK	No	17244	17242	17242	2463	2	0	BLACK/AFRICAN AMERICAN	0	0	0	0	0	1	0	0	0	1	1	0	0	0
1535	1	53	MALE	4	250.40	250	3	dmii renl nt st uncntrld												0	0	YES, QUIT (MORE THAN 6MONTHS)			0	No	LOW HEALTH RISK	No	17197	17196	17196	2456	1	0	BLACK/AFRICAN AMERICAN	0	0	0	0	0	1	0	0	0	1	1	0	0	0
1536	1	31	FEMALE	8.5	250.52	250	3	dmii ophth uncntrld												0	0	NO			0	No	LOW HEALTH RISK	No	17418	17415	17415	2488	3	0	BLACK/AFRICAN AMERICAN	0	0	0	0	0	1	0	0	0	1	1	0	0	0
1537	1	44	MALE	5	250.72	250	3	dmii circ uncntrld												0	0	NO			1	No	LOW HEALTH RISK	No	17429	17428	17428	2489	1	0	BLACK/AFRICAN AMERICAN	0	0	0	0	0	1	0	0	0	1	1	0	0	0
1538	1	21	MALE	3	250.11	250	3	dmi keto nt st uncntrld												0	0	NO			0	No	LOW HEALTH RISK	No	17033	17031	17031	2433	2	0	BLACK/AFRICAN AMERICAN	0	0	0	0	0	1	0	0	0	1	1	0	0	0
1539	1	48	MALE	1.8	250.01	250	3	dmi wo cmp nt st uncntrl												0	0	YES, CURRENTLY (WITHIN 7DAYS)	YES	9 OR LESS	1	No	LOW HEALTH RISK	No	17380	17377	17377	2482	3	0	BLACK/AFRICAN AMERICAN	0	0	0	0	0	1	0	0	0	1	1	0	0	0
1540	1	41	MALE	1.5	250.00	250	3	dmii wo cmp nt st uncntr												0	0	NO			1	No	LOW HEALTH RISK	No	17674	17681	17681	2524	7	0	BLACK/AFRICAN AMERICAN	0	0	0	0	0	1	0	0	0	1	1	0	0	0
1541	1	41	MALE	2	250.10	250	3	dmii keto nt st uncntrld	1	0	0	NA	0	0	NA			NONE	3+ Consequences	1	0	YES, QUIT (MORE THAN 6MONTHS)			1	No	INCREASED HEALTH RISK	No	17635	17633	17633	2519	2	0	BLACK/AFRICAN AMERICAN	0	0	0	0	0	0	1	0	0	1	0	0	0	0
1542	1	60	FEMALE	2.5	250.80	250	3	dmii oth nt st uncntrld												0	0	NO			0	No	LOW HEALTH RISK	Yes	17001	17000	17000	2428	1	0	HISPANIC	0	0	0	0	0	1	0	0	0	1	1	0	0	0
1543	1	22	MALE	2	250.12	250	3	dmii ketoacd uncontrold												0	0	NO			0	No	LOW HEALTH RISK	No	17105	17103	17103	2443	2	0	BLACK/AFRICAN AMERICAN	0	0	0	0	0	1	0	0	0	1	1	0	0	0
1544	1	22	MALE	1	250.10	250	3	dmii keto nt st uncntrld												0	0	NO			0	No	LOW HEALTH RISK	No	17616	17615	17615	2516	1	0	BLACK/AFRICAN AMERICAN	0	0	0	0	0	1	0	0	0	1	1	0	0	0
1545	1	45	MALE	2.5	250.02	250	3	dmii wo cmp uncntrld	11	20	20	Smoking	0	0	NA		ALCOHOL	COCAINE/ CRACK	3+ Consequences	1	4	NO			1	Yes	INCREASED HEALTH RISK	No	17137	17136	17136	2448	1	0	BLACK/AFRICAN AMERICAN	11	0	0	0	0	0	0	1	0	1	0	0	0	0
1546	1	75	MALE	4.5	250.80	250	3	dmii oth nt st uncntrld												0	0	NO			0	No	LOW HEALTH RISK	Yes	17589	17588	17588	2512	1	0	HISPANIC	0	0	0	0	0	1	0	0	0	1	1	0	0	0
1547	1	64	MALE	2.28571	250.00	250	3	dmii wo cmp nt st uncntr												0	0	YES, QUIT (MORE THAN 6MONTHS)			0	No	LOW HEALTH RISK	No	17322	17328	17328	2474	6	0	BLACK/AFRICAN AMERICAN	0	0	0	0	0	1	0	0	0	1	1	0	0	0
1548	1	36	FEMALE	5	250.80	250	3	dmii oth nt st uncntrld	0	28	8	Smoking	0	20	Nasal			HEROIN	3+ Consequences	0	9	YES, CURRENTLY (WITHIN 7DAYS)	YES	9 OR LESS	0	Yes	INCREASED HEALTH RISK	No	17582	17581	17581	2511	1	1	BLACK/AFRICAN AMERICAN	0	0	0	0	0	0	0	1	1	1	0	1	0	0
1549	1	58	FEMALE	3	250.10	250	3	dmii keto nt st uncntrld												0	0	NO			0	No	LOW HEALTH RISK	No	17175	17174	17174	2453	1	0	BLACK/AFRICAN AMERICAN	0	0	0	0	0	1	0	0	0	1	1	0	0	0
1550	1	32	FEMALE	6.52941	250.00	250	3	dmii wo cmp nt st uncntr												0	0	NO			0	No	LOW HEALTH RISK	No	17410	17408	17408	2487	2	0	BLACK/AFRICAN AMERICAN	0	0	0	0	0	1	0	0	0	1	1	0	0	0
1551	1	53	MALE	9	250.80	250	3	dmii oth nt st uncntrld												0	0	NO			0	No	LOW HEALTH RISK	No	17107	17105	17105	2443	2	0	BLACK/AFRICAN AMERICAN	0	0	0	0	0	1	0	0	0	1	1	0	0	0
1552	1	57	MALE	3	250.70	250	3	dmii circ nt st uncntrld	30	4	4	Smoking	0	0	NA			ALCOHOL	3+ Consequences	1	9	YES, CURRENTLY (WITHIN 7DAYS)	YES	9 OR LESS	1	Yes	INCREASED HEALTH RISK	No	17680	17679	17679	2525	1	0	BLACK/AFRICAN AMERICAN	0	0	0	0	0	0	0	1	0	1	0	0	0	1
1553	1	34	MALE	2.2	250.80	250	3	dmii oth nt st uncntrld	1	30	0	NA	30	0	NA			NONE	No Consequences	0	0	YES, CURRENTLY (WITHIN 7DAYS)	YES	9 OR LESS	1	Yes	INCREASED HEALTH RISK	No	17126	17122	17122	2446	4	0	BLACK/AFRICAN AMERICAN	0	0	0	0	0	0	0	0	0	1	0	0	0	0
1554	1	62	FEMALE	3	250.80	250	3	dmii oth nt st uncntrld												0	0	NO			0	No	LOW HEALTH RISK	No	17069	17066	17066	2438	3	0	BLACK/AFRICAN AMERICAN	0	0	0	0	0	1	0	0	0	1	1	0	0	0
1555	1	49	FEMALE	4	250.10	250	3	dmii keto nt st uncntrld												0	0	YES, CURRENTLY (WITHIN 7DAYS)	YES	10-14, FIRST CIG MORE THAN 30MINS OF WAKING	1	No	LOW HEALTH RISK	No	17086	17084	17084	2440	2	0	BLACK/AFRICAN AMERICAN	0	0	0	0	0	1	0	0	0	1	1	0	0	0
1556	1	78	FEMALE	4.69231	250.02	250	3	dmii wo cmp uncntrld												0	0	NO			0	No	LOW HEALTH RISK	No	17455	17454	17454	2493	1	0	BLACK/AFRICAN AMERICAN	0	0	0	0	0	1	0	0	0	1	1	0	0	0
1557	1	32	MALE	3.5	250.12	250	3	dmii ketoacd uncontrold	16	0	0	NA	0	0	NA			ALCOHOL	No Consequences	1	0	NO			1	No	INCREASED HEALTH RISK	No	17417	17416	17416	2488	1	0	BLACK/AFRICAN AMERICAN	16	0	0	0	0	0	1	0	0	1	0	0	0	0
1558	1	47	FEMALE	4.25	250.60	250	3	dmii neuro nt st uncntrl												0	0	YES, QUIT (MORE THAN 6MONTHS)			0	No	LOW HEALTH RISK	No	17395	17392	17392	2485	3	0	BLACK/AFRICAN AMERICAN	0	0	0	0	0	1	0	0	0	1	1	0	0	0
1559	1	75	MALE	2	250.80	250	3	dmii oth nt st uncntrld												0	0	YES, CURRENTLY (WITHIN 7DAYS)	YES	9 OR LESS	0	No	LOW HEALTH RISK	Yes	17626	17625	17625	2518	1	0	HISPANIC	0	0	0	0	0	1	0	0	0	1	1	0	0	0
1560	1	39	MALE	3.5	250.00	250	3	dmii wo cmp nt st uncntr	15	20	20	Nasal	0	20	Nasal	COCAINE/ CRACK	ALCOHOL	HEROIN	3+ Consequences	1	9	YES, CURRENTLY (WITHIN 7DAYS)	YES	9 OR LESS	1	Yes	INCREASED HEALTH RISK	No	17244	17246	17246	2463	2	1	BLACK/AFRICAN AMERICAN	0	0	0	0	0	0	0	1	0	1	0	0	0	0
1561	1	54	MALE	3	250.80	250	3	dmii oth nt st uncntrld												0	0	NO			0	No	LOW HEALTH RISK	No	17518	17515	17515	2502	3	0	BLACK/AFRICAN AMERICAN	0	0	0	0	0	1	0	0	0	1	1	0	0	0
1562	1	62	MALE	2.5	250.80	250	3	dmii oth nt st uncntrld												0	0	NO			0	No	LOW HEALTH RISK	No	17105	17104	17104	2443	1	0	BLACK/AFRICAN AMERICAN	0	0	0	0	0	1	0	0	0	1	1	0	0	0
1563	1	33	FEMALE	5.5	250.60	250	3	dmii neuro nt st uncntrl												0	0	NO			0	No	LOW HEALTH RISK	No	17486	17484	17484	2498	2	0	BLACK/AFRICAN AMERICAN	0	0	0	0	0	1	0	0	0	1	1	0	0	0
1564	1	51	FEMALE	3	250.70	250	3	dmii circ nt st uncntrld												0	0	YES, QUIT (MORE THAN 6MONTHS)			1	No	LOW HEALTH RISK	Yes	17455	17453	17453	2493	2	0	HISPANIC	0	0	0	0	0	1	0	0	0	1	1	0	0	0
1565	1	82	FEMALE	2.625	250.70	250	3	dmii circ nt st uncntrld												0	0	YES, QUIT (MORE THAN 6MONTHS)			0	No	LOW HEALTH RISK	No	17290	17288	17288	2470	2	0	BLACK/AFRICAN AMERICAN	0	0	0	0	0	1	0	0	0	1	1	0	0	0
1566	1	41	MALE	2.5	250.80	250	3	dmii oth nt st uncntrld												0	0	YES, QUIT (MORE THAN 6MONTHS)			1	No	LOW HEALTH RISK	Yes	17524	17522	17522	2503	2	0	HISPANIC	0	0	0	0	0	1	0	0	0	1	1	0	0	0
1567	1	31	MALE	1.5	250.02	250	3	dmii wo cmp uncntrld												0	0	YES, CURRENTLY (WITHIN 7DAYS)	NO	9 OR LESS	0	No	LOW HEALTH RISK	No	17222	17220	17220	2460	2	0	BLACK/AFRICAN AMERICAN	0	0	0	0	0	1	0	0	0	1	1	0	0	0
1568	1	77	MALE	2.5	250.50	250	3	dmii ophth nt st uncntrl												0	0	NO			0	No	LOW HEALTH RISK	Yes	17278	17276	17276	2468	2	0	HISPANIC	0	0	0	0	0	1	0	0	0	1	1	0	0	0
1569	1	46	MALE	3	250.60	250	3	dmii neuro nt st uncntrl												0	0	NO			0	No	LOW HEALTH RISK	No	17696	17693	17693	2528	3	0	BLACK/AFRICAN AMERICAN	0	0	0	0	0	1	0	0	0	1	1	0	0	0
1570	1	42	MALE	4	250.10	250	3	dmii keto nt st uncntrld												0	0	Yes, Currently (Within 7Days)	NO	9 or Less	1	No	Low Health Risk	No	17016	17015	17015	2430	1	0	BLACK/AFRICAN AMERICAN	0	0	0	0	0	1	0	0	0	1	1	0	0	0
1571	1	54	MALE	5	250.80	250	3	dmii oth nt st uncntrld												0	0	NO			0	No	LOW HEALTH RISK	Yes	17562	17560	17560	2508	2	0	HISPANIC	0	0	0	0	0	1	0	0	0	1	1	0	0	0
1572	1	52	MALE	9.5	250.83	250	3	dmi oth uncntrld												0	0	NO			0	No	LOW HEALTH RISK	No	17296	17295	17295	2470	1	0	WHITE	0	0	0	0	0	1	0	0	0	1	1	0	0	0
1573	1	50	MALE	5.5	250.80	250	3	dmii oth nt st uncntrld												0	0	NO			0	No	LOW HEALTH RISK	No	17680	17675	17675	2525	5	0	BLACK/AFRICAN AMERICAN	0	0	0	0	0	1	0	0	0	1	1	0	0	0
1574	1	26	FEMALE	4.5	250.80	250	3	dmii oth nt st uncntrld	1	20	0	NA	20	0	NA			MARIJUANA	No Consequences	0	0	NO			1	Yes	INCREASED HEALTH RISK	No	17652	17651	17651	2521	1	0	BLACK/AFRICAN AMERICAN	0	0	0	0	0	0	0	0	0	1	0	0	0	0
1575	1	42	MALE	5	250.10	250	3	dmii keto nt st uncntrld												0	0	NO			0	No	LOW HEALTH RISK	No	17612	17611	17611	2516	1	0	BLACK/AFRICAN AMERICAN	0	0	0	0	0	1	0	0	0	1	1	0	0	0
1576	1	64	FEMALE	5.5	250.40	250	3	dmii renl nt st uncntrld												0	0	NO			0	No	LOW HEALTH RISK	Yes	17615	17613	17613	2516	2	0	HISPANIC	0	0	0	0	0	1	0	0	0	1	1	0	0	0
1577	1	75	FEMALE	3.5	250.90	250	3	dmii unspf nt st uncntrl												0	0	NO			0	No	LOW HEALTH RISK	No	17712	17710	17710	2530	2	0	BLACK/AFRICAN AMERICAN	0	0	0	0	0	1	0	0	0	1	1	0	0	0
1578	1	26	MALE	2.5	250.11	250	3	dmi keto nt st uncntrld												0	0	NO			1	No	LOW HEALTH RISK	No	17631	17629	17629	2518	2	0	BLACK/AFRICAN AMERICAN	0	0	0	0	0	1	0	0	0	1	1	0	0	0
1579	1	28	FEMALE	2	250.10	250	3	dmii keto nt st uncntrld												0	0	NO			0	No	LOW HEALTH RISK	No	17001	17000	17000	2428	1	0	BLACK/AFRICAN AMERICAN	0	0	0	0	0	1	0	0	0	1	1	0	0	0
1580	1	27	MALE	4	250.60	250	3	dmii neuro nt st uncntrl												0	0	YES, QUIT (MORE THAN 6MONTHS)			0	No	LOW HEALTH RISK	No	16998	16997	16997	2428	1	0	BLACK/AFRICAN AMERICAN	0	0	0	0	0	1	0	0	0	1	1	0	0	0
1581	1	53	MALE	3.5	250.70	250	3	dmii circ nt st uncntrld												0	0	NO			0	No	LOW HEALTH RISK	No	17085	17084	17084	2440	1	0	BLACK/AFRICAN AMERICAN	0	0	0	0	0	1	0	0	0	1	1	0	0	0
1582	1	51	MALE	2.5	250.80	250	3	dmii oth nt st uncntrld	4	0	0	NA	0	0	NA			ALCOHOL	1-2 Consequences	1	2	NO			1	No	INCREASED HEALTH RISK	Yes	17405	17404	17404	2486	1	0	HISPANIC	4	0	0	0	0	0	1	0	0	1	0	0	0	0
1583	1	45	FEMALE	3	250.10	250	3	dmii keto nt st uncntrld	8	12	0	NA	12	0	NA			MARIJUANA	No Consequences	0	0	NO			1	Yes	INCREASED HEALTH RISK	No	17577	17576	17576	2511	1	0	BLACK/AFRICAN AMERICAN	0	0	0	0	0	0	0	0	0	1	0	0	0	0
1584	1	63	MALE	4.5	250.80	250	3	dmii oth nt st uncntrld												0	0	YES, QUIT (MORE THAN 6MONTHS)			1	No	LOW HEALTH RISK	Yes	17175	17173	17173	2453	2	0	HISPANIC	0	0	0	0	0	1	0	0	0	1	1	0	0	0
1585	1	35	MALE	4.5	250.80	250	3	dmii oth nt st uncntrld	2	0	0	NA	0	0	NA			NONE	1-2 Consequences	0	1	YES, CURRENTLY (WITHIN 7DAYS)	YES	9 OR LESS	1	Yes	INCREASED HEALTH RISK	Yes	17448	17443	17443	2492	5	0	HISPANIC	0	0	0	0	0	0	0	0	0	1	0	0	0	0
1586	1	77	FEMALE	1.33333	250.70	250	3	dmii circ nt st uncntrld												0	0	YES, QUIT (MORE THAN 6MONTHS)			1	No	LOW HEALTH RISK	No	17379	17378	17378	2482	1	0	BLACK/AFRICAN AMERICAN	0	0	0	0	0	1	0	0	0	1	1	0	0	0
1587	1	70	MALE	3.5	250.70	250	3	dmii circ nt st uncntrld	1	0	0	NA	0	0	NA			NONE	No Consequences	1	0	YES, CURRENTLY (WITHIN 7DAYS)	YES	9 OR LESS	1	No	INCREASED HEALTH RISK	No	17085	17083	17083	2440	2	0	BLACK/AFRICAN AMERICAN	0	0	0	0	0	0	1	0	0	1	0	0	0	0
1588	1	44	FEMALE	2.77778	250.00	250	3	dmii wo cmp nt st uncntr												0	0	NO			0	No	LOW HEALTH RISK	No	17524	17521	17521	2503	3	0	BLACK/AFRICAN AMERICAN	0	0	0	0	0	1	0	0	0	1	1	0	0	0
1589	1	57	FEMALE	4.5	250.70	250	3	dmii circ nt st uncntrld												0	0	NO			0	No	LOW HEALTH RISK	No	16988	16987	16987	2426	1	0	BLACK/AFRICAN AMERICAN	0	0	0	0	0	1	0	0	0	1	1	0	0	0
1590	1	24	MALE	1.5	250.10	250	3	dmii keto nt st uncntrld	0	30	0	NA	30	0	NA			NONE	No Consequences	0	0	NO			1	Yes	INCREASED HEALTH RISK	No	17512	17510	17510	2501	2	0	BLACK/AFRICAN AMERICAN	0	0	0	0	0	0	0	0	0	1	0	0	0	0
1591	1	69	FEMALE	3.76923	250.00	250	3	dmii wo cmp nt st uncntr												0	0	YES, QUIT (MORE THAN 6MONTHS)			0	No	LOW HEALTH RISK	No	17440	17433	17433	2491	7	0	BLACK/AFRICAN AMERICAN	0	0	0	0	0	1	0	0	0	1	1	0	0	0
1592	1	45	FEMALE	2	250.10	250	3	dmii keto nt st uncntrld												0	0	NO			1	No	LOW HEALTH RISK	No	17141	17140	17140	2448	1	0	BLACK/AFRICAN AMERICAN	0	0	0	0	0	1	0	0	0	1	1	0	0	0
1593	1	58	MALE	2.5	250.10	250	3	dmii keto nt st uncntrld												0	0	YES, QUIT (MORE THAN 6MONTHS)			1	No	LOW HEALTH RISK	No	17588	17585	17585	2512	3	0	BLACK/AFRICAN AMERICAN	0	0	0	0	0	1	0	0	0	1	1	0	0	0
1594	1	74	FEMALE	3.5	250.80	250	3	dmii oth nt st uncntrld												0	0	YES, QUIT (MORE THAN 6MONTHS)			0	No	LOW HEALTH RISK	No	17051	17050	17050	2435	1	0	WHITE	0	0	0	0	0	1	0	0	0	1	1	0	0	0
1595	1	55	FEMALE	3	250.80	250	3	dmii oth nt st uncntrld												0	0	YES, QUIT (MORE THAN 6MONTHS)			0	No	LOW HEALTH RISK	No	17283	17281	17281	2469	2	0	WHITE	0	0	0	0	0	1	0	0	0	1	1	0	0	0
1596	1	54	FEMALE	4	250.02	250	3	dmii wo cmp uncntrld												0	0	NO			0	No	LOW HEALTH RISK	No	17519	17518	17518	2502	1	0	BLACK/AFRICAN AMERICAN	0	0	0	0	0	1	0	0	0	1	1	0	0	0
1597	1	45	FEMALE	3.45455	250.00	250	3	dmii wo cmp nt st uncntr												0	0	YES, QUIT (WITHIN 8DAYS-6MONTHS)			0	No	LOW HEALTH RISK	No	17336	17335	17335	2476	1	0	ASIAN	0	0	0	0	0	1	0	0	0	1	1	0	0	0
1598	1	36	MALE	2	250.10	250	3	dmii keto nt st uncntrld												0	0	YES, QUIT (MORE THAN 6MONTHS)	YES	9 OR LESS	1	No	LOW HEALTH RISK	Yes	17092	17087	17087	2441	5	0	HISPANIC	0	0	0	0	0	1	0	0	0	1	1	0	0	0
1599	1	47	MALE	6.5	250.01	250	3	dmi wo cmp nt st uncntrl												0	0	NO			0	No	LOW HEALTH RISK	No	17118	17109	17109	2445	9	0	BLACK/AFRICAN AMERICAN	0	0	0	0	0	1	0	0	0	1	1	0	0	0
1600	1	60	MALE	2	250.92	250	3	dmii unspf uncntrld												0	0	YES, QUIT (WITHIN 8DAYS-6MONTHS)			0	No	LOW HEALTH RISK	Yes	17653	17652	17652	2521	1	0	HISPANIC	0	0	0	0	0	1	0	0	0	1	1	0	0	0
1601	1	54	MALE	2.5	250.80	250	3	dmii oth nt st uncntrld												0	0	YES, CURRENTLY (WITHIN 7DAYS)	YES	9 OR LESS	0	No	LOW HEALTH RISK	No	17146	17140	17140	2449	6	0	BLACK/AFRICAN AMERICAN	0	0	0	0	0	1	0	0	0	1	1	0	0	0
1602	1	57	MALE	2.5	250.40	250	3	dmii renl nt st uncntrld												0	0	NO			0	No	LOW HEALTH RISK	Yes	17371	17370	17370	2481	1	0	HISPANIC	0	0	0	0	0	1	0	0	0	1	1	0	0	0
1603	1	61	MALE	2.5	250.10	250	3	dmii keto nt st uncntrld												0	0	NO			0	No	LOW HEALTH RISK	No	17672	17670	17670	2524	2	0	BLACK/AFRICAN AMERICAN	0	0	0	0	0	1	0	0	0	1	1	0	0	0
1604	1	68	FEMALE	4	250.90	250	3	dmii unspf nt st uncntrl												0	0	YES, CURRENTLY (WITHIN 7DAYS)	YES	9 OR LESS	1	No	LOW HEALTH RISK	No	17603	17603	17603	2514	0	0	BLACK/AFRICAN AMERICAN	0	0	0	0	0	1	0	0	0	1	1	0	0	0
1605	1	60	FEMALE	3	250.00	250	3	dmii wo cmp nt st uncntr												0	0	YES, CURRENTLY (WITHIN 7DAYS)	YES	10-14, FIRST CIG MORE THAN 30MINS OF WAKING	1	No	LOW HEALTH RISK	No	17380	17379	17379	2482	1	0	BLACK/AFRICAN AMERICAN	0	0	0	0	0	1	0	0	0	1	1	0	0	0
1606	1	58	FEMALE	4	250.60	250	3	dmii neuro nt st uncntrl												0	0	YES, QUIT (MORE THAN 6MONTHS)			0	No	LOW HEALTH RISK	No	17671	17668	17668	2524	3	0	BLACK/AFRICAN AMERICAN	0	0	0	0	0	1	0	0	0	1	1	0	0	0
1607	1	54	MALE	1.5	250.70	250	3	dmii circ nt st uncntrld												0	0	YES, CURRENTLY (WITHIN 7DAYS)	YES	9 OR LESS	0	No	LOW HEALTH RISK	No	17603	17602	17602	2514	1	0	BLACK/AFRICAN AMERICAN	0	0	0	0	0	1	0	0	0	1	1	0	0	0
1608	1	57	MALE	2.5	250.80	250	3	dmii oth nt st uncntrld	4	3	0	NA	3	0	NA			NONE	No Consequences	0	0	YES, CURRENTLY (WITHIN 7DAYS)	YES	9 OR LESS	1	Yes	INCREASED HEALTH RISK	No	17022	17020	17020	2431	2	0	BLACK/AFRICAN AMERICAN	0	0	0	0	0	0	0	0	0	1	0	0	0	0
1609	1	35	MALE	4	250.10	250	3	dmii keto nt st uncntrld	20	20	20	Smoking	0	20	Nasal	ALCOHOL	COCAINE/ CRACK	HEROIN	3+ Consequences	1	9	YES, CURRENTLY (WITHIN 7DAYS)	NO	10-14, FIRST CIG MORE THAN 30MINS OF WAKING	1	Yes	INCREASED HEALTH RISK	No	17504	17503	17503	2500	1	1	BLACK/AFRICAN AMERICAN	0	0	0	0	0	0	0	1	0	1	0	0	0	0
1610	1	58	MALE	4.5	250.80	250	3	dmii oth nt st uncntrld												0	0	NO			0	No	LOW HEALTH RISK	Yes	17533	17531	17531	2504	2	0	HISPANIC	0	0	0	0	0	1	0	0	0	1	1	0	0	0
1611	1	57	MALE	7	250.60	250	3	dmii neuro nt st uncntrl												0	0	NO			0	No	LOW HEALTH RISK	No	17595	17594	17594	2513	1	0	ASIAN	0	0	0	0	0	1	0	0	0	1	1	0	0	0
1612	1	50	MALE	1.5	250.00	250	3	dmii wo cmp nt st uncntr	7	0	0	NA	0	0	NA			NONE	No Consequences	1	0	YES, QUIT (WITHIN 8DAYS-6MONTHS)			1	No	INCREASED HEALTH RISK	Yes	17207	17206	17206	2458	1	0	HISPANIC	0	0	0	0	0	0	1	0	0	1	0	0	0	0
1613	1	48	FEMALE	1.5	250.70	250	3	dmii circ nt st uncntrld												0	0	YES, QUIT (MORE THAN 6MONTHS)			1	No	LOW HEALTH RISK	No	17004	17003	17003	2429	1	0	WHITE	0	0	0	0	0	1	0	0	0	1	1	0	0	0
1614	1	70	MALE	6	250.40	250	3	dmii renl nt st uncntrld												0	0	NO			0	No	LOW HEALTH RISK	No	17589	17587	17587	2512	2	0	NATIVE HAWAIIAN	0	0	0	0	0	1	0	0	0	1	1	0	0	0
1615	1	68	MALE	3	250.70	250	3	dmii circ nt st uncntrld												0	0	YES, QUIT (MORE THAN 6MONTHS)			1	No	LOW HEALTH RISK	No	17659	17658	17658	2522	1	0	BLACK/AFRICAN AMERICAN	0	0	0	0	0	1	0	0	0	1	1	0	0	0
1616	1	65	MALE	4.11111	250.72	250	3	dmii circ uncntrld												0	0	YES, QUIT (MORE THAN 6MONTHS)			0	No	LOW HEALTH RISK	No	17523	17518	17518	2503	5	0	BLACK/AFRICAN AMERICAN	0	0	0	0	0	1	0	0	0	1	1	0	0	0
1617	1	59	MALE	6	250.82	250	3	dmii oth uncntrld												0	0	YES, QUIT (MORE THAN 6MONTHS)			0	No	LOW HEALTH RISK	Yes	17006	17004	17004	2429	2	0	HISPANIC	0	0	0	0	0	1	0	0	0	1	1	0	0	0
1618	1	49	MALE	1.5	250.90	250	3	dmii unspf nt st uncntrl	1	6	6	Smoking	0	0	NA			COCAINE/ CRACK	No Consequences	0	0	YES, CURRENTLY (WITHIN 7DAYS)	NO	10-14, FIRST CIG WITHIN 30MINS OF WAKING	1	Yes	INCREASED HEALTH RISK	No	17089	17088	17088	2441	1	0	BLACK/AFRICAN AMERICAN	0	0	0	0	0	0	0	0	0	1	0	0	0	0
1619	1	58	MALE	3	250.10	250	3	dmii keto nt st uncntrld												0	0	YES, QUIT (MORE THAN 6MONTHS)			1	No	LOW HEALTH RISK	Yes	17542	17540	17540	2506	2	0	HISPANIC	0	0	0	0	0	1	0	0	0	1	1	0	0	0
1620	1	72	MALE	5	250.70	250	3	dmii circ nt st uncntrld												0	0	NO			0	No	LOW HEALTH RISK	No	17204	17198	17198	2457	6	0	WHITE	0	0	0	0	0	1	0	0	0	1	1	0	0	0
1621	1	38	MALE	5.5	250.70	250	3	dmii circ nt st uncntrld												0	0	NO			1	No	LOW HEALTH RISK	No	17087	17086	17086	2441	1	0	WHITE	0	0	0	0	0	1	0	0	0	1	1	0	0	0
1622	1	70	MALE	8.5	250.70	250	3	dmii circ nt st uncntrld												0	0					No		No	17013	17007	17007	2430	6	0		0	0	0	0	0	0	0	0	0	1	0	0	0	0
1623	1	34	MALE	4	250.80	250	3	dmii oth nt st uncntrld												0	0	YES, CURRENTLY (WITHIN 7DAYS)	NO	9 OR LESS	0	No	LOW HEALTH RISK	No	17133	17131	17131	2447	2	0	BLACK/AFRICAN AMERICAN	0	0	0	0	0	1	0	0	0	1	1	0	0	0
1624	1	56	FEMALE	4.5	250.60	250	3	dmii neuro nt st uncntrl												0	0	YES, QUIT (MORE THAN 6MONTHS)			0	No	LOW HEALTH RISK	No	17344	17338	17338	2477	6	0	BLACK/AFRICAN AMERICAN	0	0	0	0	0	1	0	0	0	1	1	0	0	0
1625	1	20	FEMALE	2.5	250.01	250	3	dmi wo cmp nt st uncntrl												0	0	YES, QUIT (WITHIN 8DAYS-6MONTHS)			0	No	LOW HEALTH RISK	No	17050	17050	17050	2435	0	0	BLACK/AFRICAN AMERICAN	0	0	0	0	0	1	0	0	0	1	1	0	0	0
1626	1	71	MALE	5	250.70	250	3	dmii circ nt st uncntrld												0	0	YES, QUIT (MORE THAN 6MONTHS)			0	No	LOW HEALTH RISK	No	17140	17138	17138	2448	2	0	BLACK/AFRICAN AMERICAN	0	0	0	0	0	1	0	0	0	1	1	0	0	0
1627	1	72	FEMALE	3	250.60	250	3	dmii neuro nt st uncntrl												0	0	NO			0	No	LOW HEALTH RISK	No	17297	17295	17295	2471	2	0	BLACK/AFRICAN AMERICAN	0	0	0	0	0	1	0	0	0	1	1	0	0	0
1628	1	45	MALE	3	250.80	250	3	dmii oth nt st uncntrld												0	0	YES, QUIT (MORE THAN 6MONTHS)			0	No	LOW HEALTH RISK	No	17091	17090	17090	2441	1	0	WHITE	0	0	0	0	0	1	0	0	0	1	1	0	0	0
1629	1	54	MALE	2.5	250.80	250	3	dmii oth nt st uncntrld												0	0	YES, QUIT (MORE THAN 6MONTHS)			0	No	LOW HEALTH RISK	No	17217	17213	17213	2459	4	0	BLACK/AFRICAN AMERICAN	0	0	0	0	0	1	0	0	0	1	1	0	0	0
1630	1	29	MALE	2	250.80	250	3	dmii oth nt st uncntrld												0	0	NO			0	No	LOW HEALTH RISK	No	17427	17426	17426	2489	1	0	BLACK/AFRICAN AMERICAN	0	0	0	0	0	1	0	0	0	1	1	0	0	0
1631	1	66	MALE	4.5	250.70	250	3	dmii circ nt st uncntrld												0	0	YES, CURRENTLY (WITHIN 7DAYS)	NO	9 OR LESS	1	No	LOW HEALTH RISK	Yes	17496	17486	17486	2499	10	0	HISPANIC	0	0	0	0	0	1	0	0	0	1	1	0	0	0
1632	1	42	MALE	5	250.10	250	3	dmii keto nt st uncntrld	1	1	1	Smoking	0	0	NA			NONE	No Consequences	0	0	YES, CURRENTLY (WITHIN 7DAYS)	YES	9 OR LESS	1	Yes	INCREASED HEALTH RISK	No	17679	17675	17675	2525	4	0	BLACK/AFRICAN AMERICAN	0	0	0	0	0	0	0	0	0	1	0	0	0	0
1633	1	62	MALE	5	250.80	250	3	dmii oth nt st uncntrld												0	0	YES, QUIT (MORE THAN 6MONTHS)			0	No	LOW HEALTH RISK	No	17510	17505	17505	2501	5	0	BLACK/AFRICAN AMERICAN	0	0	0	0	0	1	0	0	0	1	1	0	0	0
1634	1	31	FEMALE	5	250.70	250	3	dmii circ nt st uncntrld												0	0	YES, QUIT (MORE THAN 6MONTHS)			0	No	LOW HEALTH RISK	No	17373	17368	17368	2481	5	0	BLACK/AFRICAN AMERICAN	0	0	0	0	0	1	0	0	0	1	1	0	0	0
1635	1	48	FEMALE	3.5	250.10	250	3	dmii keto nt st uncntrld												0	0	YES, CURRENTLY (WITHIN 7DAYS)	YES	MORE THAN 14	0	No	LOW HEALTH RISK	No	17442	17441	17441	2491	1	0	BLACK/AFRICAN AMERICAN	0	0	0	0	0	1	0	0	0	1	1	0	0	0
1636	1	63	FEMALE	3.5	250.70	250	3	dmii circ nt st uncntrld												0	0	NO			0	No	LOW HEALTH RISK	Yes	17185	17181	17181	2455	4	0	HISPANIC	0	0	0	0	0	1	0	0	0	1	1	0	0	0
1637	1	25	FEMALE	2	250.11	250	3	dmi keto nt st uncntrld												0	0	NO			0	No	LOW HEALTH RISK	No	17651	17649	17649	2521	2	0	WHITE	0	0	0	0	0	1	0	0	0	1	1	0	0	0
1638	1	73	MALE	3.5	250.20	250	3	dmii hprsm nt st uncntrl												0	0	YES, QUIT (MORE THAN 6MONTHS)			0	No	LOW HEALTH RISK	No	17059	17056	17056	2437	3	0	BLACK/AFRICAN AMERICAN	0	0	0	0	0	1	0	0	0	1	1	0	0	0
1639	1	61	MALE	3.75	250.60	250	3	dmii neuro nt st uncntrl												0	0	YES, QUIT (MORE THAN 6MONTHS)			0	No	LOW HEALTH RISK	No	17239	17235	17235	2462	4	0	WHITE	0	0	0	0	0	1	0	0	0	1	1	0	0	0
1640	1	72	FEMALE	4.5	250.80	250	3	dmii oth nt st uncntrld												0	0	YES, QUIT (MORE THAN 6MONTHS)			0	No	LOW HEALTH RISK	No	17195	17194	17194	2456	1	0	BLACK/AFRICAN AMERICAN	0	0	0	0	0	1	0	0	0	1	1	0	0	0
1641	1	51	MALE	9	250.71	250	3	dmi circ nt st uncntrld												0	0	NO			0	No	LOW HEALTH RISK	Yes	17356	17349	17349	2479	7	0	HISPANIC	0	0	0	0	0	1	0	0	0	1	1	0	0	0
1642	1	58	FEMALE	4	250.10	250	3	dmii keto nt st uncntrld												0	0	NO			0	No	LOW HEALTH RISK	No	17650	17648	17648	2521	2	0	WHITE	0	0	0	0	0	1	0	0	0	1	1	0	0	0
1643	1	54	MALE	4	250.60	250	3	dmii neuro nt st uncntrl												0	0	NO			0	No	LOW HEALTH RISK	No	17667	17666	17666	2523	1	0	WHITE	0	0	0	0	0	1	0	0	0	1	1	0	0	0
1644	1	56	MALE	5.58333	250.42	250	3	dmii renal uncntrld												0	0	YES, QUIT (MORE THAN 6MONTHS)			0	No	LOW HEALTH RISK	Yes	17223	17220	17220	2460	3	0	HISPANIC	0	0	0	0	0	1	0	0	0	1	1	0	0	0
1645	1	34	MALE	1.5	250.10	250	3	dmii keto nt st uncntrld												0	0	YES, QUIT (MORE THAN 6MONTHS)			0	No	LOW HEALTH RISK	No	17200	17199	17199	2457	1	0	BLACK/AFRICAN AMERICAN	0	0	0	0	0	1	0	0	0	1	1	0	0	0
1646	1	24	FEMALE	3.5	250.10	250	3	dmii keto nt st uncntrld												0	0	NO			0	No	LOW HEALTH RISK	Yes	17700	17699	17699	2528	1	0	HISPANIC	0	0	0	0	0	1	0	0	0	1	1	0	0	0
1647	1	48	FEMALE	3.5	250.10	250	3	dmii keto nt st uncntrld												0	0	NO			0	No	LOW HEALTH RISK	No	17656	17651	17651	2522	5	0	BLACK/AFRICAN AMERICAN	0	0	0	0	0	1	0	0	0	1	1	0	0	0
1648	1	49	MALE	3	250.40	250	3	dmii renl nt st uncntrld												0	0	YES, QUIT (MORE THAN 6MONTHS)			1	No	LOW HEALTH RISK	No	17064	17062	17062	2437	2	0	BLACK/AFRICAN AMERICAN	0	0	0	0	0	1	0	0	0	1	1	0	0	0
1649	1	65	MALE	3.5	250.10	250	3	dmii keto nt st uncntrld												0	0	YES, CURRENTLY (WITHIN 7DAYS)	YES	9 OR LESS	1	No	LOW HEALTH RISK	No	17053	17049	17049	2436	4	0	BLACK/AFRICAN AMERICAN	0	0	0	0	0	1	0	0	0	1	1	0	0	0
1650	1	54	FEMALE	2	250.10	250	3	dmii keto nt st uncntrld												0	0	NO			0	No	LOW HEALTH RISK	No	17232	17231	17231	2461	1	0	BLACK/AFRICAN AMERICAN	0	0	0	0	0	1	0	0	0	1	1	0	0	0
1651	1	76	FEMALE	1.5	250.80	250	3	dmii oth nt st uncntrld												0	0	NO			0	No	LOW HEALTH RISK	Yes	17611	17610	17610	2515	1	0	HISPANIC	0	0	0	0	0	1	0	0	0	1	1	0	0	0
1652	1	50	FEMALE	1.5	250.10	250	3	dmii keto nt st uncntrld												0	0	YES, QUIT (MORE THAN 6MONTHS)			0	No	LOW HEALTH RISK	No	17060	17059	17059	2437	1	0	BLACK/AFRICAN AMERICAN	0	0	0	0	0	1	0	0	0	1	1	0	0	0
1653	1	53	MALE	2	250.02	250	3	dmii wo cmp uncntrld	0	3	0	NA	3	0	NA			MARIJUANA	No Consequences	0	0	YES, QUIT (MORE THAN 6MONTHS)			0	Yes	INCREASED HEALTH RISK	No	17454	17451	17451	2493	3	0	BLACK/AFRICAN AMERICAN	0	0	0	0	0	0	0	0	0	1	0	0	0	0
1654	1	65	MALE	4	250.80	250	3	dmii oth nt st uncntrld												0	0	NO			0	No	LOW HEALTH RISK	No	17365	17363	17363	2480	2	0	BLACK/AFRICAN AMERICAN	0	0	0	0	0	1	0	0	0	1	1	0	0	0
1655	1	33	MALE	2	250.10	250	3	dmii keto nt st uncntrld												0	0	YES, CURRENTLY (WITHIN 7DAYS)	NO	9 OR LESS	1	No	LOW HEALTH RISK	Yes	17335	17334	17334	2476	1	0	HISPANIC	0	0	0	0	0	1	0	0	0	1	1	0	0	0
1656	1	50	MALE	6	250.10	250	3	dmii keto nt st uncntrld												0	0	YES, QUIT (WITHIN 8DAYS-6MONTHS)			0	No	LOW HEALTH RISK	Yes	17495	17493	17493	2499	2	0	HISPANIC	0	0	0	0	0	1	0	0	0	1	1	0	0	0
1657	1	52	FEMALE	2	250.80	250	3	dmii oth nt st uncntrld												0	0	NO			0	No	LOW HEALTH RISK	Yes	17560	17557	17557	2508	3	0	HISPANIC	0	0	0	0	0	1	0	0	0	1	1	0	0	0
1658	1	64	MALE	2.5	250.62	250	3	dmii neuro uncntrld												0	0	NO			0	No	LOW HEALTH RISK	No	17587	17584	17584	2512	3	0	BLACK/AFRICAN AMERICAN	0	0	0	0	0	1	0	0	0	1	1	0	0	0
1659	1	31	MALE	1.5	250.10	250	3	dmii keto nt st uncntrld												0	0	NO			1	No	LOW HEALTH RISK	No	17056	17053	17053	2436	3	0	BLACK/AFRICAN AMERICAN	0	0	0	0	0	1	0	0	0	1	1	0	0	0
1660	1	60	MALE	3.5	250.80	250	3	dmii oth nt st uncntrld												0	0	YES, QUIT (MORE THAN 6MONTHS)			0	No	LOW HEALTH RISK	Yes	17630	17626	17626	2518	4	0	HISPANIC	0	0	0	0	0	1	0	0	0	1	1	0	0	0
1661	1	37	MALE	2.5	250.40	250	3	dmii renl nt st uncntrld												0	0	NO			0	No	LOW HEALTH RISK	Yes	17674	17673	17673	2524	1	0	HISPANIC	0	0	0	0	0	1	0	0	0	1	1	0	0	0
1662	1	54	MALE	9	250.80	250	3	dmii oth nt st uncntrld												0	0	NO			0	No	LOW HEALTH RISK	No	17577	17569	17569	2511	8	0	WHITE	0	0	0	0	0	1	0	0	0	1	1	0	0	0
1663	1	53	FEMALE	3	250.70	250	3	dmii circ nt st uncntrld												0	0	NO			0	No	LOW HEALTH RISK	Yes	17070	17069	17069	2438	1	0	HISPANIC	0	0	0	0	0	1	0	0	0	1	1	0	0	0
1664	1	37	MALE	2.5	250.10	250	3	dmii keto nt st uncntrld												0	0	NO			0	No	LOW HEALTH RISK	No	17296	17294	17294	2470	2	0	BLACK/AFRICAN AMERICAN	0	0	0	0	0	1	0	0	0	1	1	0	0	0
1665	1	38	MALE	6	250.80	250	3	dmii oth nt st uncntrld												0	0	YES, QUIT (MORE THAN 6MONTHS)			0	No	LOW HEALTH RISK	No	17054	17051	17051	2436	3	0	BLACK/AFRICAN AMERICAN	0	0	0	0	0	1	0	0	0	1	1	0	0	0
1666	1	78	MALE	4	250.91	250	3	dmi unspf nt st uncntrld												0	0	YES, QUIT (MORE THAN 6MONTHS)			0	No	LOW HEALTH RISK	No	17244	17240	17240	2463	4	0	BLACK/AFRICAN AMERICAN	0	0	0	0	0	1	0	0	0	1	1	0	0	0
1667	1	62	FEMALE	3	250.70	250	3	dmii circ nt st uncntrld												0	0	NO			0	No	LOW HEALTH RISK	Yes	17650	17646	17646	2521	4	0	HISPANIC	0	0	0	0	0	1	0	0	0	1	1	0	0	0
1668	1	53	MALE	4.11111	250.00	250	3	dmii wo cmp nt st uncntr												0	0	NO			0	No	LOW HEALTH RISK	Yes	17050	17049	17049	2435	1	0	HISPANIC	0	0	0	0	0	1	0	0	0	1	1	0	0	0
1669	1	34	MALE	3.5	250.12	250	3	dmii ketoacd uncontrold	0	0	0	NA	0	0	NA			ALCOHOL	3+ Consequences	1	7	YES, QUIT (MORE THAN 6MONTHS)			1	No	INCREASED HEALTH RISK	Yes	17052	17044	17044	2436	8	0	HISPANIC	0	0	0	1	0	0	0	1	0	1	0	0	0	1
1670	1	42	MALE	2.5	250.10	250	3	dmii keto nt st uncntrld												0	0	NO			0	No	LOW HEALTH RISK	No	17667	17665	17665	2523	2	0	BLACK/AFRICAN AMERICAN	0	0	0	0	0	1	0	0	0	1	1	0	0	0
1671	1	32	MALE	1.5	250.70	250	3	dmii circ nt st uncntrld												0	0	NO			0	No	LOW HEALTH RISK	Yes	17161	17158	17158	2451	3	0	HISPANIC	0	0	0	0	0	1	0	0	0	1	1	0	0	0
1672	1	68	FEMALE	2.5	250.50	250	3	dmii ophth nt st uncntrl												0	0	NO			0	No	LOW HEALTH RISK	Yes	17667	17666	17666	2523	1	0	HISPANIC	0	0	0	0	0	1	0	0	0	1	1	0	0	0
1673	1	57	MALE	4	250.80	250	3	dmii oth nt st uncntrld												0	0	NO			0	No	LOW HEALTH RISK	No	17100	17095	17095	2442	5	0	ASIAN	0	0	0	0	0	1	0	0	0	1	1	0	0	0
1674	1	50	MALE	3	250.70	250	3	dmii circ nt st uncntrld												0	0	NO			0	No	LOW HEALTH RISK	Yes	17356	17351	17351	2479	5	0	HISPANIC	0	0	0	0	0	1	0	0	0	1	1	0	0	0
1675	1	53	MALE	3.5	250.80	250	3	dmii oth nt st uncntrld												0	0	NO			0	No	LOW HEALTH RISK	No	17622	17621	17621	2517	1	0	ASIAN	0	0	0	0	0	1	0	0	0	1	1	0	0	0
1676	1	86	FEMALE	8	250.81	250	3	dmi oth nt st uncntrld												0	0	NO			0	No	LOW HEALTH RISK	No	17645	17644	17644	2520	1	0	BLACK/AFRICAN AMERICAN	0	0	0	0	0	1	0	0	0	1	1	0	0	0
1677	1	63	MALE	2.5	250.70	250	3	dmii circ nt st uncntrld												0	0	YES, CURRENTLY (WITHIN 7DAYS)	YES	9 OR LESS	0	No	LOW HEALTH RISK	No	17223	17222	17222	2460	1	0	BLACK/AFRICAN AMERICAN	0	0	0	0	0	1	0	0	0	1	1	0	0	0
1678	1	54	MALE	4.11111	250.70	250	3	dmii circ nt st uncntrld												0	0	NO			1	No	LOW HEALTH RISK	No	17395	17392	17392	2485	3	0	BLACK/AFRICAN AMERICAN	0	0	0	0	0	1	0	0	0	1	1	0	0	0
1679	1	42	MALE	3	250.82	250	3	dmii oth uncntrld	0	10	0	NA	10	0	NA			NONE	1-2 Consequences	0	1	YES, CURRENTLY (WITHIN 7DAYS)	YES	10-14, FIRST CIG MORE THAN 30MINS OF WAKING	0	Yes	INCREASED HEALTH RISK	Yes	17524	17522	17522	2503	2	0	HISPANIC	0	0	0	0	0	0	0	0	0	1	0	0	0	0
1680	1	57	MALE	3	250.70	250	3	dmii circ nt st uncntrld	12	0	0	NA	0	0	NA			ALCOHOL	3+ Consequences	1	8	NO			1	No	INCREASED HEALTH RISK	Yes	17670	17664	17664	2524	6	0	HISPANIC	12	0	0	1	0	0	0	1	0	1	0	0	0	1
1681	1	44	MALE	2.5	250.10	250	3	dmii keto nt st uncntrld												0	0	YES, QUIT (MORE THAN 6MONTHS)			0	No	LOW HEALTH RISK	Yes	17192	17190	17190	2456	2	0	HISPANIC	0	0	0	0	0	1	0	0	0	1	1	0	0	0
1682	1	52	MALE	3.5	250.80	250	3	dmii oth nt st uncntrld												0	0	YES, QUIT (MORE THAN 6MONTHS)			0	No	LOW HEALTH RISK	Yes	17489	17485	17485	2498	4	0	HISPANIC	0	0	0	0	0	1	0	0	0	1	1	0	0	0
1683	1	65	FEMALE	2	250.10	250	3	dmii keto nt st uncntrld												0	0	NO			0	No	LOW HEALTH RISK	No	17007	17005	17005	2429	2	0	BLACK/AFRICAN AMERICAN	0	0	0	0	0	1	0	0	0	1	1	0	0	0
1684	1	36	MALE	1.5	250.10	250	3	dmii keto nt st uncntrld	20	3	0	NA	3	0	NA			MARIJUANA	No Consequences	0	0	YES, CURRENTLY (WITHIN 7DAYS)	YES	10-14, FIRST CIG WITHIN 30MINS OF WAKING	1	Yes	INCREASED HEALTH RISK	No	17169	17168	17168	2452	1	0	BLACK/AFRICAN AMERICAN	0	0	0	0	0	0	0	0	0	1	0	0	0	0
1685	1	53	FEMALE	1.75	250.70	250	3	dmii circ nt st uncntrld												0	0	YES, CURRENTLY (WITHIN 7DAYS)	NO	MORE THAN 14	0	No	LOW HEALTH RISK	Yes	17374	17372	17372	2482	2	0	HISPANIC	0	0	0	0	0	1	0	0	0	1	1	0	0	0
1686	1	43	MALE	3.5	250.02	250	3	dmii wo cmp uncntrld												0	0	YES, CURRENTLY (WITHIN 7DAYS)	YES	9 OR LESS	1	No	LOW HEALTH RISK	No	17596	17595	17595	2513	1	0	BLACK/AFRICAN AMERICAN	0	0	0	0	0	1	0	0	0	1	1	0	0	0
1687	1	49	MALE	3.5	250.70	250	3	dmii circ nt st uncntrld												0	0	NO			1	No	LOW HEALTH RISK	No	17094	17090	17090	2442	4	0	WHITE	0	0	0	0	0	1	0	0	0	1	1	0	0	0
1688	1	64	FEMALE	2.5	250.20	250	3	dmii hprsm nt st uncntrl												0	0	NO			0	No	LOW HEALTH RISK	No	17671	17670	17670	2524	1	0	BLACK/AFRICAN AMERICAN	0	0	0	0	0	1	0	0	0	1	1	0	0	0
1689	1	54	MALE	3.1	250.00	250	3	dmii wo cmp nt st uncntr												0	0	YES, QUIT (MORE THAN 6MONTHS)			1	No	LOW HEALTH RISK	No	17440	17430	17430	2491	10	0	WHITE	0	0	0	0	0	1	0	0	0	1	1	0	0	0
1690	1	23	MALE	1.5	250.10	250	3	dmii keto nt st uncntrld												0	0	NO			1	No	LOW HEALTH RISK	No	17008	17007	17007	2429	1	0	BLACK/AFRICAN AMERICAN	0	0	0	0	0	1	0	0	0	1	1	0	0	0
1691	1	57	MALE	2.5	250.60	250	3	dmii neuro nt st uncntrl												0	0	YES, QUIT (MORE THAN 6MONTHS)			0	No	LOW HEALTH RISK	Yes	17237	17235	17235	2462	2	0	HISPANIC	0	0	0	0	0	1	0	0	0	1	1	0	0	0
1692	1	54	MALE	2	250.80	250	3	dmii oth nt st uncntrld												0	0	NO			1	No	LOW HEALTH RISK	No	17108	17106	17106	2444	2	0	WHITE	0	0	0	0	0	1	0	0	0	1	1	0	0	0
1693	1	36	MALE	1.5	250.10	250	3	dmii keto nt st uncntrld												0	0	YES, QUIT (WITHIN 8DAYS-6MONTHS)			0	No	LOW HEALTH RISK	No	17622	17618	17618	2517	4	0	BLACK/AFRICAN AMERICAN	0	0	0	0	0	1	0	0	0	1	1	0	0	0
1694	1	42	FEMALE	1.75	250.80	250	3	dmii oth nt st uncntrld												0	0	YES, QUIT (MORE THAN 6MONTHS)			0	No	LOW HEALTH RISK	Yes	17110	17108	17108	2444	2	0	HISPANIC	0	0	0	0	0	1	0	0	0	1	1	0	0	0
1695	1	31	FEMALE	4.25	250.02	250	3	dmii wo cmp uncntrld												0	0	YES, QUIT (WITHIN 8DAYS-6MONTHS)			0	No	LOW HEALTH RISK	Yes	17414	17413	17413	2487	1	0	HISPANIC	0	0	0	0	0	1	0	0	0	1	1	0	0	0
1696	1	47	MALE	3	250.81	250	3	dmi oth nt st uncntrld												0	0	YES, CURRENTLY (WITHIN 7DAYS)	YES	10-14, FIRST CIG MORE THAN 30MINS OF WAKING	0	No	LOW HEALTH RISK	Yes	17646	17645	17645	2520	1	0	HISPANIC	0	0	0	0	0	1	0	0	0	1	1	0	0	0
1697	1	51	FEMALE	5	250.40	250	3	dmii renl nt st uncntrld												0	0	YES, QUIT (MORE THAN 6MONTHS)			0	No	LOW HEALTH RISK	No	17280	17279	17279	2468	1	0	NATIVE HAWAIIAN	0	0	0	0	0	1	0	0	0	1	1	0	0	0
1698	1	48	MALE	1.5	250.80	250	3	dmii oth nt st uncntrld												0	0	Yes, Quit (Within 8Days-6Months)			0	No	Low Health Risk	Yes	17015	17014	17014	2430	1	0	HISPANIC	0	0	0	0	0	1	0	0	0	1	1	0	0	0
1699	1	52	FEMALE	2.5	250.60	250	3	dmii neuro nt st uncntrl												0	0	NO			0	No	LOW HEALTH RISK	Yes	17332	17330	17330	2476	2	0	HISPANIC	0	0	0	0	0	1	0	0	0	1	1	0	0	0
1700	1	56	MALE	2.5	250.80	250	3	dmii oth nt st uncntrld	7	4	0	NA	4	0	NA			NONE	No Consequences	0	0	NO			1	Yes	INCREASED HEALTH RISK	No	17651	17648	17648	2521	3	0	BLACK/AFRICAN AMERICAN	0	0	0	0	0	0	0	0	0	1	0	0	0	0
1701	1	50	MALE	2	250.80	250	3	dmii oth nt st uncntrld												0	0	YES, CURRENTLY (WITHIN 7DAYS)	YES	9 OR LESS	1	No	LOW HEALTH RISK	Yes	17521	17518	17518	2503	3	0	HISPANIC	0	0	0	0	0	1	0	0	0	1	1	0	0	0
1702	1	72	MALE	3.5	250.70	250	3	dmii circ nt st uncntrld												0	0	NO			0	No	LOW HEALTH RISK	Yes	17526	17523	17523	2503	3	0	HISPANIC	0	0	0	0	0	1	0	0	0	1	1	0	0	0
1703	1	20	FEMALE	1.5	250.10	250	3	dmii keto nt st uncntrld												0	0	YES, CURRENTLY (WITHIN 7DAYS)	NO	9 OR LESS	1	No	LOW HEALTH RISK	Yes	16991	16990	16990	2427	1	0	HISPANIC	0	0	0	0	0	1	0	0	0	1	1	0	0	0
1704	1	60	FEMALE	5	250.40	250	3	dmii renl nt st uncntrld												0	0	NO			0	No	LOW HEALTH RISK	Yes	17504	17501	17501	2500	3	0	HISPANIC	0	0	0	0	0	1	0	0	0	1	1	0	0	0
1705	1	56	MALE	3.5	250.70	250	3	dmii circ nt st uncntrld												0	0	YES, QUIT (WITHIN 8DAYS-6MONTHS)			1	No	LOW HEALTH RISK	No	17518	17511	17511	2502	7	0	BLACK/AFRICAN AMERICAN	0	0	0	0	0	1	0	0	0	1	1	0	0	0
1706	1	37	MALE	3	250.10	250	3	dmii keto nt st uncntrld												0	0	YES, CURRENTLY (WITHIN 7DAYS)	YES	9 OR LESS	1	No	LOW HEALTH RISK	No	17007	17004	17004	2429	3	0	ASIAN	0	0	0	0	0	1	0	0	0	1	1	0	0	0
1707	1	44	MALE	4	250.10	250	3	dmii keto nt st uncntrld												0	0	NO			1	No	LOW HEALTH RISK	Yes	17070	17066	17066	2438	4	0	HISPANIC	0	0	0	0	0	1	0	0	0	1	1	0	0	0
1708	1	51	MALE	4.5	250.70	250	3	dmii circ nt st uncntrld												0	0	YES, CURRENTLY (WITHIN 7DAYS)	YES	9 OR LESS	0	No	LOW HEALTH RISK	No	16989	16984	16984	2427	5	0	WHITE	0	0	0	0	0	1	0	0	0	1	1	0	0	0
1709	1	60	MALE	2.5	250.80	250	3	dmii oth nt st uncntrld												0	0	YES, QUIT (MORE THAN 6MONTHS)			0	No	LOW HEALTH RISK	No	17184	17182	17182	2454	2	0	BLACK/AFRICAN AMERICAN	0	0	0	0	0	1	0	0	0	1	1	0	0	0
1710	1	51	FEMALE	3	250.60	250	3	dmii neuro nt st uncntrl												0	0	NO			0	No	LOW HEALTH RISK	Yes	17499	17498	17498	2499	1	0	HISPANIC	0	0	0	0	0	1	0	0	0	1	1	0	0	0
1711	1	32	MALE	5.5	250.82	250	3	dmii oth uncntrld												0	0	YES, QUIT (MORE THAN 6MONTHS)			0	No	LOW HEALTH RISK	Yes	17603	17597	17597	2514	6	0	HISPANIC	0	0	0	0	0	1	0	0	0	1	1	0	0	0
1712	1	38	MALE	3	250.10	250	3	dmii keto nt st uncntrld	21	0	0	NA	0	0	NA			ALCOHOL	3+ Consequences	1	5	YES, CURRENTLY (WITHIN 7DAYS)	YES	9 OR LESS	1	No	INCREASED HEALTH RISK	No	17283	17281	17281	2469	2	0	BLACK/AFRICAN AMERICAN	21	0	0	1	0	0	0	1	0	1	0	0	0	1
1713	1	53	MALE	4	250.60	250	3	dmii neuro nt st uncntrl												0	0	YES, QUIT (MORE THAN 6MONTHS)			0	No	LOW HEALTH RISK	No	17521	17519	17519	2503	2	0	BLACK/AFRICAN AMERICAN	0	0	0	0	0	1	0	0	0	1	1	0	0	0
1714	1	44	FEMALE	3.5	250.10	250	3	dmii keto nt st uncntrld												0	0	YES, CURRENTLY (WITHIN 7DAYS)	YES	MORE THAN 14	1	No	LOW HEALTH RISK	No	17189	17188	17188	2455	1	0	WHITE	0	0	0	0	0	1	0	0	0	1	1	0	0	0
1715	1	19	FEMALE	3	250.10	250	3	dmii keto nt st uncntrld												0	0	YES, CURRENTLY (WITHIN 7DAYS)	YES	9 OR LESS	1	No	LOW HEALTH RISK	No	17107	17106	17106	2443	1	0	BLACK/AFRICAN AMERICAN	0	0	0	0	0	1	0	0	0	1	1	0	0	0
1716	1	56	FEMALE	4.5	250.10	250	3	dmii keto nt st uncntrld												0	0	YES, CURRENTLY (WITHIN 7DAYS)	YES	9 OR LESS	0	No	LOW HEALTH RISK	No	17140	17138	17138	2448	2	0	ASIAN	0	0	0	0	0	1	0	0	0	1	1	0	0	0
1717	1	41	MALE	1.5	250.80	250	3	dmii oth nt st uncntrld												0	0	Yes, Quit (More Than 6Months)			1	No	Low Health Risk	No	17013	17012	17012	2430	1	0	WHITE	0	0	0	0	0	1	0	0	0	1	1	0	0	0
1718	1	56	MALE	1	250.10	250	3	dmii keto nt st uncntrld												0	0	YES, QUIT (MORE THAN 6MONTHS)			0	No	LOW HEALTH RISK	No	17060	17059	17059	2437	1	0	BLACK/AFRICAN AMERICAN	0	0	0	0	0	1	0	0	0	1	1	0	0	0
1719	1	46	FEMALE	3	250.20	250	3	dmii hprsm nt st uncntrl												0	0	NO			1	No	LOW HEALTH RISK	No	17204	17202	17202	2457	2	0	BLACK/AFRICAN AMERICAN	0	0	0	0	0	1	0	0	0	1	1	0	0	0
1720	1	57	FEMALE	5	250.80	250	3	dmii oth nt st uncntrld												0	0	YES, QUIT (MORE THAN 6MONTHS)			0	No	LOW HEALTH RISK	No	17417	17414	17414	2488	3	0	BLACK/AFRICAN AMERICAN	0	0	0	0	0	1	0	0	0	1	1	0	0	0
1721	1	19	MALE	1.5	250.10	250	3	dmii keto nt st uncntrld												0	0	NO			0	No	LOW HEALTH RISK	No	16994	16992	16992	2427	2	0	WHITE	0	0	0	0	0	1	0	0	0	1	1	0	0	0
1722	1	73	FEMALE	4.5	250.80	250	3	dmii oth nt st uncntrld												0	0	NO			0	No	LOW HEALTH RISK	No	16993	16992	16992	2427	1	0	BLACK/AFRICAN AMERICAN	0	0	0	0	0	1	0	0	0	1	1	0	0	0
1723	1	39	MALE	2.5	250.00	250	3	dmii wo cmp nt st uncntr												0	0	NO			0	No	LOW HEALTH RISK	Yes	16983	16982	16982	2426	1	0	HISPANIC	0	0	0	0	0	1	0	0	0	1	1	0	0	0
1724	1	30	MALE	3	250.70	250	3	dmii circ nt st uncntrld												0	0	YES, CURRENTLY (WITHIN 7DAYS)	NO	MORE THAN 14	0	No	LOW HEALTH RISK	No	16992	16989	16989	2427	3	0	BLACK/AFRICAN AMERICAN	0	0	0	0	0	1	0	0	0	1	1	0	0	0
1725	1	67	FEMALE	3	250.10	250	3	dmii keto nt st uncntrld												0	0	YES, QUIT (MORE THAN 6MONTHS)			0	No	LOW HEALTH RISK	No	17002	17001	17001	2428	1	0	BLACK/AFRICAN AMERICAN	0	0	0	0	0	1	0	0	0	1	1	0	0	0
1726	1	44	MALE	3.5	250.40	250	3	dmii renl nt st uncntrld												0	0	YES, QUIT (MORE THAN 6MONTHS)			0	No	LOW HEALTH RISK	No	17101	17100	17100	2443	1	0	BLACK/AFRICAN AMERICAN	0	0	0	0	0	1	0	0	0	1	1	0	0	0
1727	1	47	MALE	3	250.20	250	3	dmii hprsm nt st uncntrl												0	0	YES, CURRENTLY (WITHIN 7DAYS)	NO	MORE THAN 14	0	No	LOW HEALTH RISK	No	17023	17021	17021	2431	2	0	BLACK/AFRICAN AMERICAN	0	0	0	0	0	1	0	0	0	1	1	0	0	0
1728	1	40	MALE	2.5	250.10	250	3	dmii keto nt st uncntrld												0	0	NO			0	No	LOW HEALTH RISK	No	17031	17029	17029	2433	2	0	BLACK/AFRICAN AMERICAN	0	0	0	0	0	1	0	0	0	1	1	0	0	0
1729	1	50	MALE	2.5	250.72	250	3	dmii circ uncntrld												0	0	NO			0	No	LOW HEALTH RISK	Yes	17041	17034	17034	2434	7	0	HISPANIC	0	0	0	0	0	1	0	0	0	1	1	0	0	0
1730	1	61	FEMALE	2	250.70	250	3	dmii circ nt st uncntrld												0	0	NO			0	No	LOW HEALTH RISK	Yes	17079	17077	17077	2439	2	0	HISPANIC	0	0	0	0	0	1	0	0	0	1	1	0	0	0
1731	1	61	MALE	1.5	250.60	250	3	dmii neuro nt st uncntrl												0	0	NO			0	No	LOW HEALTH RISK	Yes	17039	17038	17038	2434	1	0	HISPANIC	0	0	0	0	0	1	0	0	0	1	1	0	0	0
1732	1	44	FEMALE	4	250.10	250	3	dmii keto nt st uncntrld												0	0	NO			0	No	LOW HEALTH RISK	Yes	17070	17065	17065	2438	5	0	HISPANIC	0	0	0	0	0	1	0	0	0	1	1	0	0	0
1733	1	57	MALE	5	250.22	250	3	dmii hprosmlr uncontrold												0	0	YES, QUIT (MORE THAN 6MONTHS)			0	No	LOW HEALTH RISK	No	17047	17044	17044	2435	3	0	WHITE	0	0	0	0	0	1	0	0	0	1	1	0	0	0
1734	1	54	FEMALE	3.5	250.60	250	3	dmii neuro nt st uncntrl												0	0	YES, QUIT (MORE THAN 6MONTHS)			0	No	LOW HEALTH RISK	No	17057	17055	17055	2436	2	0	BLACK/AFRICAN AMERICAN	0	0	0	0	0	1	0	0	0	1	1	0	0	0
1735	1	31	FEMALE	2.5	250.60	250	3	dmii neuro nt st uncntrl												0	0	NO			0	No	LOW HEALTH RISK	Yes	17226	17222	17222	2460	4	0	HISPANIC	0	0	0	0	0	1	0	0	0	1	1	0	0	0
1736	1	47	MALE	5.58333	250.62	250	3	dmii neuro uncntrld												0	0	NO			1	No	LOW HEALTH RISK	Yes	17274	17268	17268	2467	6	0	HISPANIC	0	0	0	0	0	1	0	0	0	1	1	0	0	0
1737	1	47	MALE	1	250.70	250	3	dmii circ nt st uncntrld												0	0	NO			1	No	LOW HEALTH RISK	Yes	17084	17083	17083	2440	1	0	HISPANIC	0	0	0	0	0	1	0	0	0	1	1	0	0	0
1738	1	64	FEMALE	4	250.80	250	3	dmii oth nt st uncntrld												0	0	NO			0	No	LOW HEALTH RISK	Yes	17609	17607	17607	2515	2	0	HISPANIC	0	0	0	0	0	1	0	0	0	1	1	0	0	0
1739	1	30	MALE	3.5	250.60	250	3	dmii neuro nt st uncntrl												0	0	NO			0	No	LOW HEALTH RISK	No	17330	17329	17329	2475	1	0	BLACK/AFRICAN AMERICAN	0	0	0	0	0	1	0	0	0	1	1	0	0	0
1740	1	54	FEMALE	6.5	250.70	250	3	dmii circ nt st uncntrld												0	0	YES, QUIT (WITHIN 8DAYS-6MONTHS)			0	No	LOW HEALTH RISK	No	17360	17358	17358	2480	2	0	BLACK/AFRICAN AMERICAN	0	0	0	0	0	1	0	0	0	1	1	0	0	0
1741	1	24	FEMALE	1	250.11	250	3	dmi keto nt st uncntrld												0	0	NO			1	No	LOW HEALTH RISK	No	17125	17124	17124	2446	1	0	BLACK/AFRICAN AMERICAN	0	0	0	0	0	1	0	0	0	1	1	0	0	0
1742	1	67	FEMALE	3	250.40	250	3	dmii renl nt st uncntrld												0	0	YES, QUIT (WITHIN 8DAYS-6MONTHS)			0	No	LOW HEALTH RISK	No	17132	17129	17129	2447	3	0	BLACK/AFRICAN AMERICAN	0	0	0	0	0	1	0	0	0	1	1	0	0	0
1743	1	44	MALE	2.5	250.80	250	3	dmii oth nt st uncntrld												0	0	NO			0	No		Yes	17131	17130	17130	2447	1	0	HISPANIC	0	0	0	0	0	0	0	0	0	1	0	0	0	0
1744	1	41	MALE	1.5	250.70	250	3	dmii circ nt st uncntrld	4	0	0	NA	0	0	NA			NONE	No Consequences	0	0	NO			1	No	INCREASED HEALTH RISK	Yes	17148	17146	17146	2449	2	0	HISPANIC	0	0	0	0	0	0	0	0	0	1	0	0	0	0
1745	1	60	FEMALE	2.5	250.70	250	3	dmii circ nt st uncntrld												0	0	YES, QUIT (MORE THAN 6MONTHS)			0	No	LOW HEALTH RISK	No	17147	17146	17146	2449	1	0	BLACK/AFRICAN AMERICAN	0	0	0	0	0	1	0	0	0	1	1	0	0	0
1746	1	63	MALE	3.14286	250.80	250	3	dmii oth nt st uncntrld												0	0	YES, QUIT (MORE THAN 6MONTHS)			1	No	LOW HEALTH RISK	No	17169	17161	17161	2452	8	0	WHITE	0	0	0	0	0	1	0	0	0	1	1	0	0	0
1747	1	40	MALE	2	250.40	250	3	dmii renl nt st uncntrld												0	0	YES, CURRENTLY (WITHIN 7DAYS)	YES	9 OR LESS	0	No	LOW HEALTH RISK	Yes	17157	17154	17154	2451	3	0	HISPANIC	0	0	0	0	0	1	0	0	0	1	1	0	0	0
1748	1	42	MALE	3	250.80	250	3	dmii oth nt st uncntrld												0	0					No		No	17156	17154	17154	2450	2	0	WHITE	0	0	0	0	0	0	0	0	0	1	0	0	0	0
1749	1	45	FEMALE	3.5	250.02	250	3	dmii wo cmp uncntrld												0	0	YES, CURRENTLY (WITHIN 7DAYS)	YES	9 OR LESS	0	No	LOW HEALTH RISK	No	17316	17315	17315	2473	1	0	BLACK/AFRICAN AMERICAN	0	0	0	0	0	1	0	0	0	1	1	0	0	0
1750	1	24	MALE	1	250.11	250	3	dmi keto nt st uncntrld												0	0	YES, CURRENTLY (WITHIN 7DAYS)	YES	9 OR LESS	1	No	LOW HEALTH RISK	No	17391	17390	17390	2484	1	0	BLACK/AFRICAN AMERICAN	0	0	0	0	0	1	0	0	0	1	1	0	0	0
1751	1	75	MALE	7.5	250.70	250	3	dmii circ nt st uncntrld												0	0	YES, QUIT (MORE THAN 6MONTHS)			0	No	LOW HEALTH RISK	No	17361	17360	17360	2480	1	0	BLACK/AFRICAN AMERICAN	0	0	0	0	0	1	0	0	0	1	1	0	0	0
1752	1	25	MALE	2	250.12	250	3	dmii ketoacd uncontrold												0	0	YES, QUIT (MORE THAN 6MONTHS)			1	No	LOW HEALTH RISK	Yes	17209	17210	17210	2458	1	0	HISPANIC	0	0	0	0	0	1	0	0	0	1	1	0	0	0
1753	1	36	MALE	2.5	250.80	250	3	dmii oth nt st uncntrld												0	0	NO			0	No	LOW HEALTH RISK	Yes	17332	17331	17331	2476	1	0	HISPANIC	0	0	0	0	0	1	0	0	0	1	1	0	0	0
1754	1	56	MALE	2	250.30	250	3	dmii o cm nt st uncntrld												0	0	YES, QUIT (MORE THAN 6MONTHS)			1	No	LOW HEALTH RISK	No	17220	17219	17219	2460	1	0	BLACK/AFRICAN AMERICAN	0	0	0	0	0	1	0	0	0	1	1	0	0	0
1755	1	60	MALE	4.6	250.70	250	3	dmii circ nt st uncntrld												0	0	YES, QUIT (WITHIN 8DAYS-6MONTHS)			0	No	LOW HEALTH RISK	No	17401	17400	17400	2485	1	0	WHITE	0	0	0	0	0	1	0	0	0	1	1	0	0	0
1756	1	70	MALE	4	250.70	250	3	dmii circ nt st uncntrld												0	0	YES, QUIT (MORE THAN 6MONTHS)			0	No	LOW HEALTH RISK	No	17262	17251	17251	2466	11	0	BLACK/AFRICAN AMERICAN	0	0	0	0	0	1	0	0	0	1	1	0	0	0
1757	1	28	MALE	1	250.10	250	3	dmii keto nt st uncntrld												0	0	NO			1	No	LOW HEALTH RISK	Yes	17265	17263	17263	2466	2	0	HISPANIC	0	0	0	0	0	1	0	0	0	1	1	0	0	0
1758	1	52	MALE	5	250.80	250	3	dmii oth nt st uncntrld												0	0	YES, CURRENTLY (WITHIN 7DAYS)	YES	10-14, FIRST CIG WITHIN 30MINS OF WAKING	1	No	LOW HEALTH RISK	No	17286	17281	17281	2469	5	0		0	0	0	0	0	1	0	0	0	1	1	0	0	0
1759	1	47	MALE	2	250.10	250	3	dmii keto nt st uncntrld	16	30	0	NA	0	30	Smoking			HEROIN	3+ Consequences	1	8	NO			1	Yes	INCREASED HEALTH RISK	No	17284	17283	17283	2469	1	1	BLACK/AFRICAN AMERICAN	0	0	0	0	0	0	0	1	0	1	0	1	0	0
1760	1	40	FEMALE	2.5	250.10	250	3	dmii keto nt st uncntrld												0	0	YES, CURRENTLY (WITHIN 7DAYS)	YES	9 OR LESS	1	No	LOW HEALTH RISK	No	17300	17299	17299	2471	1	0	BLACK/AFRICAN AMERICAN	0	0	0	0	0	1	0	0	0	1	1	0	0	0
1761	1	68	MALE	1.5	250.80	250	3	dmii oth nt st uncntrld												0	0	YES, CURRENTLY (WITHIN 7DAYS)	YES	MORE THAN 14	0	No	LOW HEALTH RISK	No	17329	17327	17327	2475	2	0	BLACK/AFRICAN AMERICAN	0	0	0	0	0	1	0	0	0	1	1	0	0	0
1762	1	44	MALE	2.5	250.60	250	3	dmii neuro nt st uncntrl												0	0	NO			0	No	LOW HEALTH RISK	No	17414	17414	17414	2487	0	0	ASIAN	0	0	0	0	0	1	0	0	0	1	1	0	0	0
1763	1	22	MALE	1.5	250.10	250	3	dmii keto nt st uncntrld												0	0	NO			0	No	LOW HEALTH RISK	No	17343	17342	17342	2477	1	0	BLACK/AFRICAN AMERICAN	0	0	0	0	0	1	0	0	0	1	1	0	0	0
1764	1	36	MALE	2	250.92	250	3	dmii unspf uncntrld												0	0	YES, CURRENTLY (WITHIN 7DAYS)	NO	10-14, FIRST CIG MORE THAN 30MINS OF WAKING	0	No	LOW HEALTH RISK	No	17646	17645	17645	2520	1	0	BLACK/AFRICAN AMERICAN	0	0	0	0	0	1	0	0	0	1	1	0	0	0
1765	1	36	MALE	2	250.80	250	3	dmii oth nt st uncntrld												0	0	NO			0	No	LOW HEALTH RISK	Yes	17358	17356	17356	2479	2	0	HISPANIC	0	0	0	0	0	1	0	0	0	1	1	0	0	0
1766	1	53	FEMALE	2.625	250.60	250	3	dmii neuro nt st uncntrl												0	0	NO			0	No	LOW HEALTH RISK	Yes	17535	17533	17533	2505	2	0	HISPANIC	0	0	0	0	0	1	0	0	0	1	1	0	0	0
1767	1	59	MALE	3	250.60	250	3	dmii neuro nt st uncntrl												0	0	YES, CURRENTLY (WITHIN 7DAYS)	YES	10-14, FIRST CIG MORE THAN 30MINS OF WAKING	0	No	LOW HEALTH RISK	Yes	17365	17359	17359	2480	6	0	HISPANIC	0	0	0	0	0	1	0	0	0	1	1	0	0	0
1768	1	59	FEMALE	3.5	250.70	250	3	dmii circ nt st uncntrld												0	0	NO			0	No	LOW HEALTH RISK	No	17371	17370	17370	2481	1	0	BLACK/AFRICAN AMERICAN	0	0	0	0	0	1	0	0	0	1	1	0	0	0
1769	1	51	MALE	12	250.10	250	3	dmii keto nt st uncntrld												0	0	YES, QUIT (MORE THAN 6MONTHS)			0	No	LOW HEALTH RISK	Yes	17476	17464	17464	2496	12	0	HISPANIC	0	0	0	0	0	1	0	0	0	1	1	0	0	0
1770	1	51	MALE	2	250.70	250	3	dmii circ nt st uncntrld	0	25	0	NA	25	0	NA			NONE	No Consequences	0	0	NO			0	Yes	INCREASED HEALTH RISK	No	17549	17546	17546	2507	3	0	WHITE	0	0	0	0	0	0	0	0	0	1	0	0	0	0
1771	1	46	MALE	2.5	250.80	250	3	dmii oth nt st uncntrld												0	0	NO			0	No	LOW HEALTH RISK	No	17598	17596	17596	2514	2	0	BLACK/AFRICAN AMERICAN	0	0	0	0	0	1	0	0	0	1	1	0	0	0
1772	1	42	MALE	3	250.10	250	3	dmii keto nt st uncntrld												0	0	NO			1	No	LOW HEALTH RISK	No	17389	17388	17388	2484	1	0	BLACK/AFRICAN AMERICAN	0	0	0	0	0	1	0	0	0	1	1	0	0	0
1773	1	59	MALE	5	250.80	250	3	dmii oth nt st uncntrld	26	23	0	NA	0	23	Nasal		ALCOHOL	HEROIN	3+ Consequences	1	9	YES, CURRENTLY (WITHIN 7DAYS)	YES	9 OR LESS	1	Yes	INCREASED HEALTH RISK	No	17394	17390	17390	2484	4	1	BLACK/AFRICAN AMERICAN	0	0	0	0	0	0	0	1	0	1	0	0	0	0
1774	1	60	MALE	7	250.80	250	3	dmii oth nt st uncntrld												0	0	YES, QUIT (WITHIN 8DAYS-6MONTHS)			0	No	LOW HEALTH RISK	No	17440	17437	17437	2491	3	0	ASIAN	0	0	0	0	0	1	0	0	0	1	1	0	0	0
1775	1	56	MALE	3	250.60	250	3	dmii neuro nt st uncntrl												0	0	YES, CURRENTLY (WITHIN 7DAYS)	NO		0	No	LOW HEALTH RISK	No	17578	17576	17576	2511	2	0	WHITE	0	0	0	0	0	1	0	0	0	1	1	0	0	0
1776	1	49	MALE	4	250.62	250	3	dmii neuro uncntrld												0	0	NO			1	No	LOW HEALTH RISK	Yes	17402	17400	17400	2486	2	0	HISPANIC	0	0	0	0	0	1	0	0	0	1	1	0	0	0
1777	1	48	MALE	2.5	250.70	250	3	dmii circ nt st uncntrld	27	0	0	NA	0	0	NA			ALCOHOL	3+ Consequences	1	6	YES, QUIT (WITHIN 8DAYS-6MONTHS)			1	No	INCREASED HEALTH RISK	Yes	17406	17404	17404	2486	2	0	HISPANIC	0	0	0	1	0	0	0	1	0	1	0	0	0	1
1778	1	50	MALE	2	250.80	250	3	dmii oth nt st uncntrld	0	0	0	NA	0	0	NA			NONE	No Consequences	1	0	NO			1	No	INCREASED HEALTH RISK	No	17410	17409	17409	2487	1	0	BLACK/AFRICAN AMERICAN	0	0	0	0	0	0	1	0	0	1	0	0	0	0
1779	1	41	MALE	3.5	250.10	250	3	dmii keto nt st uncntrld												0	0	YES, CURRENTLY (WITHIN 7DAYS)	YES	10-14, FIRST CIG MORE THAN 30MINS OF WAKING	1	No	LOW HEALTH RISK	No	17416	17412	17412	2488	4	0	BLACK/AFRICAN AMERICAN	0	0	0	0	0	1	0	0	0	1	1	0	0	0
1780	1	85	FEMALE	4.5	250.30	250	3	dmii o cm nt st uncntrld												0	0	NO			0	No	LOW HEALTH RISK	No	17462	17460	17460	2494	2	0	BLACK/AFRICAN AMERICAN	0	0	0	0	0	1	0	0	0	1	1	0	0	0
1781	1	68	FEMALE	2	250.00	250	3	dmii wo cmp nt st uncntr												0	0	NO			0	No	LOW HEALTH RISK	No	17441	17440	17440	2491	1	0	BLACK/AFRICAN AMERICAN	0	0	0	0	0	1	0	0	0	1	1	0	0	0
1782	1	41	MALE	2	250.10	250	3	dmii keto nt st uncntrld												0	0	YES, QUIT (MORE THAN 6MONTHS)			0	No	LOW HEALTH RISK	No	17456	17454	17454	2493	2	0	BLACK/AFRICAN AMERICAN	0	0	0	0	0	1	0	0	0	1	1	0	0	0
1783	1	58	MALE	3	250.70	250	3	dmii circ nt st uncntrld												0	0	YES, QUIT (MORE THAN 6MONTHS)			0	No	LOW HEALTH RISK	No	17693	17691	17691	2527	2	0	WHITE	0	0	0	0	0	1	0	0	0	1	1	0	0	0
1784	1	60	FEMALE	3.5	250.02	250	3	dmii wo cmp uncntrld												0	0	NO			0	No	LOW HEALTH RISK	No	17478	17477	17477	2496	1	0	ASIAN	0	0	0	0	0	1	0	0	0	1	1	0	0	0
1785	1	19	MALE	1	250.10	250	3	dmii keto nt st uncntrld												0	0	YES, CURRENTLY (WITHIN 7DAYS)	YES	9 OR LESS	1	No	LOW HEALTH RISK	No	17632	17631	17631	2518	1	0	BLACK/AFRICAN AMERICAN	0	0	0	0	0	1	0	0	0	1	1	0	0	0
1786	1	20	MALE	2	250.11	250	3	dmi keto nt st uncntrld												0	0	NO			0	No	LOW HEALTH RISK	No	17608	17606	17606	2515	2	0	BLACK/AFRICAN AMERICAN	0	0	0	0	0	1	0	0	0	1	1	0	0	0
1787	1	31	MALE	6	250.22	250	3	dmii hprosmlr uncontrold												0	0	NO			1	No	LOW HEALTH RISK	Yes	17535	17534	17534	2505	1	0	HISPANIC	0	0	0	0	0	1	0	0	0	1	1	0	0	0
1788	1	39	MALE	3	250.70	250	3	dmii circ nt st uncntrld												0	0	YES, CURRENTLY (WITHIN 7DAYS)	YES	9 OR LESS	1	No	LOW HEALTH RISK	Yes	17633	17631	17631	2519	2	0	HISPANIC	0	0	0	0	0	1	0	0	0	1	1	0	0	0
1789	1	33	MALE	1.5	250.10	250	3	dmii keto nt st uncntrld												0	0	NO			0	No	LOW HEALTH RISK	No	17522	17521	17521	2503	1	0	WHITE	0	0	0	0	0	1	0	0	0	1	1	0	0	0
1790	1	51	FEMALE	1.5	250.11	250	3	dmi keto nt st uncntrld												0	0	NO			0	No	LOW HEALTH RISK	No	17522	17521	17521	2503	1	0	BLACK/AFRICAN AMERICAN	0	0	0	0	0	1	0	0	0	1	1	0	0	0
1791	1	49	MALE	2.2	250.80	250	3	dmii oth nt st uncntrld												0	0	NO			1	No	LOW HEALTH RISK	Yes	17542	17535	17535	2506	7	0	HISPANIC	0	0	0	0	0	1	0	0	0	1	1	0	0	0
1792	1	50	MALE	1.5	250.10	250	3	dmii keto nt st uncntrld												0	0	NO			0	No	LOW HEALTH RISK	No	17535	17534	17534	2505	1	0	WHITE	0	0	0	0	0	1	0	0	0	1	1	0	0	0
1793	1	56	FEMALE	2.5	250.10	250	3	dmii keto nt st uncntrld												0	0	YES, CURRENTLY (WITHIN 7DAYS)	YES	9 OR LESS	0	No	LOW HEALTH RISK	No	17647	17644	17644	2521	3	0	BLACK/AFRICAN AMERICAN	0	0	0	0	0	1	0	0	0	1	1	0	0	0
1794	1	49	MALE	4	250.80	250	3	dmii oth nt st uncntrld												0	0	YES, QUIT (MORE THAN 6MONTHS)			0	No	LOW HEALTH RISK	No	17567	17556	17556	2509	11	0	BLACK/AFRICAN AMERICAN	0	0	0	0	0	1	0	0	0	1	1	0	0	0
1795	1	72	MALE	4.5	250.20	250	3	dmii hprsm nt st uncntrl												0	0	YES, QUIT (MORE THAN 6MONTHS)			1	No	LOW HEALTH RISK	No	17559	17556	17556	2508	3	0	BLACK/AFRICAN AMERICAN	0	0	0	0	0	1	0	0	0	1	1	0	0	0
1796	1	45	FEMALE	2	250.82	250	3	dmii oth uncntrld	0	0	0	NA	0	0	NA		MARIJUANA	ALCOHOL	3+ Consequences	1	4	YES, CURRENTLY (WITHIN 7DAYS)	YES	9 OR LESS	1	Yes	INCREASED HEALTH RISK	Yes	17596	17594	17594	2513	2	0	HISPANIC	0	0	0	1	0	0	0	1	0	1	0	0	0	0
1797	1	44	FEMALE	1.5	250.10	250	3	dmii keto nt st uncntrld												0	0	NO			0	No	LOW HEALTH RISK	Yes	17626	17625	17625	2518	1	0	HISPANIC	0	0	0	0	0	1	0	0	0	1	1	0	0	0
1798	1	67	MALE	2	250.10	250	3	dmii keto nt st uncntrld												0	0	YES, CURRENTLY (WITHIN 7DAYS)	YES	9 OR LESS	0	No	LOW HEALTH RISK	No	17587	17586	17586	2512	1	0	BLACK/AFRICAN AMERICAN	0	0	0	0	0	1	0	0	0	1	1	0	0	0
1799	1	23	MALE	3	250.10	250	3	dmii keto nt st uncntrld												0	0	YES, QUIT (WITHIN 8DAYS-6MONTHS)			0	No	LOW HEALTH RISK	Yes	17587	17584	17584	2512	3	0	HISPANIC	0	0	0	0	0	1	0	0	0	1	1	0	0	0
1800	1	62	MALE	5.5	250.70	250	3	dmii circ nt st uncntrld												0	0	NO			0	No	LOW HEALTH RISK	Yes	17701	17695	17695	2528	6	0	HISPANIC	0	0	0	0	0	1	0	0	0	1	1	0	0	0
1801	1	77	MALE	1.5	250.10	250	3	dmii keto nt st uncntrld												0	0	NO			1	No	LOW HEALTH RISK	Yes	17594	17591	17591	2513	3	0	HISPANIC	0	0	0	0	0	1	0	0	0	1	1	0	0	0
1802	1	49	FEMALE	5.5	250.60	250	3	dmii neuro nt st uncntrl												0	0	NO			0	No	LOW HEALTH RISK	Yes	17594	17593	17593	2513	1	0	HISPANIC	0	0	0	0	0	1	0	0	0	1	1	0	0	0
1803	1	33	MALE	3.5	250.10	250	3	dmii keto nt st uncntrld	28	0	0	NA	0	0	NA			ALCOHOL	3+ Consequences	1	9	YES, CURRENTLY (WITHIN 7DAYS)	YES	MORE THAN 14	1	No	INCREASED HEALTH RISK	Yes	17605	17604	17604	2515	1	0	HISPANIC	20	0	0	1	0	0	0	1	0	1	0	0	0	1
1804	1	68	MALE	3.5	250.70	250	3	dmii circ nt st uncntrld												0	0	YES, CURRENTLY (WITHIN 7DAYS)	NO	9 OR LESS	1	No	LOW HEALTH RISK	No	17641	17638	17638	2520	3	0	BLACK/AFRICAN AMERICAN	0	0	0	0	0	1	0	0	0	1	1	0	0	0
1805	1	45	MALE	2	250.10	250	3	dmii keto nt st uncntrld												0	0	NO			1	No	LOW HEALTH RISK	Yes	17608	17607	17607	2515	1	0	HISPANIC	0	0	0	0	0	1	0	0	0	1	1	0	0	0
1806	1	71	FEMALE	3.5	250.42	250	3	dmii renal uncntrld												0	0	NO			0	No	LOW HEALTH RISK	No	17616	17612	17612	2516	4	0	BLACK/AFRICAN AMERICAN	0	0	0	0	0	1	0	0	0	1	1	0	0	0
1807	1	71	FEMALE	2.5	250.10	250	3	dmii keto nt st uncntrld												0	0	NO			0	No	LOW HEALTH RISK	No	17616	17615	17615	2516	1	0	WHITE	0	0	0	0	0	1	0	0	0	1	1	0	0	0
1808	1	40	MALE	4	250.80	250	3	dmii oth nt st uncntrld												0	0	YES, CURRENTLY (WITHIN 7DAYS)	YES	9 OR LESS	1	No	LOW HEALTH RISK	No	17708	17707	17707	2529	1	0	WHITE	0	0	0	0	0	1	0	0	0	1	1	0	0	0
1809	1	37	FEMALE	5	250.62	250	3	dmii neuro uncntrld												0	0	NO			0	No	LOW HEALTH RISK	No	17623	17616	17616	2517	7	0	BLACK/AFRICAN AMERICAN	0	0	0	0	0	1	0	0	0	1	1	0	0	0
1810	1	23	MALE	1.5	250.40	250	3	dmii renl nt st uncntrld												0	0	NO			0	No	LOW HEALTH RISK	Yes	17658	17657	17657	2522	1	0	HISPANIC	0	0	0	0	0	1	0	0	0	1	1	0	0	0
1811	1	30	FEMALE	3	250.10	250	3	dmii keto nt st uncntrld												0	0	YES, QUIT (WITHIN 8DAYS-6MONTHS)			0	No	LOW HEALTH RISK	No	17659	17658	17658	2522	1	0	ASIAN	0	0	0	0	0	1	0	0	0	1	1	0	0	0
1812	1	30	FEMALE	5.5	250.10	250	3	dmii keto nt st uncntrld												0	0	NO			0	No	LOW HEALTH RISK	Yes	17667	17660	17660	2523	7	0	HISPANIC	0	0	0	0	0	1	0	0	0	1	1	0	0	0
1813	1	59	MALE	5.5	250.02	250	3	dmii wo cmp uncntrld	28	15	15	Smoking	0	0	NA		ALCOHOL	COCAINE/ CRACK	3+ Consequences	1	3	YES, CURRENTLY (WITHIN 7DAYS)	YES	10-14, FIRST CIG MORE THAN 30MINS OF WAKING	1	Yes	INCREASED HEALTH RISK	No	17662	17660	17660	2523	2	0	BLACK/AFRICAN AMERICAN	0	0	0	0	0	0	0	1	0	1	0	0	0	0
1814	1	33	MALE	4.5	250.70	250	3	dmii circ nt st uncntrld												0	0	NO			0	No	LOW HEALTH RISK	Yes	17664	17663	17663	2523	1	0	HISPANIC	0	0	0	0	0	1	0	0	0	1	1	0	0	0
1815	1	56	FEMALE	5.5	250.60	250	3	dmii neuro nt st uncntrl												0	0	YES, CURRENTLY (WITHIN 7DAYS)	YES	10-14, FIRST CIG MORE THAN 30MINS OF WAKING	0	No	LOW HEALTH RISK	No	17679	17676	17676	2525	3	0	WHITE	0	0	0	0	0	1	0	0	0	1	1	0	0	0
1816	1	50	MALE	4	250.10	250	3	dmii keto nt st uncntrld												0	0	NO			1	No	LOW HEALTH RISK	No	17696	17690	17690	2528	6	0	BLACK/AFRICAN AMERICAN	0	0	0	0	0	1	0	0	0	1	1	0	0	0
1817	1	65	FEMALE	5.5	250.80	250	3	dmii oth nt st uncntrld												0	0	NO			0	No	LOW HEALTH RISK	Yes	17691	17691	17691	2527	0	0	HISPANIC	0	0	0	0	0	1	0	0	0	1	1	0	0	0
1818	1	65	MALE	5.5	250.40	250	3	dmii renl nt st uncntrld												0	0	NO			0	No	LOW HEALTH RISK	Yes	17694	17691	17691	2527	3	0	HISPANIC	0	0	0	0	0	1	0	0	0	1	1	0	0	0
1819	1	45	MALE	2.5	250.60	250	3	dmii neuro nt st uncntrl	8	0	0	NA	0	0	NA			ALCOHOL	No Consequences	1	0	YES, QUIT (MORE THAN 6MONTHS)			1	No	INCREASED HEALTH RISK	No	17693	17692	17692	2527	1	0	WHITE	8	0	0	0	0	0	1	0	0	1	0	0	0	0
1820	1	53	FEMALE	2	250.80	250	3	dmii oth nt st uncntrld												0	0	NO			0	No	LOW HEALTH RISK	No	17694	17693	17693	2527	1	0	BLACK/AFRICAN AMERICAN	0	0	0	0	0	1	0	0	0	1	1	0	0	0
1821	1	50	MALE	4	250.60	250	3	dmii neuro nt st uncntrl	0	3	0	NA	3	0	NA			NONE	No Consequences	0	0	NO			0	Yes	INCREASED HEALTH RISK	No	17697	17694	17694	2528	3	0	BLACK/AFRICAN AMERICAN	0	0	0	0	0	0	0	0	0	1	0	0	0	0
1822	1	40	MALE	2	250.10	250	3	dmii keto nt st uncntrld												0	0	NO			0	No	LOW HEALTH RISK	Yes	17701	17699	17699	2528	2	0	HISPANIC	0	0	0	0	0	1	0	0	0	1	1	0	0	0
1823	1	32	MALE	5	250.60	250	3	dmii neuro nt st uncntrl												0	0	NO			0	No	LOW HEALTH RISK	No	17320	17316	17316	2474	4	0	BLACK/AFRICAN AMERICAN	0	0	0	0	0	1	0	0	0	1	1	0	0	0
1824	1	34	MALE	3	250.00	250	3	dmii wo cmp nt st uncntr												0	0	YES, CURRENTLY (WITHIN 7DAYS)	YES	9 OR LESS	0	No	LOW HEALTH RISK	No	17469	17468	17468	2495	1	0	BLACK/AFRICAN AMERICAN	0	0	0	0	0	1	0	0	0	1	1	0	0	0
1825	1	53	MALE	4	250.80	250	3	dmii oth nt st uncntrld	0	1	1	Smoking	0	0	NA			NONE	No Consequences	0	0	YES, CURRENTLY (WITHIN 7DAYS)	NO	9 OR LESS	1	Yes	INCREASED HEALTH RISK	No	17506	17505	17505	2500	1	0	BLACK/AFRICAN AMERICAN	0	0	0	0	0	0	0	0	0	1	0	0	0	0
1826	1	49	FEMALE	1.5	250.12	250	3	dmii ketoacd uncontrold												0	0	NO			0	No	LOW HEALTH RISK	No	17672	17671	17671	2524	1	0	BLACK/AFRICAN AMERICAN	0	0	0	0	0	1	0	0	0	1	1	0	0	0
1827	1	62	MALE	3.27273	250.00	250	3	dmii wo cmp nt st uncntr												0	0	YES, QUIT (MORE THAN 6MONTHS)			0	No	LOW HEALTH RISK	No	17380	17378	17378	2482	2	0	BLACK/AFRICAN AMERICAN	0	0	0	0	0	1	0	0	0	1	1	0	0	0
1828	1	71	MALE	2.5	250.02	250	3	dmii wo cmp uncntrld												0	0					No		No	17143	17142	17142	2449	1	0		0	0	0	0	0	0	0	0	0	1	0	0	0	0
1829	1	75	MALE	6	250.60	250	3	dmii neuro nt st uncntrl												0	0	YES, QUIT (MORE THAN 6MONTHS)			0	No	LOW HEALTH RISK	No	17422	17421	17421	2488	1	0	BLACK/AFRICAN AMERICAN	0	0	0	0	0	1	0	0	0	1	1	0	0	0
1830	1	37	MALE	1	250.10	250	3	dmii keto nt st uncntrld												0	0	YES, QUIT (MORE THAN 6MONTHS)			0	No	LOW HEALTH RISK	No	17119	17118	17118	2445	1	0	BLACK/AFRICAN AMERICAN	0	0	0	0	0	1	0	0	0	1	1	0	0	0
1831	1	51	MALE	3	250.61	250	3	dmi neuro nt st uncntrld												0	0	NO			0	No	LOW HEALTH RISK	No	17618	17617	17617	2516	1	0	BLACK/AFRICAN AMERICAN	0	0	0	0	0	1	0	0	0	1	1	0	0	0
1832	1	49	MALE	3.625	250.70	250	3	dmii circ nt st uncntrld	22	4	4	Smoking	0	0	NA		COCAINE/ CRACK	ALCOHOL	3+ Consequences	1	3	YES, CURRENTLY (WITHIN 7DAYS)	YES	9 OR LESS	1	Yes	INCREASED HEALTH RISK	No	17324	17322	17322	2474	2	0	BLACK/AFRICAN AMERICAN	10	0	0	0	0	0	0	1	0	1	0	0	0	0
1833	1	38	MALE	4.5	250.11	250	3	dmi keto nt st uncntrld	0	10	0	NA	10	0	NA				No Consequences	0	0	NO			0	Yes	INCREASED HEALTH RISK	No	17290	17289	17289	2470	1	0	BLACK/AFRICAN AMERICAN	0	0	0	0	0	0	0	0	0	1	0	0	0	0
1834	1	43	MALE	5	250.10	250	3	dmii keto nt st uncntrld												0	0	YES, CURRENTLY (WITHIN 7DAYS)	YES	9 OR LESS	0	No	LOW HEALTH RISK	No	17623	17622	17622	2517	1	0	BLACK/AFRICAN AMERICAN	0	0	0	0	0	1	0	0	0	1	1	0	0	0
1835	1	69	FEMALE	3.625	250.60	250	3	dmii neuro nt st uncntrl												0	0	YES, QUIT (MORE THAN 6MONTHS)			0	No	LOW HEALTH RISK	No	17365	17364	17364	2480	1	0	BLACK/AFRICAN AMERICAN	0	0	0	0	0	1	0	0	0	1	1	0	0	0
1836	1	50	MALE	3	250.80	250	3	dmii oth nt st uncntrld	0	4	4	Nasal	0	0	NA			COCAINE/ CRACK	No Consequences	0	0	YES, CURRENTLY (WITHIN 7DAYS)	YES	9 OR LESS	0	Yes	INCREASED HEALTH RISK	Yes	17590	17587	17587	2512	3	0	HISPANIC	0	0	0	0	0	0	0	0	0	1	0	0	0	0
1837	1	83	MALE	4	250.70	250	3	dmii circ nt st uncntrld												0	0	YES, QUIT (WITHIN 8DAYS-6MONTHS)			1	No	LOW HEALTH RISK	No	17233	17228	17228	2461	5	0	BLACK/AFRICAN AMERICAN	0	0	0	0	0	1	0	0	0	1	1	0	0	0
1838	1	66	MALE	3.14286	250.70	250	3	dmii circ nt st uncntrld												1	0	NO			1	No	LOW HEALTH RISK	No	17387	17386	17386	2483	1	0	BLACK/AFRICAN AMERICAN	0	0	0	0	0	1	1	0	0	1	1	0	0	0
1839	1	55	MALE	4.5	250.60	250	3	dmii neuro nt st uncntrl												0	0	YES, CURRENTLY (WITHIN 7DAYS)	YES	9 OR LESS	0	No	LOW HEALTH RISK	No	17635	17633	17633	2519	2	0	BLACK/AFRICAN AMERICAN	0	0	0	0	0	1	0	0	0	1	1	0	0	0
1840	1	83	FEMALE	8.5	250.80	250	3	dmii oth nt st uncntrld												0	0	NO			0	No	LOW HEALTH RISK	No	17520	17519	17519	2502	1	0	BLACK/AFRICAN AMERICAN	0	0	0	0	0	1	0	0	0	1	1	0	0	0
1841	1	51	MALE	4	250.62	250	3	dmii neuro uncntrld												0	0	YES, CURRENTLY (WITHIN 7DAYS)	YES	10-14, FIRST CIG MORE THAN 30MINS OF WAKING	1	No	LOW HEALTH RISK	No	17531	17529	17529	2504	2	0	BLACK/AFRICAN AMERICAN	0	0	0	0	0	1	0	0	0	1	1	0	0	0
1842	1	46	MALE	2	250.13	250	3	dmi ketoacd uncontrold												0	0					No		No	17205	17204	17204	2457	1	0		0	0	0	0	0	0	0	0	0	1	0	0	0	0
1843	1	64	MALE	2.66667	250.80	250	3	dmii oth nt st uncntrld												0	0	YES, CURRENTLY (WITHIN 7DAYS)	YES	MORE THAN 14	1	No	LOW HEALTH RISK	No	17519	17518	17518	2502	1	0	BLACK/AFRICAN AMERICAN	0	0	0	0	0	1	0	0	0	1	1	0	0	0
1844	1	30	MALE	3.14286	250.10	250	3	dmii keto nt st uncntrld												0	0	NO			0	No	LOW HEALTH RISK	No	17417	17417	17417	2488	0	0	BLACK/AFRICAN AMERICAN	0	0	0	0	0	1	0	0	0	1	1	0	0	0
1845	1	53	FEMALE	1.5	251.5	251	3	abnorm secretion gastrin												0	0	NO			0	No	LOW HEALTH RISK	No	17429	17426	17426	2489	3	0	BLACK/AFRICAN AMERICAN	0	0	0	0	0	1	0	0	0	1	1	0	0	0
1846	1	71	FEMALE	4	251.2	251	3	hypoglycemia nos												0	0	NO			0	No	LOW HEALTH RISK	No	17029	17027	17027	2432	2	0	BLACK/AFRICAN AMERICAN	0	0	0	0	0	1	0	0	0	1	1	0	0	0
1847	1	78	FEMALE	1.5	251.2	251	3	hypoglycemia nos												0	0	YES, CURRENTLY (WITHIN 7DAYS)	YES	10-14, FIRST CIG MORE THAN 30MINS OF WAKING	0	No	LOW HEALTH RISK	No	17141	17139	17139	2448	2	0	BLACK/AFRICAN AMERICAN	0	0	0	0	0	1	0	0	0	1	1	0	0	0
1848	1	87	FEMALE	3.5	251.2	251	3	hypoglycemia nos												0	0	NO			0	No	LOW HEALTH RISK	No	17178	17177	17177	2454	1	0	ASIAN	0	0	0	0	0	1	0	0	0	1	1	0	0	0
1849	1	28	FEMALE	1.5	251.0	251	3	hypoglycemic coma												0	0	YES, CURRENTLY (WITHIN 7DAYS)	NO	MORE THAN 14		No	LOW HEALTH RISK	No	17203	17203	17203	2457	0	0	BLACK/AFRICAN AMERICAN	0	0	0	0	0	1	0	0	0	1	1	0	0	0
1850	1	72	MALE	2.5	251.2	251	3	hypoglycemia nos												1	0	YES, QUIT (MORE THAN 6MONTHS)			1	No	LOW HEALTH RISK	No	17001	16999	16999	2428	2	0	BLACK/AFRICAN AMERICAN	0	0	0	0	0	1	1	0	0	1	1	0	0	0
1851	1	58	FEMALE	4.5	251.2	251	3	hypoglycemia nos	0	1	1	Smoking	0	0	NA			NONE	1-2 Consequences	0	2	YES, CURRENTLY (WITHIN 7DAYS)	NO	10-14, FIRST CIG MORE THAN 30MINS OF WAKING	0	Yes	INCREASED HEALTH RISK	No	17050	17046	17046	2435	4	0	BLACK/AFRICAN AMERICAN	0	0	0	0	0	0	0	0	0	1	0	0	0	0
1852	1	51	MALE	2	251.2	251	3	hypoglycemia nos												0	0	YES, CURRENTLY (WITHIN 7DAYS)			1	No	LOW HEALTH RISK	No	17113	17111	17111	2444	2	0	BLACK/AFRICAN AMERICAN	0	0	0	0	0	1	0	0	0	1	1	0	0	0
1853	1	49	MALE	2.5	251.2	251	3	hypoglycemia nos												0	0	NO			0	No	LOW HEALTH RISK	Yes	17136	17134	17134	2448	2	0	HISPANIC	0	0	0	0	0	1	0	0	0	1	1	0	0	0
1854	1	65	MALE	3.5	251.2	251	3	hypoglycemia nos												0	0	YES, CURRENTLY (WITHIN 7DAYS)	YES	MORE THAN 14	0	No	LOW HEALTH RISK	No	17189	17184	17184	2455	5	0	BLACK/AFRICAN AMERICAN	0	0	0	0	0	1	0	0	0	1	1	0	0	0
1855	1	63	FEMALE	3.5	251.2	251	3	hypoglycemia nos												0	0	NO			0	No	LOW HEALTH RISK	No	17300	17299	17299	2471	1	0	BLACK/AFRICAN AMERICAN	0	0	0	0	0	1	0	0	0	1	1	0	0	0
1856	1	36	MALE	4.5	251.2	251	3	hypoglycemia nos	20	0	0	NA	0	0	NA			NONE	3+ Consequences	1	3	NO			1	Yes	INCREASED HEALTH RISK	Yes	17413	17412	17412	2487	1	0	HISPANIC	0	0	0	0	0	0	0	1	0	1	0	0	0	0
1857	1	77	MALE	2.5	251.2	251	3	hypoglycemia nos												0	0	NO			0	No	LOW HEALTH RISK	No	17563	17563	17563	2509	0	0	BLACK/AFRICAN AMERICAN	0	0	0	0	0	1	0	0	0	1	1	0	0	0
1858	1	71	MALE	3	251.2	251	3	hypoglycemia nos	20	0	0	NA	0	0	NA				No Consequences	1	4	YES, QUIT (MORE THAN 6MONTHS)			1	No	INCREASED HEALTH RISK	No	17658	17657	17657	2522	1	0	BLACK/AFRICAN AMERICAN	0	0	0	0	0	0	0	1	0	1	0	0	0	0
1859	1	80	FEMALE	4	251.2	251	3	hypoglycemia nos												0	0	NO			0	No	LOW HEALTH RISK	No	17325	17324	17324	2475	1	0	BLACK/AFRICAN AMERICAN	0	0	0	0	0	1	0	0	0	1	1	0	0	0
1860	1	57	MALE	4.5	251.2	251	3	hypoglycemia nos												0	0	NO			1	No	LOW HEALTH RISK	No	17239	17238	17238	2462	1	0	BLACK/AFRICAN AMERICAN	0	0	0	0	0	1	0	0	0	1	1	0	0	0
1861	1	51	FEMALE	5.5	252.00	252	3	hyperparathyroidism nos												0	0	NO			0	No	LOW HEALTH RISK	No	17522	17519	17519	2503	3	0	NATIVE HAWAIIAN	0	0	0	0	0	1	0	0	0	1	1	0	0	0
1862	1	28	FEMALE	3.5	252.1	252	3	hypoparathyroidism												0	0	NO			0	No	LOW HEALTH RISK	No	17401	17399	17399	2485	2	0	WHITE	0	0	0	0	0	1	0	0	0	1	1	0	0	0
1863	1	51	FEMALE	2	252.01	252	3	primary hyperparathyroid												0	0	YES, QUIT (MORE THAN 6MONTHS)			0	No	LOW HEALTH RISK	No	17632	17631	17631	2518	1	0	BLACK/AFRICAN AMERICAN	0	0	0	0	0	1	0	0	0	1	1	0	0	0
1864	1	58	FEMALE	2	252.01	252	3	primary hyperparathyroid	0	2	0	NA	2	0	NA			NONE	No Consequences	0	0	YES, CURRENTLY (WITHIN 7DAYS)	YES	MORE THAN 14	0	Yes	INCREASED HEALTH RISK	No	17490	17489	17489	2498	1	0	BLACK/AFRICAN AMERICAN	0	0	0	0	0	0	0	0	0	1	0	0	0	0
1865	1	72	FEMALE	3	252.01	252	3	primary hyperparathyroid												0	0	NO			0	No	LOW HEALTH RISK	Yes	17294	17289	17289	2470	5	0	HISPANIC	0	0	0	0	0	1	0	0	0	1	1	0	0	0
1866	1	55	FEMALE	2.5	252.00	252	3	hyperparathyroidism nos												0	0	NO			0	No	LOW HEALTH RISK	Yes	17583	17582	17582	2511	1	0	HISPANIC	0	0	0	0	0	1	0	0	0	1	1	0	0	0
1867	1	61	FEMALE	2.5	252.01	252	3	primary hyperparathyroid												0	0	NO			0	No	LOW HEALTH RISK	No	17611	17610	17610	2515	1	0	NATIVE HAWAIIAN	0	0	0	0	0	1	0	0	0	1	1	0	0	0
1868	1	69	FEMALE	2	252.01	252	3	primary hyperparathyroid												0	0	NO			0	No	LOW HEALTH RISK	No	17683	17682	17682	2526	1	0	BLACK/AFRICAN AMERICAN	0	0	0	0	0	1	0	0	0	1	1	0	0	0
1869	1	33	MALE	1	252.01	252	3	primary hyperparathyroid												0	0	NO			0	No	LOW HEALTH RISK	No	17625	17624	17624	2517	1	0	ASIAN	0	0	0	0	0	1	0	0	0	1	1	0	0	0
1870	1	56	FEMALE	6.5	252.01	252	3	primary hyperparathyroid												0	0	YES, CURRENTLY (WITHIN 7DAYS)	YES	9 OR LESS	0	No	LOW HEALTH RISK	No	17643	17642	17642	2520	1	0	BLACK/AFRICAN AMERICAN	0	0	0	0	0	1	0	0	0	1	1	0	0	0
1871	1	73	FEMALE	5	253.2	253	3	panhypopituitarism												0	0	NO			0	No	LOW HEALTH RISK	Yes	17462	17459	17459	2494	3	0	HISPANIC	0	0	0	0	0	1	0	0	0	1	1	0	0	0
1872	1	21	MALE	2	253.5	253	3	diabetes insipidus												0	0	NO			0	No	LOW HEALTH RISK	Yes	17689	17687	17687	2527	2	0	HISPANIC	0	0	0	0	0	1	0	0	0	1	1	0	0	0
1873	1	57	MALE	6.5	253.6	253	3	neurohypophysis dis nec												0	0	YES, CURRENTLY (WITHIN 7DAYS)	YES	9 OR LESS	1	No	LOW HEALTH RISK	No	17214	17213	17213	2459	1	0	BLACK/AFRICAN AMERICAN	0	0	0	0	0	1	0	0	0	1	1	0	0	0
1874	1	63	FEMALE	3.5	255.4	255	3	corticoadrenal insuffic#												0	0	NO			0	No	LOW HEALTH RISK	Yes	17371	17370	17370	2481	1	0	HISPANIC	0	0	0	0	0	1	0	0	0	1	1	0	0	0
1875	1	68	MALE	3.5	255.8	255	3	adrenal disorder nec												0	0	YES, QUIT (MORE THAN 6MONTHS)			0	No	LOW HEALTH RISK	No	16987	16985	16985	2426	2	0	BLACK/AFRICAN AMERICAN	0	0	0	0	0	1	0	0	0	1	1	0	0	0
1876	1	51	FEMALE	2.5	255.4	255	3	corticoadrenal insuffic#												0	0	YES, QUIT (MORE THAN 6MONTHS)			0	No	LOW HEALTH RISK	No	17290	17288	17288	2470	2	0	WHITE	0	0	0	0	0	1	0	0	0	1	1	0	0	0
1877	1	58	MALE	5.5	255.41	255	3	glucocorticoid deficient	10	4	4	Smoking	4	0	NA			ALCOHOL	3+ Consequences	1	6	YES, QUIT (WITHIN 8DAYS-6MONTHS)			1	Yes	INCREASED HEALTH RISK	No	17681	17677	17677	2525	4	0	BLACK/AFRICAN AMERICAN	0	0	0	0	0	0	0	1	0	1	0	0	0	1
1878	1	50	FEMALE	4.33333	255.4	255	3	corticoadrenal insuffic#												0	0	NO			0	No	LOW HEALTH RISK	No	17019	17018	17018	2431	1	0	BLACK/AFRICAN AMERICAN	0	0	0	0	0	1	0	0	0	1	1	0	0	0
1879	1	63	FEMALE	3	255.9	255	3	adrenal disorder nos												0	0	NO			0	No	LOW HEALTH RISK	Yes	17657	17656	17656	2522	1	0	HISPANIC	0	0	0	0	0	1	0	0	0	1	1	0	0	0
1880	1	70	MALE	2.5	255.8	255	3	adrenal disorder nec												0	0	YES, QUIT (WITHIN 8DAYS-6MONTHS)			1	No	LOW HEALTH RISK	No	16994	16988	16988	2427	6	0	BLACK/AFRICAN AMERICAN	0	0	0	0	0	1	0	0	0	1	1	0	0	0
1881	1	37	FEMALE	2.2	255.0	255	3	cushing's syndrome												0	0	NO			0	No	LOW HEALTH RISK	No	17299	17297	17297	2471	2	0	WHITE	0	0	0	0	0	1	0	0	0	1	1	0	0	0
1882	1	58	FEMALE	5.5	255.4	255	3	corticoadrenal insuffic#												0	0	NO			0	No	LOW HEALTH RISK	No	17049	17043	17043	2435	6	0	BLACK/AFRICAN AMERICAN	0	0	0	0	0	1	0	0	0	1	1	0	0	0
1883	1	55	MALE	2.5	255.10	255	3	hyperaldosteronism nos												0	0	NO			0	No	LOW HEALTH RISK	No	17696	17694	17694	2528	2	0	BLACK/AFRICAN AMERICAN	0	0	0	0	0	1	0	0	0	1	1	0	0	0
1884	1	64	MALE	4	259.2	259	3	carcinoid syndrome												0	0	YES, QUIT (MORE THAN 6MONTHS)			0	No	LOW HEALTH RISK	No	17259	17252	17252	2465	7	0	BLACK/AFRICAN AMERICAN	0	0	0	0	0	1	0	0	0	1	1	0	0	0
1885	1	44	MALE	3	264.8	264	3	vitamin a deficiency nec	15	0	0	NA	0	0	NA			ALCOHOL	3+ Consequences	1	9	YES, QUIT (MORE THAN 6MONTHS)			1	No	INCREASED HEALTH RISK	Yes	17484	17482	17482	2497	2	0	HISPANIC	15	0	0	1	0	0	0	1	0	1	0	0	0	1
1886	1	37	MALE	7	265.1	265	3	thiamine defic nec/nos												0	0	NO			0	No	INCREASED HEALTH RISK	No	17577	17576	17576	2511	1	0	BLACK/AFRICAN AMERICAN	0	0	0	0	0	0	0	0	0	1	0	0	0	0
1887	1	76	FEMALE	3	266.2	266	3	b-complex defic nec												0	0	NO			0	No	LOW HEALTH RISK	No	17687	17686	17686	2526	1	0	BLACK/AFRICAN AMERICAN	0	0	0	0	0	1	0	0	0	1	1	0	0	0
1888	1	71	MALE	2.5	266.2	266	3	b-complex defic nec												0	0	NO			0	No	LOW HEALTH RISK	No	17386	17385	17385	2483	1	0	NATIVE HAWAIIAN	0	0	0	0	0	1	0	0	0	1	1	0	0	0
1889	1	47	FEMALE	2	266.2	266	3	b-complex defic nec												0	0	YES, CURRENTLY (WITHIN 7DAYS)	YES	10-14, FIRST CIG MORE THAN 30MINS OF WAKING	1	No	LOW HEALTH RISK	No	17384	17378	17378	2483	6	0	BLACK/AFRICAN AMERICAN	0	0	0	0	0	1	0	0	0	1	1	0	0	0
1890	1	48	MALE	3	266.2	266	3	b-complex defic nec	0	0	0	NA	0	0	NA	NONE	NONE	ALCOHOL	3+ Consequences	1	7	YES, CURRENTLY (WITHIN 7DAYS)	YES	10-14, FIRST CIG WITHIN 30MINS OF WAKING	1	Yes	INCREASED HEALTH RISK	No	17289	17288	17288	2469	1	0	BLACK/AFRICAN AMERICAN	0	0	0	1	0	0	0	1	0	1	0	0	0	1
1891	1	52	FEMALE	4.5	268.2	268	3	osteomalacia nos												0	0	NO			0	No	LOW HEALTH RISK	Yes	17598	17597	17597	2514	1	0	HISPANIC	0	0	0	0	0	1	0	0	0	1	1	0	0	0
1892	1	21	MALE	2.5	272.2	272	3	mixed hyperlipidemia												0	0	YES, CURRENTLY (WITHIN 7DAYS)	YES	9 OR LESS	1	No	LOW HEALTH RISK	No	17686	17684	17684	2526	2	0	BLACK/AFRICAN AMERICAN	0	0	0	0	0	1	0	0	0	1	1	0	0	0
1893	1	46	FEMALE	3	272.4	272	3	hyperlipidemia nec/nos												0	0	YES, QUIT (MORE THAN 6MONTHS)			0	No	LOW HEALTH RISK	No	17578	17577	17577	2511	1	0	BLACK/AFRICAN AMERICAN	0	0	0	0	0	1	0	0	0	1	1	0	0	0
1894	1	62	MALE	4.83333	272.4	272	3	hyperlipidemia nec/nos												0	0	YES, QUIT (MORE THAN 6MONTHS)			0	No	LOW HEALTH RISK	No	17330	17329	17329	2475	1	0	BLACK/AFRICAN AMERICAN	0	0	0	0	0	1	0	0	0	1	1	0	0	0
1895	1	74	MALE	2.28571	272.0	272	3	pure hypercholesterolem												0	0	YES, QUIT (WITHIN 8DAYS-6MONTHS)			0	No	LOW HEALTH RISK	No	17301	17300	17300	2471	1	0	BLACK/AFRICAN AMERICAN	0	0	0	0	0	1	0	0	0	1	1	0	0	0
1896	1	30	MALE	2.5	272.1	272	3	pure hyperglyceridemia												0	0	NO			0	No	LOW HEALTH RISK	Yes	17631	17629	17629	2518	2	0	HISPANIC	0	0	0	0	0	1	0	0	0	1	1	0	0	0
1897	1	53	MALE	2.77778	272.0	272	3	pure hypercholesterolem												0	0	YES, QUIT (WITHIN 8DAYS-6MONTHS)			1	No	LOW HEALTH RISK	Yes	17323	17321	17321	2474	2	0	HISPANIC	0	0	0	0	0	1	0	0	0	1	1	0	0	0
1898	1	82	FEMALE	2.16667	272.0	272	3	pure hypercholesterolem												0	0	NO			0	No	LOW HEALTH RISK	No	17444	17442	17442	2492	2	0	WHITE	0	0	0	0	0	1	0	0	0	1	1	0	0	0
1899	1	62	FEMALE	4.5	273.1	273	3	monoclon paraproteinemia	16	0	0	NA	0	0	NA			ALCOHOL	3+ Consequences	1	7	YES, QUIT (MORE THAN 6MONTHS)			1	No	INCREASED HEALTH RISK	No	17255	17253	17253	2465	2	0	BLACK/AFRICAN AMERICAN	10	0	0	1	0	0	0	1	0	1	0	0	0	1
1900	1	86	MALE	3.5	273.8	273	3	dis plas protein met nec												0	0	NO			0	No	LOW HEALTH RISK	No	17703	17702	17702	2529	1	0	BLACK/AFRICAN AMERICAN	0	0	0	0	0	1	0	0	0	1	1	0	0	0
1901	1	89	FEMALE	5.5	273.8	273	3	dis plas protein met nec												0	0	NO			0	No	LOW HEALTH RISK	No	17656	17649	17649	2522	7	0	BLACK/AFRICAN AMERICAN	0	0	0	0	0	1	0	0	0	1	1	0	0	0
1902	1	53	FEMALE	5.5	273.8	273	3	dis plas protein met nec												0	0	YES, QUIT (MORE THAN 6MONTHS)			0	No	LOW HEALTH RISK	No	17085	17073	17073	2440	12	0	WHITE	0	0	0	0	0	1	0	0	0	1	1	0	0	0
1903	1	47	MALE	5.09091	273.1	273	3	monoclon paraproteinemia												0	0	YES, CURRENTLY (WITHIN 7DAYS)	NO	10-14, FIRST CIG MORE THAN 30MINS OF WAKING	0	No	LOW HEALTH RISK	No	17203	17197	17197	2457	6	0	WHITE	0	0	0	0	0	1	0	0	0	1	1	0	0	0
1904	1	74	MALE	2.5	274.0	274	3	gouty arthropathy												0	0	YES, QUIT (MORE THAN 6MONTHS)			1	No	LOW HEALTH RISK	No	17395	17390	17390	2485	5	0	BLACK/AFRICAN AMERICAN	0	0	0	0	0	1	0	0	0	1	1	0	0	0
1905	3	43	MALE	3.5	274.0	274	3	gouty arthropathy	8	2	2	Smoking	0	0	NA			COCAINE/ CRACK	3+ Consequences	1	3	NO			1	Yes	INCREASED HEALTH RISK	No	17624	17622	17622	2517	2	0	BLACK/AFRICAN AMERICAN	0	0	0	0	0	0	0	1	0	1	0	0	1	0
1906	1	50	MALE	3	274.89	274	3	gout w manifestation nec	28	0	0	NA	0	0	NA			ALCOHOL	3+ Consequences	1	6	NO			1	No	INCREASED HEALTH RISK	No	17006	17005	17005	2429	1	0	BLACK/AFRICAN AMERICAN	5	0	0	1	0	0	0	1	0	1	0	0	0	1
1907	1	56	MALE	3	274.9	274	3	gout nos												0	0	YES, CURRENTLY (WITHIN 7DAYS)	YES	MORE THAN 14	0	No	LOW HEALTH RISK	No	17244	17243	17243	2463	1	0	BLACK/AFRICAN AMERICAN	0	0	0	0	0	1	0	0	0	1	1	0	0	0
1908	1	70	FEMALE	3.5	274.9	274	3	gout nos												0	0	YES, QUIT (MORE THAN 6MONTHS)			0	No	LOW HEALTH RISK	No	17093	17091	17091	2441	2	0	BLACK/AFRICAN AMERICAN	0	0	0	0	0	1	0	0	0	1	1	0	0	0
1909	1	50	MALE	3	274.0	274	3	gouty arthropathy	16	2	0	NA	0	2	Nasal			ALCOHOL	1-2 Consequences	1	1	YES, CURRENTLY (WITHIN 7DAYS)	NO	10-14, FIRST CIG MORE THAN 30MINS OF WAKING	1	Yes	INCREASED HEALTH RISK	No	17634	17632	17632	2519	2	0	BLACK/AFRICAN AMERICAN	0	0	0	0	0	0	1	0	0	1	0	0	0	0
1910	1	62	MALE	2.5	274.0	274	3	gouty arthropathy												0	0	YES, QUIT (MORE THAN 6MONTHS)			0	No	LOW HEALTH RISK	No	17178	17176	17176	2454	2	0	BLACK/AFRICAN AMERICAN	0	0	0	0	0	1	0	0	0	1	1	0	0	0
1911	1	71	MALE	6.5	274.0	274	3	gouty arthropathy												0	0	YES, QUIT (MORE THAN 6MONTHS)			0	No	LOW HEALTH RISK	No	17624	17621	17621	2517	3	0	BLACK/AFRICAN AMERICAN	0	0	0	0	0	1	0	0	0	1	1	0	0	0
1912	1	84	MALE	2.5	274.9	274	3	gout nos												0	0	YES, CURRENTLY (WITHIN 7DAYS)			0	No	LOW HEALTH RISK	Yes	17085	17083	17083	2440	2	0	HISPANIC	0	0	0	0	0	1	0	0	0	1	1	0	0	0
1913	1	77	MALE	2	274.9	274	3	gout nos												0	0	NO			0	No	LOW HEALTH RISK	No	17106	17105	17105	2443	1	0	ASIAN	0	0	0	0	0	1	0	0	0	1	1	0	0	0
1914	1	56	FEMALE	2	274.9	274	3	gout nos												0	0	YES, QUIT (MORE THAN 6MONTHS)			0	No	LOW HEALTH RISK	No	17276	17275	17275	2468	1	0	WHITE	0	0	0	0	0	1	0	0	0	1	1	0	0	0
1915	1	37	MALE	2.5	274.0	274	3	gouty arthropathy	2	0	0	NA	0	0	NA			ALCOHOL	3+ Consequences	1	9	NO			1	No	INCREASED HEALTH RISK	Yes	17271	17269	17269	2467	2	0	HISPANIC	0	0	0	1	0	0	0	1	0	1	0	0	0	1
1916	1	45	FEMALE	2.5	274.0	274	3	gouty arthropathy												0	0	NO			0	No	LOW HEALTH RISK	No	17477	17475	17475	2496	2	0	BLACK/AFRICAN AMERICAN	0	0	0	0	0	1	0	0	0	1	1	0	0	0
1917	1	69	MALE	3	274.0	274	3	gouty arthropathy												0	0	NO			0	No	LOW HEALTH RISK	No	17522	17521	17521	2503	1	0	BLACK/AFRICAN AMERICAN	0	0	0	0	0	1	0	0	0	1	1	0	0	0
1918	1	65	FEMALE	5	274.0	274	3	gouty arthropathy												0	0	NO			0	No	LOW HEALTH RISK	No	17522	17521	17521	2503	1	0	BLACK/AFRICAN AMERICAN	0	0	0	0	0	1	0	0	0	1	1	0	0	0
1919	1	70	MALE	1.5	274.0	274	3	gouty arthropathy												0	0	NO			0	No	LOW HEALTH RISK	Yes	17227	17226	17226	2461	1	0	HISPANIC	0	0	0	0	0	1	0	0	0	1	1	0	0	0
1920	1	67	FEMALE	4.5	274.0	274	3	gouty arthropathy												0	0	YES, QUIT (MORE THAN 6MONTHS)			0	No	LOW HEALTH RISK	No	17706	17704	17704	2529	2	0	BLACK/AFRICAN AMERICAN	0	0	0	0	0	1	0	0	0	1	1	0	0	0
1921	1	55	FEMALE	3	275.42	275	3	hypercalcemia												0	0	NO			0	No	LOW HEALTH RISK	Yes	17154	17153	17153	2450	1	0	HISPANIC	0	0	0	0	0	1	0	0	0	1	1	0	0	0
1922	1	45	MALE	2	275.42	275	3	hypercalcemia												0	0	NO			1	No	LOW HEALTH RISK	No	17009	17002	17002	2429	7	0	BLACK/AFRICAN AMERICAN	0	0	0	0	0	1	0	0	0	1	1	0	0	0
1923	1	69	FEMALE	3.5	275.42	275	3	hypercalcemia												0	0	NO			0	No	LOW HEALTH RISK	No	17341	17339	17339	2477	2	0	BLACK/AFRICAN AMERICAN	0	0	0	0	0	1	0	0	0	1	1	0	0	0
1924	1	22	MALE	2.5	275.42	275	3	hypercalcemia	0	0	0	NA	0	0	NA			ALCOHOL	3+ Consequences	1	3	YES, CURRENTLY (WITHIN 7DAYS)	NO	9 OR LESS	1	No	INCREASED HEALTH RISK	No	17192	17190	17190	2456	2	0	ASIAN	0	0	0	1	0	0	0	1	0	1	0	0	0	1
1925	1	73	MALE	3.5	275.42	275	3	hypercalcemia												0	0	YES, QUIT (MORE THAN 6MONTHS)			0	No	LOW HEALTH RISK	No	17619	17617	17617	2517	2	0	BLACK/AFRICAN AMERICAN	0	0	0	0	0	1	0	0	0	1	1	0	0	0
1926	1	66	FEMALE	4.5	275.42	275	3	hypercalcemia												0	0	NO			0	No	LOW HEALTH RISK	No	17541	17539	17539	2505	2	0	ASIAN	0	0	0	0	0	1	0	0	0	1	1	0	0	0
1927	1	49	FEMALE	2	275.42	275	3	hypercalcemia												0	0	NO			0	No	LOW HEALTH RISK	Yes	17597	17596	17596	2513	1	0	HISPANIC	0	0	0	0	0	1	0	0	0	1	1	0	0	0
1928	1	42	MALE	2.5	275.0	275	3	dis iron metabolism												0	0	YES, CURRENTLY (WITHIN 7DAYS)	NO	9 OR LESS	0	No	LOW HEALTH RISK	No	17304	17300	17300	2472	4	0	WHITE	0	0	0	0	0	1	0	0	0	1	1	0	0	0
1929	1	47	FEMALE	6	275.42	275	3	hypercalcemia												0	0	YES, CURRENTLY (WITHIN 7DAYS)	YES	9 OR LESS	0	No	LOW HEALTH RISK	No	17583	17582	17582	2511	1	0	BLACK/AFRICAN AMERICAN	0	0	0	0	0	1	0	0	0	1	1	0	0	0
1930	1	54	MALE	6	275.42	275	3	hypercalcemia	8	25	0	NA	0	25	Nasal			HEROIN	3+ Consequences	1	6	YES, CURRENTLY (WITHIN 7DAYS)	YES	MORE THAN 14	1	Yes	INCREASED HEALTH RISK	No	17417	17416	17416	2488	1	1	BLACK/AFRICAN AMERICAN	0	0	0	0	0	0	0	1	0	1	0	1	0	0
1931	1	78	FEMALE	5	276.7	276	3	hyperpotassemia												0	0	YES, QUIT (MORE THAN 6MONTHS)			0	No	LOW HEALTH RISK	No	17086	17084	17084	2440	2	0	BLACK/AFRICAN AMERICAN	0	0	0	0	0	1	0	0	0	1	1	0	0	0
1932	1	63	MALE	6	276.51	276	3	dehydration	0	20	0	NA	0	20	Nasal			HEROIN	3+ Consequences	0	3	YES, CURRENTLY (WITHIN 7DAYS)	YES	9 OR LESS	0	Yes	INCREASED HEALTH RISK	No	17266	17264	17264	2466	2	1	BLACK/AFRICAN AMERICAN	0	1	0	0	0	0	0	1	1	1	0	1	0	0
1933	1	71	MALE	4	276.51	276	3	dehydration												0	0	YES, QUIT (MORE THAN 6MONTHS)			0	No	LOW HEALTH RISK	No	17072	17071	17071	2438	1	0	BLACK/AFRICAN AMERICAN	0	0	0	0	0	1	0	0	0	1	1	0	0	0
1934	1	61	MALE	4	276.51	276	3	dehydration												0	0	YES, CURRENTLY (WITHIN 7DAYS)	NO	9 OR LESS	0	No	LOW HEALTH RISK	No	17295	17294	17294	2470	1	0	BLACK/AFRICAN AMERICAN	0	0	0	0	0	1	0	0	0	1	1	0	0	0
1935	1	58	FEMALE	4	276.1	276	3	hyposmolality												0	0	YES, QUIT (MORE THAN 6MONTHS)			0	No	LOW HEALTH RISK	No	17477	17476	17476	2496	1	0	BLACK/AFRICAN AMERICAN	0	0	0	0	0	1	0	0	0	1	1	0	0	0
1936	1	47	MALE	3.625	276.7	276	3	hyperpotassemia	1	0	0	NA	0	0	NA			NONE	No Consequences	1	0	YES, QUIT (MORE THAN 6MONTHS)			1	No	INCREASED HEALTH RISK	No	17261	17259	17259	2465	2	0	BLACK/AFRICAN AMERICAN	1	0	0	0	0	0	1	0	0	1	0	0	0	0
1937	1	66	FEMALE	2.5	276.1	276	3	hyposmolality												0	0	NO			0	No	LOW HEALTH RISK	No	17153	17152	17152	2450	1	0	ASIAN	0	0	0	0	0	1	0	0	0	1	1	0	0	0
1938	1	74	MALE	3.5	276.1	276	3	hyposmolality												0	0	YES, QUIT (MORE THAN 6MONTHS)			0	No	LOW HEALTH RISK	Yes	17218	17216	17216	2459	2	0	HISPANIC	0	0	0	0	0	1	0	0	0	1	1	0	0	0
1939	1	57	MALE	4	276.6	276	3	fluid overload												0	0	YES, QUIT (MORE THAN 6MONTHS)			0	No	LOW HEALTH RISK	No	17441	17440	17440	2491	1	0	BLACK/AFRICAN AMERICAN	0	0	0	0	0	1	0	0	0	1	1	0	0	0
1940	1	56	MALE	5	276.6	276	3	fluid overload												0	0	NO			0	No	LOW HEALTH RISK	No	17027	17025	17025	2432	2	0	BLACK/AFRICAN AMERICAN	0	0	0	0	0	1	0	0	0	1	1	0	0	0
1941	1	64	MALE	4	276.7	276	3	hyperpotassemia												0	0	YES, CURRENTLY (WITHIN 7DAYS)	YES	9 OR LESS	0	No	LOW HEALTH RISK	No	17573	17571	17571	2510	2	0	BLACK/AFRICAN AMERICAN	0	0	0	0	0	1	0	0	0	1	1	0	0	0
1942	1	57	MALE	1.5	276.1	276	3	hyposmolality												0	0	NO			0	No	LOW HEALTH RISK	No	17068	17067	17067	2438	1	0	ASIAN	0	0	0	0	0	1	0	0	0	1	1	0	0	0
1943	1	76	MALE	3.5	276.51	276	3	dehydration												0	0	YES, QUIT (MORE THAN 6MONTHS)			0	No	LOW HEALTH RISK	No	16985	16984	16984	2426	1	0	BLACK/AFRICAN AMERICAN	0	0	0	0	0	1	0	0	0	1	1	0	0	0
1944	1	84	FEMALE	3	276.7	276	3	hyperpotassemia												0	0	YES, QUIT (MORE THAN 6MONTHS)			0	No	LOW HEALTH RISK	No	17002	17001	17001	2428	1	0	BLACK/AFRICAN AMERICAN	0	0	0	0	0	1	0	0	0	1	1	0	0	0
1945	1	69	FEMALE	4	276.51	276	3	dehydration												0	0	NO			0	No	LOW HEALTH RISK	No	17239	17238	17238	2462	1	0	BLACK/AFRICAN AMERICAN	0	0	0	0	0	1	0	0	0	1	1	0	0	0
1946	1	62	MALE	4	276.51	276	3	dehydration												0	0	NO			0	No	LOW HEALTH RISK	No	16998	16996	16996	2428	2	0	WHITE	0	0	0	0	0	1	0	0	0	1	1	0	0	0
1947	1	46	FEMALE	4	276.2	276	3	acidosis												1	0	YES, CURRENTLY (WITHIN 7DAYS)	YES	9 OR LESS	1	No	LOW HEALTH RISK	No	17615	17614	17614	2516	1	0	BLACK/AFRICAN AMERICAN	0	0	0	0	0	1	1	0	0	1	1	0	0	0
1948	1	44	FEMALE	3	276.51	276	3	dehydration	0	0	0	NA	0	0	NA			ALCOHOL	3+ Consequences	1	3	YES, CURRENTLY (WITHIN 7DAYS)	NO		1	Yes	INCREASED HEALTH RISK	No	17357	17356	17356	2479	1	0	WHITE	0	0	0	1	0	0	0	1	0	1	0	0	0	1
1949	1	70	MALE	3.5	276.0	276	3	hyperosmolality												0	0	NO			0	No	LOW HEALTH RISK	No	17085	17083	17083	2440	2	0	BLACK/AFRICAN AMERICAN	0	0	0	0	0	1	0	0	0	1	1	0	0	0
1950	1	63	FEMALE	6.5	276.1	276	3	hyposmolality												0	0	NO			1	No	LOW HEALTH RISK	No	17056	17050	17050	2436	6	0	WHITE	0	0	0	0	0	1	0	0	0	1	1	0	0	0
1951	1	36	MALE	2.5	276.8	276	3	hypopotassemia												0	0	YES, CURRENTLY (WITHIN 7DAYS)	NO	9 OR LESS	1	No	LOW HEALTH RISK	No	17059	17057	17057	2437	2	0	BLACK/AFRICAN AMERICAN	0	0	0	0	0	1	0	0	0	1	1	0	0	0
1952	1	62	FEMALE	4	276.51	276	3	dehydration												0	0	NO			1	No	LOW HEALTH RISK	No	17001	17000	17000	2428	1	0	BLACK/AFRICAN AMERICAN	0	0	0	0	0	1	0	0	0	1	1	0	0	0
1953	1	85	MALE	2.5	276.51	276	3	dehydration												0	0	NO			0	No	LOW HEALTH RISK	Yes	17703	17701	17701	2529	2	0	HISPANIC	0	0	0	0	0	1	0	0	0	1	1	0	0	0
1954	1	78	MALE	3.5	276.0	276	3	hyperosmolality												0	0	NO			0	No	LOW HEALTH RISK	No	17317	17316	17316	2473	1	0	BLACK/AFRICAN AMERICAN	0	0	0	0	0	1	0	0	0	1	1	0	0	0
1955	1	62	FEMALE	3.5	276.1	276	3	hyposmolality												0	0	NO			0	No	LOW HEALTH RISK	Yes	17297	17294	17294	2471	3	0	HISPANIC	0	0	0	0	0	1	0	0	0	1	1	0	0	0
1956	1	61	MALE	2.5	276.51	276	3	dehydration												0	0	YES, QUIT (MORE THAN 6MONTHS)			0	No	LOW HEALTH RISK	Yes	17301	17300	17300	2471	1	0	HISPANIC	0	0	0	0	0	1	0	0	0	1	1	0	0	0
1957	1	81	FEMALE	2.5	276.51	276	3	dehydration												0	0	YES, QUIT (MORE THAN 6MONTHS)			0	No	LOW HEALTH RISK	No	17098	17096	17096	2442	2	0	BLACK/AFRICAN AMERICAN	0	0	0	0	0	1	0	0	0	1	1	0	0	0
1958	1	58	MALE	4.5	276.1	276	3	hyposmolality												0	0	YES, QUIT (MORE THAN 6MONTHS)			0	No	LOW HEALTH RISK	No	17127	17124	17124	2446	3	0	BLACK/AFRICAN AMERICAN	0	0	0	0	0	1	0	0	0	1	1	0	0	0
1959	1	63	FEMALE	2.5	276.1	276	3	hyposmolality												0	0	NO			0	No	LOW HEALTH RISK	No	17055	17052	17052	2436	3	0	BLACK/AFRICAN AMERICAN	0	0	0	0	0	1	0	0	0	1	1	0	0	0
1960	1	65	FEMALE	5	276.6	276	3	fluid overload												0	0	YES, QUIT (MORE THAN 6MONTHS)			0	No	LOW HEALTH RISK	No	17200	17198	17198	2457	2	0	BLACK/AFRICAN AMERICAN	0	0	0	0	0	1	0	0	0	1	1	0	0	0
1961	3	26	FEMALE	4	276.51	276	3	dehydration												0	0	NO			0	No	LOW HEALTH RISK	No	17020	17018	17018	2431	2	0	BLACK/AFRICAN AMERICAN	0	0	0	0	0	1	0	0	0	1	1	0	0	0
1962	1	58	FEMALE	5.5	276.51	276	3	dehydration												0	0	YES, QUIT (MORE THAN 6MONTHS)			0	No	LOW HEALTH RISK	No	17022	17020	17020	2431	2	0	WHITE	0	0	0	0	0	1	0	0	0	1	1	0	0	0
1963	1	41	FEMALE	3	276.2	276	3	acidosis												0	0	YES, CURRENTLY (WITHIN 7DAYS)	YES	9 OR LESS	0	No	LOW HEALTH RISK	No	17140	17139	17139	2448	1	0	BLACK/AFRICAN AMERICAN	0	0	0	0	0	1	0	0	0	1	1	0	0	0
1964	1	43	MALE	3	276.2	276	3	acidosis	15	0	0	NA	0	0	NA			ALCOHOL	3+ Consequences	1	9	NO			1	No	INCREASED HEALTH RISK	No	17448	17447	17447	2492	1	0	BLACK/AFRICAN AMERICAN	15	0	0	1	0	0	0	1	0	1	0	0	0	1
1965	1	37	MALE	5	276.0	276	3	hyperosmolality												0	0	YES, CURRENTLY (WITHIN 7DAYS)	YES	9 OR LESS	0	No	LOW HEALTH RISK	No	17573	17571	17571	2510	2	0	BLACK/AFRICAN AMERICAN	0	0	0	0	0	1	0	0	0	1	1	0	0	0
1966	1	52	FEMALE	3	276.51	276	3	dehydration												0	0	NO			0	No	LOW HEALTH RISK	No	17315	17314	17314	2473	1	0	WHITE	0	0	0	0	0	1	0	0	0	1	1	0	0	0
1967	1	55	MALE	3	276.7	276	3	hyperpotassemia												0	0	NO			0	No	LOW HEALTH RISK	Yes	17511	17507	17507	2501	4	0	HISPANIC	0	0	0	0	0	1	0	0	0	1	1	0	0	0
1968	1	70	MALE	4.5	276.51	276	3	dehydration												0	0	NO			0	No	LOW HEALTH RISK	No	17594	17592	17592	2513	2	0	BLACK/AFRICAN AMERICAN	0	0	0	0	0	1	0	0	0	1	1	0	0	0
1969	1	67	MALE	5	276.7	276	3	hyperpotassemia												0	0	YES, CURRENTLY (WITHIN 7DAYS)	YES	MORE THAN 14	1	No	LOW HEALTH RISK	No	17515	17513	17513	2502	2	0	BLACK/AFRICAN AMERICAN	0	0	0	0	0	1	0	0	0	1	1	0	0	0
1970	1	87	FEMALE	4.5	276.51	276	3	dehydration												0	0	NO			0	No	LOW HEALTH RISK	No	17713	17711	17711	2530	2	0	BLACK/AFRICAN AMERICAN	0	0	0	0	0	1	0	0	0	1	1	0	0	0
1971	1	39	MALE	4	276.1	276	3	hyposmolality												0	0	YES, QUIT (MORE THAN 6MONTHS)			0	No	LOW HEALTH RISK	Yes	17616	17615	17615	2516	1	0	HISPANIC	0	0	0	0	0	1	0	0	0	1	1	0	0	0
1972	1	58	FEMALE	6.5	276.6	276	3	fluid overload												0	0	YES, QUIT (MORE THAN 6MONTHS)			1	No	LOW HEALTH RISK	No	17576	17573	17573	2510	3	0	BLACK/AFRICAN AMERICAN	0	0	0	0	0	1	0	0	0	1	1	0	0	0
1973	1	38	MALE	1.5	276.2	276	3	acidosis	25	0	0	NA	0	0	NA	NONE	NONE	ALCOHOL	3+ Consequences	1	9	YES, QUIT (MORE THAN 6MONTHS)			1	No	INCREASED HEALTH RISK	Yes	17173	17171	17171	2453	2	0	HISPANIC	25	0	0	1	0	0	0	1	0	1	0	0	0	1
1974	1	51	MALE	5	276.6	276	3	fluid overload												0	0	YES, QUIT (MORE THAN 6MONTHS)			0	No	LOW HEALTH RISK	Yes	17023	17021	17021	2431	2	0	HISPANIC	0	0	0	0	0	1	0	0	0	1	1	0	0	0
1975	1	40	MALE	2.5	276.7	276	3	hyperpotassemia												0	0	YES, QUIT (MORE THAN 6MONTHS)			0	No	LOW HEALTH RISK	Yes	17316	17317	17317	2473	1	0	HISPANIC	0	0	0	0	0	1	0	0	0	1	1	0	0	0
1976	1	63	FEMALE	3	276.51	276	3	dehydration												0	0	NO			0	No	LOW HEALTH RISK	No	17085	17083	17083	2440	2	0	BLACK/AFRICAN AMERICAN	0	0	0	0	0	1	0	0	0	1	1	0	0	0
1977	1	59	FEMALE	2	276.1	276	3	hyposmolality												0	0	NO			0	No	LOW HEALTH RISK	No	17081	17080	17080	2440	1	0	NATIVE HAWAIIAN	0	0	0	0	0	1	0	0	0	1	1	0	0	0
1978	1	74	FEMALE	4.5	276.51	276	3	dehydration												0	0	NO			0	No	LOW HEALTH RISK	No	17609	17608	17608	2515	1	0	WHITE	0	0	0	0	0	1	0	0	0	1	1	0	0	0
1979	1	80	FEMALE	4	276.7	276	3	hyperpotassemia												0	0	NO			0	No	LOW HEALTH RISK	No	17609	17608	17608	2515	1	0	BLACK/AFRICAN AMERICAN	0	0	0	0	0	1	0	0	0	1	1	0	0	0
1980	3	35	MALE	3	276.1	276	3	hyposmolality												0	0	NO			0	No	LOW HEALTH RISK	Yes	16989	16981	16981	2427	8	0	HISPANIC	0	0	0	0	0	1	0	0	0	1	1	0	0	0
1981	1	33	MALE	3	276.2	276	3	acidosis	30	1	1	Nasal	0	0	NA			ALCOHOL	3+ Consequences	1	3	YES, QUIT (WITHIN 8DAYS-6MONTHS)			1	Yes	INCREASED HEALTH RISK	Yes	16989	16988	16988	2427	1	0	HISPANIC	30	0	0	0	0	0	0	1	0	1	0	0	0	1
1982	1	50	FEMALE	4	276.51	276	3	dehydration												0	0	NO			0	No	LOW HEALTH RISK	Yes	17085	17084	17084	2440	1	0	HISPANIC	0	0	0	0	0	1	0	0	0	1	1	0	0	0
1983	5	50	MALE	10.25	276.51	276	3	dehydration												0	0	YES, QUIT (MORE THAN 6MONTHS)			1	No	LOW HEALTH RISK	No	17035	17034	17034	2433	1	0	BLACK/AFRICAN AMERICAN	0	0	0	0	0	1	0	0	0	1	1	0	0	0
1984	1	62	FEMALE	2.5	276.1	276	3	hyposmolality												0	0	NO			0	No	LOW HEALTH RISK	Yes	17062	17059	17059	2437	3	0	HISPANIC	0	0	0	0	0	1	0	0	0	1	1	0	0	0
1985	1	59	FEMALE	4.5	276.0	276	3	hyperosmolality												0	0	YES, CURRENTLY (WITHIN 7DAYS)	YES	9 OR LESS	0	No	LOW HEALTH RISK	No	17085	17082	17082	2440	3	0	BLACK/AFRICAN AMERICAN	0	0	0	0	0	1	0	0	0	1	1	0	0	0
1986	1	47	MALE	4	276.51	276	3	dehydration												0	0	NO			0	No	LOW HEALTH RISK	No	17274	17273	17273	2467	1	0	BLACK/AFRICAN AMERICAN	0	0	0	0	0	1	0	0	0	1	1	0	0	0
1987	1	60	MALE	1.5	276.2	276	3	acidosis	0	30	0	NA	0	30	Nasal			HEROIN	3+ Consequences	0	8	YES, CURRENTLY (WITHIN 7DAYS)	YES	10-14, FIRST CIG WITHIN 30MINS OF WAKING	1	Yes	INCREASED HEALTH RISK	No	17168	17167	17167	2452	1	1	BLACK/AFRICAN AMERICAN	0	1	0	0	0	0	0	1	1	1	0	1	0	0
1988	1	58	FEMALE	3	276.8	276	3	hypopotassemia	0	0	0	NA	0	0	NA			ALCOHOL	3+ Consequences	1	9	YES, CURRENTLY (WITHIN 7DAYS)	YES	10-14, FIRST CIG MORE THAN 30MINS OF WAKING	1	No	INCREASED HEALTH RISK	No	17224	17223	17223	2460	1	0	WHITE	0	0	0	1	0	0	0	1	0	1	0	0	0	1
1989	1	49	FEMALE	2.5	276.7	276	3	hyperpotassemia												0	0	NO			0	No	LOW HEALTH RISK	No	17217	17216	17216	2459	1	0	WHITE	0	0	0	0	0	1	0	0	0	1	1	0	0	0
1990	1	62	MALE	2.5	276.51	276	3	dehydration												0	0	NO			0	No	LOW HEALTH RISK	Yes	17510	17507	17507	2501	3	0	HISPANIC	0	0	0	0	0	1	0	0	0	1	1	0	0	0
1991	1	55	FEMALE	3	276.8	276	3	hypopotassemia												0	0	NO			0	No	LOW HEALTH RISK	No	17474	17473	17473	2496	1	0	BLACK/AFRICAN AMERICAN	0	0	0	0	0	1	0	0	0	1	1	0	0	0
1992	1	48	MALE	3.5	276.1	276	3	hyposmolality	16	0	0	NA	0	0	NA			ALCOHOL	3+ Consequences	1	6	YES, QUIT (WITHIN 8DAYS-6MONTHS)			1	No	INCREASED HEALTH RISK	No	17346	17339	17339	2478	7	0	WHITE	16	0	0	1	0	0	0	1	0	1	0	0	0	1
1993	1	64	FEMALE	2	276.8	276	3	hypopotassemia												0	0	YES, QUIT (MORE THAN 6MONTHS)			0	No	LOW HEALTH RISK	No	17316	17315	17315	2473	1	0	BLACK/AFRICAN AMERICAN	0	0	0	0	0	1	0	0	0	1	1	0	0	0
1994	1	64	FEMALE	2	276.7	276	3	hyperpotassemia												0	0	YES, QUIT (MORE THAN 6MONTHS)			1	No	LOW HEALTH RISK	No	17308	17307	17307	2472	1	0	BLACK/AFRICAN AMERICAN	0	0	0	0	0	1	0	0	0	1	1	0	0	0
1995	1	49	MALE	2	276.1	276	3	hyposmolality	8	0	0	NA	0	0	NA			NONE	No Consequences	1	0	YES, CURRENTLY (WITHIN 7DAYS)	NO	MORE THAN 14	1	No	INCREASED HEALTH RISK	No	17363	17362	17362	2480	1	0	WHITE	0	0	0	0	0	0	1	0	0	1	0	0	0	0
1996	1	64	MALE	4	276.51	276	3	dehydration												0	0	YES, QUIT (WITHIN 8DAYS-6MONTHS)			0	No	LOW HEALTH RISK	No	17398	17396	17396	2485	2	0	BLACK/AFRICAN AMERICAN	0	0	0	0	0	1	0	0	0	1	1	0	0	0
1997	1	80	MALE	3	276.1	276	3	hyposmolality												0	0	YES, QUIT (MORE THAN 6MONTHS)			0	No	LOW HEALTH RISK	No	17422	17420	17420	2488	2	0	BLACK/AFRICAN AMERICAN	0	0	0	0	0	1	0	0	0	1	1	0	0	0
1998	1	62	MALE	3	276.1	276	3	hyposmolality												0	0	YES, CURRENTLY (WITHIN 7DAYS)	YES	10-14, FIRST CIG MORE THAN 30MINS OF WAKING	0	No	LOW HEALTH RISK	No	17458	17454	17454	2494	4	0	WHITE	0	0	0	0	0	1	0	0	0	1	1	0	0	0
1999	1	81	FEMALE	4	276.1	276	3	hyposmolality												0	0	NO			0	No	LOW HEALTH RISK	No	17467	17463	17463	2495	4	0	WHITE	0	0	0	0	0	1	0	0	0	1	1	0	0	0
2000	1	51	FEMALE	4.5	276.2	276	3	acidosis	7	0	0	NA	0	0	NA			ALCOHOL	3+ Consequences	1	9	YES, QUIT (MORE THAN 6MONTHS)			1	No	INCREASED HEALTH RISK	No	17500	17500	17500	2500	0	0	BLACK/AFRICAN AMERICAN	0	0	0	1	0	0	0	1	0	1	0	0	0	1
[truncated: 9,398 more rows]
[truncated: 58 more columns]
